# Supplementary material for: A single-cell atlas of ulcerative colitis reveals neutrophil–stromal circuits linked to biologic therapy resistance
Source: Front Immunol. 2026 Jun 11;17:1705328. doi: 10.3389/fimmu.2026.1705328 (PMC13294476; doi:10.3389/fimmu.2026.1705328)
Supplement: Supplementary file 10 [file Table1.xlsx]

## Sheet: Sheet1
Characteristic	Etrolizumab	Adalimumab	Placebo
N	259	263	137
Sex: Female, n (%)	116 (44.8%)	112 (42.6%)	65 (47.4%)
Sex: Male, n (%)	143 (55.2%)	151 (57.4%)	72 (52.6%)
Race: White, n (%)	245 (94.6%)	242 (92.0%)	127 (92.7%)
Race: Asian, n (%)	4 (1.5%)	6 (2.3%)	4 (2.9%)
Race: Black Or African American, n (%)	2 (0.8%)	4 (1.5%)	2 (1.5%)
Race: Other, n (%)	7 (2.7%)	10 (3.8%)	3 (2.2%)
Race: Unknown, n (%)	1 (0.4%)	1 (0.4%)	1 (0.7%)
Age, years, median (range)	39.0 (18.0–79.0)	38.0 (18.0–75.0)	36.0 (18.0–78.0)
Disease Duration, years, median (range)	3.6 (0.3–41.9)	4.0 (0.3–37.9)	4.4 (0.3–40.8)
BMI, median (range)	23.7 (15.9–48.9)	24.0 (15.7–43.3)	23.5 (15.6–45.8)
MCS, mean ± SD	8.8 ± 1.4	8.8 ± 1.4	8.7 ± 1.6
Endoscopy Score, mean ± SD	2.5 ± 0.5	2.4 ± 0.5	2.4 ± 0.5
Nancy Histological Index, mean ± SD	2.7 ± 1.2	2.8 ± 1.2	2.8 ± 1.2
CRP, mg/L, median (IQR)	3.9 (1.3–9.5)	3.9 (1.2–9.5)	2.7 (1.0–9.4)
Fecal Calprotectin, ug/g, median (IQR)	1516.0 (632.8–3232.5)	1390.0 (536.5–3294.5)	1340.0 (564.0–2816.2)
