# Supplementary material for: A single-cell atlas of ulcerative colitis reveals neutrophil–stromal circuits linked to biologic therapy resistance
Source: Front Immunol. 2026 Jun 11;17:1705328. doi: 10.3389/fimmu.2026.1705328 (PMC13294476; doi:10.3389/fimmu.2026.1705328)
Supplement: Supplementary file 11 [file Table2.xlsx]

## Sheet: Supplementary_Table1_Longitudin
		Etrolizumab		Adalimumab		Placebo		Etrolizumab v Adalimumab		Etrolizumab		Adalimumab		Placebo
Symbol	Gene ID	Log FC	FDR	Log FC	FDR	Log FC	FDR	Log FC	FDR	Decreased	Increased	Decreased	Increased	Decreased	Increased
REG1B	ENSG00000172023	-2.90827	3.19286e-18	-2.0307	1.76563e-09	-1.52865	0.0178852	-0.877563	0.286916	Yes	No	Yes	No	Yes	No
REG1A	ENSG00000115386	-2.52994	6.3764e-17	-1.87991	9.65896e-10	-1.43324	0.0153383	-0.650033	0.412279	Yes	No	Yes	No	Yes	No
MMP3	ENSG00000149968	-2.49213	1.43885e-18	-2.2737	3.972e-15	-1.32187	0.0163013	-0.218428	0.823818	Yes	No	Yes	No	Yes	No
AQP9	ENSG00000103569	-2.21	5.0723e-18	-1.98146	3.36587e-14	-0.821866	0.0898831	-0.228539	0.787864	Yes	No	Yes	No	No	No
S100A8	ENSG00000143546	-2.17427	6.88585e-20	-1.76069	3.41788e-13	-0.84501	0.0591263	-0.413585	0.52555	Yes	No	Yes	No	No	No
HCAR3	ENSG00000255398	-2.10739	3.35107e-17	-1.55952	7.77924e-10	-0.635829	0.191461	-0.547878	0.39945	Yes	No	Yes	No	No	No
CXCR1	ENSG00000163464	-2.07446	1.34305e-17	-1.59722	9.72041e-11	-0.898351	0.051292	-0.477242	0.462289	Yes	No	Yes	No	No	No
SAA1	ENSG00000173432	-2.07109	9.8084e-19	-1.60777	1.34112e-11	-0.787685	0.0744786	-0.463329	0.456179	Yes	No	Yes	No	No	No
PROK2	ENSG00000163421	-2.06894	7.03733e-17	-1.676	3.50966e-11	-0.793399	0.0924733	-0.392936	0.581075	Yes	No	Yes	No	No	No
TNIP3	ENSG00000050730	-2.06218	7.83073e-25	-1.51216	4.92176e-14	-0.963613	0.0129601	-0.550021	0.247788	Yes	No	Yes	No	Yes	No
S100A12	ENSG00000163221	-2.05967	7.01231e-17	-1.93662	2.25776e-14	-0.98417	0.0363768	-0.123048	0.89448	Yes	No	Yes	No	Yes	No
CHI3L1	ENSG00000133048	-2.05065	5.08559e-16	-2.08286	1.44772e-15	-1.11262	0.0234099	0.03221	0.975647	Yes	No	Yes	No	Yes	No
CSF3	ENSG00000108342	-2.02474	7.35645e-15	-1.93518	5.83213e-13	-1.12057	0.0265756	-0.0895589	0.93299	Yes	No	Yes	No	Yes	No
FPR2	ENSG00000171049	-2.00428	9.35919e-18	-1.56267	4.7303e-11	-0.854268	0.0538773	-0.441605	0.482177	Yes	No	Yes	No	No	No
IDO1	ENSG00000131203	-2.00286	4.28914e-23	-1.28846	1.76282e-10	-1.03052	0.00968102	-0.714397	0.11298	Yes	No	Yes	No	Yes	No
CXCL5	ENSG00000163735	-1.97763	1.25469e-12	-1.73839	1.37083e-09	-0.916799	0.0885302	-0.239245	0.802936	Yes	No	Yes	No	No	No
FCGR3B	ENSG00000162747	-1.95514	4.33837e-17	-1.53735	8.52601e-11	-0.955981	0.0322216	-0.417789	0.513021	Yes	No	Yes	No	Yes	No
IL6	ENSG00000136244	-1.92778	5.19633e-16	-1.38143	1.12925e-08	-0.947513	0.0369997	-0.546351	0.376581	Yes	No	Yes	No	Yes	No
TREM1	ENSG00000124731	-1.92096	4.06614e-17	-1.54561	3.15919e-11	-0.665232	0.129487	-0.375342	0.560641	Yes	No	Yes	No	No	No
MMP10	ENSG00000166670	-1.92093	1.16978e-18	-1.9825	4.88893e-19	-0.981642	0.0194876	0.0615661	0.943853	Yes	No	Yes	No	Yes	No
SAA2	ENSG00000134339	-1.91933	3.12653e-19	-1.54483	1.16252e-12	-0.812706	0.0443458	-0.374498	0.522685	Yes	No	Yes	No	Yes	No
IL24	ENSG00000162892	-1.91141	7.33265e-12	-1.71233	2.56106e-09	-1.04773	0.0514808	-0.199079	0.844333	Yes	No	Yes	No	No	No
S100A9	ENSG00000163220	-1.90784	5.04359e-20	-1.51205	7.73322e-13	-0.805059	0.0394835	-0.395784	0.474794	Yes	No	Yes	No	Yes	No
OSM	ENSG00000099985	-1.87749	8.07711e-16	-1.37995	6.19529e-09	-0.702081	0.117967	-0.497543	0.418348	Yes	No	Yes	No	No	No
MCEMP1	ENSG00000183019	-1.87391	2.74103e-16	-1.64825	2.15684e-12	-0.800295	0.0659926	-0.225664	0.763783	Yes	No	Yes	No	No	No
CXCR2	ENSG00000180871	-1.84397	3.90325e-17	-1.43242	1.28099e-10	-0.81704	0.0498081	-0.41155	0.486979	Yes	No	Yes	No	Yes	No
CXCL8	ENSG00000169429	-1.83724	2.1567e-16	-1.65416	6.05501e-13	-0.514009	0.245566	-0.183074	0.812762	Yes	No	Yes	No	No	No
HCAR2	ENSG00000182782	-1.83296	6.68613e-16	-1.15621	5.42264e-07	-0.584481	0.188432	-0.676758	0.217981	Yes	No	Yes	No	No	No
CXCL6	ENSG00000124875	-1.79328	1.81435e-15	-1.60612	4.08904e-12	-0.915273	0.0347388	-0.187159	0.810114	Yes	No	Yes	No	Yes	No
FCAR	ENSG00000186431	-1.76037	2.37871e-15	-1.72417	5.32174e-14	-0.713269	0.0930125	-0.0362009	0.968754	Yes	No	Yes	No	No	No
KCNJ15	ENSG00000157551	-1.7601	8.01346e-16	-1.47863	3.96655e-11	-0.708123	0.0900663	-0.281469	0.672864	Yes	No	Yes	No	No	No
TCN1	ENSG00000134827	-1.75407	3.72646e-15	-1.83108	2.06797e-15	-0.953367	0.0272277	0.0770014	0.932391	Yes	No	Yes	No	Yes	No
FPR1	ENSG00000171051	-1.7468	7.29783e-17	-1.51901	1.36125e-12	-0.729519	0.0666593	-0.227788	0.731806	Yes	No	Yes	No	No	No
SERPINB3	ENSG00000057149	-1.70586	2.77222e-09	-1.83975	5.84296e-10	-1.07824	0.0518159	0.133891	0.904421	Yes	No	Yes	No	No	No
CD300E	ENSG00000186407	-1.70505	5.71195e-13	-1.46531	1.73817e-09	-0.986582	0.0320638	-0.239739	0.759147	Yes	No	Yes	No	Yes	No
TCL1A	ENSG00000100721	-1.69753	8.09219e-13	-1.43804	3.69256e-09	0.0279148	0.96653	-0.259486	0.733234	Yes	No	Yes	No	No	No
SERPINE1	ENSG00000106366	-1.67677	6.61404e-17	-1.43828	2.41529e-12	-0.948649	0.0158058	-0.238484	0.705389	Yes	No	Yes	No	Yes	No
LBP	ENSG00000129988	-1.66959	8.33779e-17	-1.31362	1.26873e-10	-1.02582	0.010752	-0.355963	0.521184	Yes	No	Yes	No	Yes	No
CXCL1	ENSG00000163739	-1.66731	3.19074e-22	-1.25832	3.89754e-13	-0.826462	0.0133345	-0.408989	0.340994	Yes	No	Yes	No	Yes	No
KRT6A	ENSG00000205420	-1.6562	2.76671e-11	-1.84343	1.00916e-12	-1.07097	0.027379	0.18723	0.832758	Yes	No	Yes	No	Yes	No
MMP1	ENSG00000196611	-1.65391	9.49206e-14	-1.64106	9.28442e-13	-0.926613	0.0312831	-0.012849	0.988827	Yes	No	Yes	No	Yes	No
TREML2	ENSG00000112195	-1.65044	6.28554e-20	-0.947445	1.67817e-07	-0.516824	0.13303	-0.702991	0.0769167	Yes	No	Yes	No	No	No
LYPD1	ENSG00000150551	-1.64858	4.92961e-22	-1.28863	7.445e-14	-0.79639	0.0154857	-0.359946	0.413839	Yes	No	Yes	No	Yes	No
IGHM	ENSG00000211899	-1.64813	1.09525e-20	-1.19488	1.91747e-11	-0.895411	0.0103147	-0.453257	0.298026	Yes	No	Yes	No	Yes	No
BEAN1	ENSG00000166546	-1.64742	4.22759e-18	-1.43769	1.1721e-13	-0.821149	0.0239531	-0.20973	0.724964	Yes	No	Yes	No	Yes	No
INHBA	ENSG00000122641	-1.64488	1.87772e-16	-1.26902	4.63577e-10	-0.717715	0.0591133	-0.375853	0.488308	Yes	No	Yes	No	No	No
MMP7	ENSG00000137673	-1.64005	6.84138e-13	-1.80768	2.88415e-14	-0.619627	0.167339	0.16763	0.837817	Yes	No	Yes	No	No	No
WNT2	ENSG00000105989	-1.6334	4.25439e-12	-1.65519	1.24379e-11	-0.882124	0.0519448	0.0217879	0.982832	Yes	No	Yes	No	No	No
SERPINB4	ENSG00000206073	-1.61872	5.49666e-11	-1.79189	2.79463e-12	-1.03544	0.0312831	0.173176	0.84635	Yes	No	Yes	No	Yes	No
REG3A	ENSG00000172016	-1.61043	1.18548e-08	-1.31851	6.06077e-06	-0.845492	0.12595	-0.291915	0.754302	Yes	No	Yes	No	No	No
CLEC4E	ENSG00000166523	-1.60345	3.49765e-16	-2.17329	5.6189e-27	-0.80797	0.0327196	0.569837	0.234158	Yes	No	Yes	No	Yes	No
KRT6B	ENSG00000185479	-1.59366	3.40171e-14	-1.39956	9.6512e-11	-0.977222	0.01781	-0.194095	0.783604	Yes	No	Yes	No	Yes	No
SAA4	ENSG00000148965	-1.58784	1.32968e-18	-1.00738	2.89352e-08	-0.686248	0.0437021	-0.580457	0.167769	Yes	No	Yes	No	Yes	No
AC233755.1	ENSG00000275063	-1.57708	4.96768e-16	-1.5308	2.32016e-14	-0.889257	0.0188999	-0.0462808	0.95276	Yes	No	Yes	No	Yes	No
IGHG3	ENSG00000211897	-1.57098	1.56059e-10	-2.08546	4.5393e-16	-1.04714	0.0287846	0.514481	0.435644	Yes	No	Yes	No	Yes	No
CLEC4D	ENSG00000166527	-1.56662	2.6962e-15	-1.64603	9.27351e-16	-0.681071	0.0704745	0.0794166	0.91921	Yes	No	Yes	No	No	No
STC1	ENSG00000159167	-1.56152	1.75066e-15	-1.19964	2.08138e-09	-0.952632	0.0143434	-0.36188	0.50049	Yes	No	Yes	No	Yes	No
DUOXA2	ENSG00000140274	-1.56052	8.96195e-15	-1.56637	5.15075e-14	-0.720323	0.0605509	0.00585489	0.995028	Yes	No	Yes	No	No	No
CSF2	ENSG00000164400	-1.55962	2.76376e-17	-0.935998	5.05838e-07	-0.522495	0.140842	-0.623624	0.142672	Yes	No	Yes	No	No	No
GLT1D1	ENSG00000151948	-1.55122	1.93464e-16	-1.28183	3.03277e-11	-0.529133	0.146882	-0.269388	0.62438	Yes	No	Yes	No	No	No
IGHA2	ENSG00000211890	-1.54489	3.64049e-17	-1.1115	2.18804e-09	-0.947503	0.009857	-0.43339	0.357045	Yes	No	Yes	No	Yes	No
NLRP7	ENSG00000167634	-1.54366	3.71182e-19	-1.3051	1.07456e-13	-0.773033	0.0197015	-0.238564	0.636138	Yes	No	Yes	No	Yes	No
IGHD	ENSG00000211898	-1.53071	1.49986e-13	-1.22958	7.22341e-09	-0.315052	0.473002	-0.301134	0.621256	Yes	No	Yes	No	No	No
CXCL17	ENSG00000189377	-1.52026	1.56596e-15	-1.36813	2.81061e-12	-1.0849	0.00608512	-0.15213	0.818652	Yes	No	Yes	No	Yes	No
TNFAIP6	ENSG00000123610	-1.51663	9.16389e-14	-1.54847	2.12493e-13	-0.688122	0.0780197	0.0318392	0.96999	Yes	No	Yes	No	No	No
NFE2	ENSG00000123405	-1.49796	4.1841e-14	-1.22936	1.47614e-09	-0.694788	0.0671876	-0.268597	0.655034	Yes	No	Yes	No	No	No
DEFB4A	ENSG00000171711	-1.4955	4.53826e-15	-1.25339	1.42157e-10	-1.02605	0.00863212	-0.242113	0.679832	Yes	No	Yes	No	Yes	No
IGHA1	ENSG00000211895	-1.49142	8.67369e-16	-1.39705	2.4478e-13	-0.912391	0.0131127	-0.0943708	0.89282	Yes	No	Yes	No	Yes	No
IGHG1	ENSG00000211896	-1.49135	4.33978e-10	-1.95327	5.16304e-15	-1.08236	0.0210203	0.461922	0.480561	Yes	No	Yes	No	Yes	No
AC233755.2	ENSG00000277856	-1.47805	2.11123e-13	-1.5373	1.8882e-13	-0.926041	0.0192704	0.0592557	0.943131	Yes	No	Yes	No	Yes	No
SELE	ENSG00000007908	-1.47337	5.6021e-12	-1.19167	6.04331e-08	-1.06543	0.0131956	-0.281705	0.668579	Yes	No	Yes	No	Yes	No
CSF3R	ENSG00000119535	-1.47275	3.28106e-15	-1.27739	2.87225e-11	-0.641577	0.0716336	-0.195352	0.747346	Yes	No	Yes	No	No	No
ADAMTS4	ENSG00000158859	-1.4688	7.68967e-17	-1.15427	1.27356e-10	-0.931464	0.00915538	-0.314524	0.517804	Yes	No	Yes	No	Yes	No
ACOD1	ENSG00000102794	-1.46147	8.24526e-10	-0.962172	9.14982e-05	-0.81289	0.0760831	-0.499294	0.435575	Yes	No	Yes	No	No	No
SERPINB7	ENSG00000166396	-1.45805	8.9774e-08	-1.93096	9.82931e-12	-0.703672	0.194053	0.47291	0.543463	Yes	No	Yes	No	No	No
NLRP12	ENSG00000142405	-1.45784	8.5216e-16	-1.21404	5.74491e-11	-0.636786	0.0644675	-0.243796	0.655486	Yes	No	Yes	No	No	No
FCN3	ENSG00000142748	-1.45776	2.93957e-14	-1.14271	5.86484e-09	-1.03302	0.00863212	-0.315044	0.566821	Yes	No	Yes	No	Yes	No
IL17A	ENSG00000112115	-1.44665	4.14263e-18	-1.0641	2.83647e-10	-0.568681	0.0702511	-0.382551	0.372084	Yes	No	Yes	No	No	No
KLK6	ENSG00000167755	-1.44586	1.80215e-07	-1.66656	5.67437e-09	-0.876462	0.103355	0.220697	0.821582	Yes	No	Yes	No	No	No
IL11	ENSG00000095752	-1.44461	1.26079e-09	-1.19814	1.0304e-06	-0.93895	0.0416088	-0.246478	0.753582	Yes	No	Yes	No	Yes	No
IGHG2	ENSG00000211893	-1.4446	9.46916e-11	-1.58215	8.62717e-12	-1.13427	0.0120235	0.13755	0.869863	Yes	No	Yes	No	Yes	No
IL17C	ENSG00000124391	-1.44057	8.3825e-20	-1.20693	5.63912e-14	-0.716805	0.0180431	-0.233641	0.607608	Yes	No	Yes	No	Yes	No
WISP1	ENSG00000104415	-1.43616	7.90377e-16	-1.28346	2.31625e-12	-0.701177	0.0393458	-0.152699	0.801822	Yes	No	Yes	No	Yes	No
IL22	ENSG00000127318	-1.42673	2.75301e-17	-0.778663	4.9612e-06	-0.60008	0.059617	-0.64807	0.0846986	Yes	No	Yes	No	No	No
IGHG4	ENSG00000211892	-1.4242	1.64274e-10	-1.75401	4.78918e-14	-1.02366	0.0196748	0.329816	0.616846	Yes	No	Yes	No	Yes	No
IGKC	ENSG00000211592	-1.42205	6.81053e-14	-1.56501	2.01657e-15	-0.904998	0.0155755	0.142953	0.83202	Yes	No	Yes	No	Yes	No
FAM3B	ENSG00000183844	-1.41491	4.53826e-15	-1.14686	5.35721e-10	-0.699228	0.0432507	-0.268047	0.612134	Yes	No	Yes	No	Yes	No
LY6D	ENSG00000167656	-1.41032	3.53151e-10	-1.40683	1.36419e-09	-1.10154	0.014453	-0.00349597	0.998059	Yes	No	Yes	No	Yes	No
IL23A	ENSG00000110944	-1.40857	6.20844e-18	-1.05798	1.62776e-10	-0.635186	0.0398956	-0.350585	0.409313	Yes	No	Yes	No	Yes	No
MZB1	ENSG00000170476	-1.39945	8.67369e-16	-1.44627	8.60266e-16	-0.747314	0.0263286	0.04682	0.946749	Yes	No	Yes	No	Yes	No
IL1A	ENSG00000115008	-1.39889	1.01975e-15	-1.48277	1.87667e-16	-0.5712	0.0865185	0.0838787	0.898445	Yes	No	Yes	No	No	No
IL13RA2	ENSG00000123496	-1.39529	1.3587e-14	-0.967525	1.71521e-07	-0.671273	0.0531694	-0.427762	0.363724	Yes	No	Yes	No	No	No
CCL18	ENSG00000275385	-1.39366	1.99388e-14	-1.08115	6.5928e-09	-0.84502	0.0179819	-0.312507	0.544007	Yes	No	Yes	No	Yes	No
CLEC5A	ENSG00000258227	-1.39289	1.85515e-15	-1.29761	6.17596e-13	-0.44405	0.196598	-0.0952733	0.884818	Yes	No	Yes	No	No	No
KRT17	ENSG00000128422	-1.39284	6.26539e-11	-1.45933	4.02071e-11	-0.693551	0.0924733	0.0664892	0.939693	Yes	No	Yes	No	No	No
S100A7	ENSG00000143556	-1.39171	1.95592e-10	-1.21117	7.56284e-08	-0.769827	0.0674027	-0.180542	0.814029	Yes	No	Yes	No	No	No
IGLL5	ENSG00000254709	-1.39169	3.72363e-14	-1.44673	3.32508e-14	-0.845166	0.0188966	0.0550324	0.942282	Yes	No	Yes	No	Yes	No
AC136428.1	ENSG00000259680	-1.39035	4.86471e-14	-1.35099	1.33174e-12	-0.955897	0.0103445	-0.0393583	0.957766	Yes	No	Yes	No	Yes	No
LILRA5	ENSG00000187116	-1.3798	6.27801e-16	-0.982374	1.55692e-08	-0.816354	0.0153383	-0.397424	0.368946	Yes	No	Yes	No	Yes	No
PADI4	ENSG00000159339	-1.37529	4.34952e-15	-0.893834	5.62094e-07	-0.636506	0.0576387	-0.481457	0.265693	Yes	No	Yes	No	No	No
IGLC2	ENSG00000211677	-1.37369	5.58572e-14	-1.52318	1.02263e-15	-0.848473	0.01781	0.1495	0.814599	Yes	No	Yes	No	Yes	No
IGLC3	ENSG00000211679	-1.37106	1.53696e-13	-1.45558	4.24935e-14	-0.882042	0.0160269	0.0845203	0.90716	Yes	No	Yes	No	Yes	No
SLC6A14	ENSG00000268104	-1.36352	7.81556e-17	-1.11793	2.26721e-11	-0.716708	0.0234099	-0.245595	0.604762	Yes	No	Yes	No	Yes	No
FCN1	ENSG00000085265	-1.34923	3.08056e-13	-1.35554	1.45768e-12	-0.79779	0.0270102	0.0063114	0.99397	Yes	No	Yes	No	Yes	No
VNN3	ENSG00000093134	-1.34787	1.14599e-14	-1.1245	3.29568e-10	-0.482337	0.156036	-0.22337	0.677019	Yes	No	Yes	No	No	No
PHOSPHO1	ENSG00000173868	-1.3449	4.55488e-14	-0.910886	5.78956e-07	-0.535678	0.119909	-0.434015	0.34322	Yes	No	Yes	No	No	No
FAM92B	ENSG00000153789	-1.34316	1.41217e-12	-1.3839	1.89288e-12	-0.763015	0.0369517	0.040739	0.957766	Yes	No	Yes	No	Yes	No
SOCS3	ENSG00000184557	-1.3425	3.1498e-19	-0.89803	2.62676e-09	-0.69526	0.0164777	-0.44447	0.212587	Yes	No	Yes	No	Yes	No
UCN2	ENSG00000145040	-1.34159	2.60938e-11	-1.27126	9.34892e-10	-0.817333	0.0359848	-0.0703335	0.932257	Yes	No	Yes	No	Yes	No
CLEC6A	ENSG00000205846	-1.34061	2.97715e-16	-1.75923	1.85589e-25	-0.683655	0.0302242	0.418622	0.311649	Yes	No	Yes	No	Yes	No
IGLC7	ENSG00000211685	-1.34002	1.07762e-11	-1.39386	9.51869e-12	-0.788623	0.0383506	0.0538374	0.946566	Yes	No	Yes	No	Yes	No
PGLYRP1	ENSG00000008438	-1.33613	2.00081e-14	-1.21251	1.57523e-11	-0.461958	0.176342	-0.123615	0.844373	Yes	No	Yes	No	No	No
ADGRG3	ENSG00000182885	-1.33137	2.25462e-17	-0.898015	1.58541e-08	-0.400531	0.190032	-0.433359	0.25737	Yes	No	Yes	No	No	No
GPR84	ENSG00000139572	-1.3294	3.88246e-13	-1.81044	1.56948e-21	-0.808504	0.0238559	0.481035	0.299128	Yes	No	Yes	No	Yes	No
CXCL3	ENSG00000163734	-1.32846	2.4214e-24	-0.961532	1.97998e-13	-0.720974	0.00608512	-0.366925	0.23668	Yes	No	Yes	No	Yes	No
TRPC4	ENSG00000133107	-1.32779	9.90521e-17	-1.05502	9.61653e-11	-0.576679	0.0576959	-0.27277	0.543148	Yes	No	Yes	No	No	No
NOS2	ENSG00000007171	-1.3226	1.21668e-18	-1.11056	3.67572e-13	-0.872216	0.00506467	-0.212039	0.625271	Yes	No	Yes	No	Yes	No
VSIG1	ENSG00000101842	-1.32107	8.30662e-12	-1.5507	1.55351e-14	-1.0334	0.00921344	0.22963	0.710582	Yes	No	Yes	No	Yes	No
ALPL	ENSG00000162551	-1.32101	9.90077e-16	-1.1029	5.97688e-11	-0.663179	0.0357336	-0.218107	0.661893	Yes	No	Yes	No	Yes	No
CXCL11	ENSG00000169248	-1.31984	8.28845e-14	-1.07512	3.07541e-09	-0.78387	0.0234099	-0.244725	0.645397	Yes	No	Yes	No	Yes	No
IFNG	ENSG00000111537	-1.3159	5.40789e-21	-0.624637	8.18292e-06	-0.656181	0.0153383	-0.691262	0.0166999	Yes	No	Yes	No	Yes	No
CXCL9	ENSG00000138755	-1.30788	3.48834e-18	-1.54032	1.17014e-23	-0.815457	0.00790272	0.23244	0.590691	Yes	No	Yes	No	Yes	No
CD1B	ENSG00000158485	-1.30134	5.20329e-19	-1.13845	2.16036e-14	-0.304211	0.291424	-0.162896	0.722364	Yes	No	Yes	No	No	No
CHI3L2	ENSG00000064886	-1.3012	2.61759e-15	-1.09324	8.84501e-11	-0.461872	0.148137	-0.207964	0.681053	Yes	No	Yes	No	No	No
CCR10	ENSG00000184451	-1.29809	3.54149e-19	-1.00683	7.53046e-12	-0.752238	0.00928114	-0.291256	0.446159	Yes	No	Yes	No	Yes	No
CXCL2	ENSG00000081041	-1.29433	1.77824e-24	-0.83473	3.86582e-11	-0.70679	0.00608512	-0.459601	0.0990047	Yes	No	Yes	No	Yes	No
ADGRE3	ENSG00000131355	-1.29228	2.03023e-18	-1.01894	1.02613e-11	-0.523502	0.0597249	-0.27334	0.492213	Yes	No	Yes	No	No	No
CCR3	ENSG00000183625	-1.29033	9.52917e-22	-0.671697	5.62459e-07	-0.468037	0.0627002	-0.618632	0.028388	Yes	No	Yes	No	No	No
IL1B	ENSG00000125538	-1.28831	6.73106e-13	-1.17598	2.03326e-10	-0.504869	0.149066	-0.112327	0.866376	Yes	No	Yes	No	No	No
CEACAM4	ENSG00000105352	-1.28188	2.40793e-16	-0.962114	1.4737e-09	-0.419884	0.166382	-0.319768	0.441824	Yes	No	Yes	No	No	No
MMP8	ENSG00000118113	-1.28056	6.31265e-11	-1.24688	7.33001e-10	-0.51129	0.186827	-0.0336723	0.967817	Yes	No	Yes	No	No	No
C4BPA	ENSG00000123838	-1.27688	4.11236e-17	-1.26005	6.95179e-16	-0.706669	0.0168912	-0.0168294	0.978725	Yes	No	Yes	No	Yes	No
AC141272.1	ENSG00000277836	-1.27624	4.66565e-13	-1.12449	5.93769e-10	-0.652883	0.0540835	-0.151747	0.802627	Yes	No	Yes	No	No	No
TNFRSF6B	ENSG00000243509	-1.27013	2.20043e-18	-0.849044	6.59605e-09	-0.542319	0.0485681	-0.421082	0.228384	Yes	No	Yes	No	No	No
JCHAIN	ENSG00000132465	-1.26835	2.64073e-17	-1.08388	1.36125e-12	-0.792542	0.00875522	-0.184477	0.688243	Yes	No	Yes	No	Yes	No
IL36RN	ENSG00000136695	-1.2677	9.32108e-15	-0.831277	6.34651e-07	-0.589886	0.0589533	-0.436419	0.285638	Yes	No	Yes	No	No	No
IL26	ENSG00000111536	-1.26488	4.28914e-23	-0.605926	1.80481e-06	-0.618513	0.0126441	-0.658952	0.0110568	Yes	No	Yes	No	Yes	No
MMP12	ENSG00000262406	-1.26424	1.57045e-17	-1.46652	4.6862e-22	-0.653372	0.0221625	0.202279	0.646396	Yes	No	Yes	No	Yes	No
DIO2	ENSG00000211448	-1.26028	6.01874e-15	-0.990063	2.03209e-09	-0.53823	0.0819188	-0.27022	0.556476	Yes	No	Yes	No	No	No
KLK10	ENSG00000129451	-1.2559	2.24553e-07	-1.55246	6.26804e-10	-0.943174	0.0447999	0.296563	0.701642	Yes	No	Yes	No	Yes	No
ZBED2	ENSG00000177494	-1.25443	1.00806e-14	-1.05486	2.2165e-10	-0.448634	0.155481	-0.199571	0.694066	Yes	No	Yes	No	No	No
CMTM2	ENSG00000140932	-1.25372	5.80965e-12	-1.11315	2.96737e-09	-0.54858	0.1216	-0.140563	0.82687	Yes	No	Yes	No	No	No
PNOC	ENSG00000168081	-1.24893	3.40429e-15	-1.28653	4.1491e-15	-0.536975	0.0759766	0.0376011	0.953104	Yes	No	Yes	No	No	No
LILRA6	ENSG00000244482	-1.24609	2.24867e-13	-0.929182	9.55811e-08	-0.658059	0.0440212	-0.316903	0.498189	Yes	No	Yes	No	Yes	No
PLAU	ENSG00000122861	-1.24438	4.73877e-18	-1.10451	5.32174e-14	-0.628785	0.0229377	-0.139873	0.765375	Yes	No	Yes	No	Yes	No
LILRA2	ENSG00000239998	-1.24274	7.71126e-13	-1.15077	1.26873e-10	-0.640747	0.0551729	-0.0919742	0.889732	Yes	No	Yes	No	No	No
HSD11B1	ENSG00000117594	-1.23923	2.39873e-11	-1.5832	3.30355e-16	-0.886769	0.0162687	0.343964	0.503638	Yes	No	Yes	No	Yes	No
CYR61	ENSG00000142871	-1.23905	2.50019e-17	-0.889348	2.03544e-09	-0.932698	0.00268085	-0.349698	0.347862	Yes	No	Yes	No	Yes	No
GZMB	ENSG00000100453	-1.23517	6.53346e-24	-0.621178	3.02652e-07	-0.499362	0.0302091	-0.613988	0.0138128	Yes	No	Yes	No	No	No
DOC2B	ENSG00000272636	-1.23511	2.72685e-19	-0.989302	1.36125e-12	-0.53808	0.037974	-0.245804	0.511634	Yes	No	Yes	No	No	No
FCGR3A	ENSG00000203747	-1.23487	4.73877e-18	-0.905799	3.58105e-10	-0.651601	0.0180431	-0.329075	0.369946	Yes	No	Yes	No	Yes	No
TDO2	ENSG00000151790	-1.23457	4.50184e-13	-1.1846	1.84458e-11	-0.694347	0.0354547	-0.0499681	0.943203	Yes	No	Yes	No	Yes	No
KRT7	ENSG00000135480	-1.23435	5.75395e-14	-1.13824	1.89468e-11	-0.7165	0.0251202	-0.09611	0.875752	Yes	No	Yes	No	Yes	No
IRF4	ENSG00000137265	-1.23066	3.45594e-16	-1.12732	3.86821e-13	-0.599045	0.0376557	-0.103337	0.848639	Yes	No	Yes	No	Yes	No
PDPN	ENSG00000162493	-1.22592	2.15879e-16	-1.21661	2.60515e-15	-0.651004	0.0241484	-0.00930322	0.98826	Yes	No	Yes	No	Yes	No
SLC11A1	ENSG00000018280	-1.22571	9.85692e-13	-1.00775	1.17777e-08	-0.500029	0.136686	-0.217955	0.683055	Yes	No	Yes	No	No	No
KYNU	ENSG00000115919	-1.22449	1.22889e-17	-1.06158	4.2223e-13	-0.55553	0.0412089	-0.162908	0.718109	Yes	No	Yes	No	No	No
LILRB3	ENSG00000204577	-1.22388	4.65057e-13	-1.161	3.14343e-11	-0.682315	0.0366686	-0.0628805	0.926628	Yes	No	Yes	No	Yes	No
EGFL6	ENSG00000198759	-1.22354	7.47116e-11	-1.05566	4.94959e-08	-0.661176	0.0679949	-0.167882	0.793636	Yes	No	Yes	No	No	No
MMP13	ENSG00000137745	-1.22035	3.19533e-07	-1.13902	3.65971e-06	-0.963932	0.0369517	-0.0813268	0.933423	Yes	No	Yes	No	Yes	No
SELL	ENSG00000188404	-1.21721	1.75779e-15	-0.825426	1.17492e-07	-0.442131	0.135483	-0.391786	0.311141	Yes	No	Yes	No	No	No
MIXL1	ENSG00000185155	-1.21698	1.19274e-12	-1.42332	1.51279e-15	-0.55799	0.0911428	0.206335	0.705389	Yes	No	Yes	No	No	No
CLDN14	ENSG00000159261	-1.21608	2.1515e-17	-0.871601	1.93007e-09	-0.644035	0.0199031	-0.344476	0.343292	Yes	No	Yes	No	Yes	No
FCRL5	ENSG00000143297	-1.21136	4.44675e-13	-1.30973	5.07862e-14	-0.567546	0.0775074	0.0983677	0.875674	Yes	No	Yes	No	No	No
BHLHA15	ENSG00000180535	-1.20911	3.19148e-17	-0.971085	2.92168e-11	-0.565162	0.03785	-0.238023	0.555695	Yes	No	Yes	No	No	No
HBD	ENSG00000223609	-1.20592	1.65825e-15	-1.07189	5.37273e-12	-0.591638	0.0406457	-0.134023	0.792986	Yes	No	Yes	No	Yes	No
FAM83A	ENSG00000147689	-1.20431	1.04543e-17	-0.922119	1.06108e-10	-0.629599	0.0204474	-0.282187	0.449383	Yes	No	Yes	No	Yes	No
DCC	ENSG00000187323	-1.20311	1.17809e-11	-1.01734	2.47798e-08	-0.632446	0.063649	-0.185768	0.749496	Yes	No	Yes	No	No	No
PTGS2	ENSG00000073756	-1.20104	1.71519e-12	-0.981905	2.0462e-08	-0.644775	0.0498427	-0.219139	0.677171	Yes	No	Yes	No	Yes	No
CXCL10	ENSG00000169245	-1.20006	5.52791e-16	-1.28932	3.98685e-17	-0.751881	0.011632	0.089261	0.871499	Yes	No	Yes	No	Yes	No
LILRA1	ENSG00000104974	-1.19996	2.99616e-15	-0.986654	2.2789e-10	-0.623168	0.0334474	-0.213311	0.635366	Yes	No	Yes	No	Yes	No
CLDN2	ENSG00000165376	-1.1993	5.51554e-13	-0.94578	3.08306e-08	-0.605863	0.0584491	-0.253519	0.603183	Yes	No	Yes	No	No	No
LGALS12	ENSG00000133317	-1.19672	1.07943e-18	-0.55947	4.16836e-05	-0.433234	0.0902159	-0.637246	0.0254024	Yes	No	No	No	No	No
SIRPB1	ENSG00000101307	-1.19664	4.34952e-15	-0.93474	2.01595e-09	-0.619023	0.0348469	-0.2619	0.542879	Yes	No	Yes	No	Yes	No
FCGR1A	ENSG00000150337	-1.19415	6.86163e-17	-0.774052	9.06138e-08	-0.76193	0.00863212	-0.420102	0.22441	Yes	No	Yes	No	Yes	No
MNDA	ENSG00000163563	-1.19007	5.07889e-15	-0.890932	9.6028e-09	-0.594771	0.0415136	-0.299139	0.466433	Yes	No	Yes	No	Yes	No
HEPHL1	ENSG00000181333	-1.18862	2.3175e-13	-0.628523	0.000165598	-0.584859	0.059617	-0.560099	0.138967	Yes	No	Yes	No	No	No
COL24A1	ENSG00000171502	-1.17971	8.4661e-13	-1.06128	4.23119e-10	-0.552838	0.0815177	-0.118431	0.842911	Yes	No	Yes	No	No	No
FJX1	ENSG00000179431	-1.17659	6.73856e-14	-1.13578	2.51283e-12	-0.566122	0.05982	-0.0408102	0.949219	Yes	No	Yes	No	No	No
SSTR3	ENSG00000278195	-1.17625	2.65886e-15	-0.823521	5.38051e-08	-0.649923	0.0239665	-0.352725	0.358489	Yes	No	Yes	No	Yes	No
ABCA12	ENSG00000144452	-1.17505	3.24908e-09	-1.20409	4.35736e-09	-0.522124	0.184868	0.0290401	0.97258	Yes	No	Yes	No	No	No
HRH4	ENSG00000134489	-1.1692	1.80499e-17	-0.543578	9.4824e-05	-0.4832	0.0627656	-0.625621	0.0327588	Yes	No	No	No	No	No
ANGPTL4	ENSG00000167772	-1.16624	4.22759e-18	-0.916964	1.92775e-11	-0.706174	0.00919801	-0.249275	0.492213	Yes	No	Yes	No	Yes	No
SPRR1B	ENSG00000169469	-1.16576	2.08841e-07	-1.34652	6.23791e-09	-1.10535	0.0140992	0.180755	0.819812	Yes	No	Yes	No	Yes	No
GLDC	ENSG00000178445	-1.15762	2.60064e-18	-0.736084	3.5855e-08	-0.419606	0.0935463	-0.421533	0.174028	Yes	No	Yes	No	No	No
ESM1	ENSG00000164283	-1.15754	3.05696e-15	-1.07241	1.18354e-12	-0.741445	0.0117971	-0.0851273	0.875752	Yes	No	Yes	No	Yes	No
FFAR2	ENSG00000126262	-1.15437	7.93544e-15	-0.79036	1.8776e-07	-0.490317	0.0854097	-0.364013	0.338421	Yes	No	Yes	No	No	No
LIPN	ENSG00000204020	-1.15434	9.15851e-12	-0.782539	6.96345e-06	-0.384217	0.256609	-0.371803	0.407252	Yes	No	Yes	No	No	No
TNFRSF17	ENSG00000048462	-1.15312	8.76046e-15	-1.12842	2.0693e-13	-0.598711	0.036166	-0.0247011	0.968274	Yes	No	Yes	No	Yes	No
VNN2	ENSG00000112303	-1.15129	4.31306e-14	-1.13311	6.72381e-13	-0.483965	0.0996082	-0.0181764	0.977233	Yes	No	Yes	No	No	No
PIM2	ENSG00000102096	-1.15057	1.16865e-18	-1.00372	4.4892e-14	-0.595495	0.01781	-0.146857	0.720058	Yes	No	Yes	No	Yes	No
CD1A	ENSG00000158477	-1.1486	1.73289e-21	-0.452743	0.000178982	-0.149239	0.558476	-0.69586	0.0028116	Yes	No	No	No	No	No
GBP5	ENSG00000154451	-1.1459	3.27135e-18	-0.677043	3.35379e-07	-0.622827	0.0153383	-0.468852	0.115992	Yes	No	Yes	No	Yes	No
TGM2	ENSG00000198959	-1.13999	2.40252e-19	-0.991782	1.58611e-14	-0.736104	0.00506467	-0.148209	0.708105	Yes	No	Yes	No	Yes	No
PLEK	ENSG00000115956	-1.13986	9.11545e-15	-1.04455	5.35635e-12	-0.431919	0.129059	-0.0953175	0.859296	Yes	No	Yes	No	No	No
LAX1	ENSG00000122188	-1.13909	3.72646e-15	-1.05916	1.20916e-12	-0.539223	0.0518159	-0.079923	0.883302	Yes	No	Yes	No	No	No
FMO3	ENSG00000007933	-1.13847	1.11969e-13	-0.983179	4.34292e-10	-0.535679	0.0677687	-0.155286	0.758436	Yes	No	Yes	No	No	No
STEAP4	ENSG00000127954	-1.13686	2.96583e-14	-0.954489	5.15439e-10	-0.615065	0.0334957	-0.182367	0.69952	Yes	No	Yes	No	Yes	No
MMP9	ENSG00000100985	-1.13623	7.73859e-13	-1.88638	2.59254e-30	-0.524689	0.0858757	0.750147	0.028388	Yes	No	Yes	No	No	No
GPR4	ENSG00000177464	-1.13317	1.06951e-13	-0.93215	2.56366e-09	-0.779954	0.0116151	-0.201018	0.666005	Yes	No	Yes	No	Yes	No
BGN	ENSG00000182492	-1.12741	3.93842e-13	-1.20861	6.99195e-14	-0.525244	0.0787065	0.0812057	0.891446	Yes	No	Yes	No	No	No
S100A3	ENSG00000188015	-1.12454	5.38041e-13	-1.10139	8.52341e-12	-0.527733	0.0779279	-0.0231474	0.971688	Yes	No	Yes	No	No	No
S1PR5	ENSG00000180739	-1.12309	2.86247e-16	-0.927642	3.96655e-11	-0.575065	0.0296772	-0.195452	0.626599	Yes	No	Yes	No	No	No
PPBP	ENSG00000163736	-1.12129	1.19901e-12	-1.11539	8.84606e-12	-0.625703	0.0391325	-0.00590086	0.993436	Yes	No	Yes	No	Yes	No
HRH2	ENSG00000113749	-1.12057	1.44564e-15	-0.994298	5.35635e-12	-0.458126	0.0881571	-0.12627	0.789035	Yes	No	Yes	No	No	No
CCL7	ENSG00000108688	-1.12051	2.40759e-12	-0.621709	0.000163777	-0.432041	0.168798	-0.498805	0.196361	Yes	No	Yes	No	No	No
IL2RA	ENSG00000134460	-1.11936	2.27502e-19	-0.901311	9.28442e-13	-0.610491	0.0126441	-0.21805	0.521551	Yes	No	Yes	No	Yes	No
AGT	ENSG00000135744	-1.11645	1.26962e-17	-1.04683	5.34355e-15	-0.728155	0.00674735	-0.0696127	0.886809	Yes	No	Yes	No	Yes	No
MLC1	ENSG00000100427	-1.11199	7.38927e-14	-1.09614	9.74612e-13	-0.630307	0.0288932	-0.0158538	0.979688	Yes	No	Yes	No	Yes	No
INSL4	ENSG00000120211	-1.10984	4.66854e-13	-1.04136	4.86082e-11	-0.667999	0.0252138	-0.0684812	0.90879	Yes	No	Yes	No	Yes	No
IL31RA	ENSG00000164509	-1.105	4.26603e-12	-0.802071	9.95464e-07	-0.46931	0.130875	-0.302925	0.489536	Yes	No	Yes	No	No	No
POU2AF1	ENSG00000110777	-1.1025	4.22189e-15	-1.16472	1.15638e-15	-0.467116	0.0820319	0.0622263	0.90879	Yes	No	Yes	No	No	No
CCL3	ENSG00000277632	-1.10118	8.08667e-14	-0.997844	5.17286e-11	-0.565371	0.0463521	-0.103341	0.845956	Yes	No	Yes	No	No	No
C2CD4A	ENSG00000198535	-1.10038	6.28587e-18	-0.745332	7.29643e-09	-0.550108	0.0247741	-0.355046	0.251437	Yes	No	Yes	No	No	No
BCL2A1	ENSG00000140379	-1.09958	2.94095e-14	-1.01754	9.15054e-12	-0.356607	0.213165	-0.0820404	0.87913	Yes	No	Yes	No	No	No
CTLA4	ENSG00000163599	-1.09617	1.0841e-17	-0.726814	1.94251e-08	-0.351984	0.153723	-0.369359	0.232872	Yes	No	Yes	No	No	No
MEFV	ENSG00000103313	-1.09393	1.57345e-12	-0.943137	3.20982e-09	-0.59269	0.0477116	-0.15079	0.769933	Yes	No	Yes	No	Yes	No
ADAMTS2	ENSG00000087116	-1.09365	3.64633e-13	-1.11816	7.67236e-13	-0.633778	0.0303326	0.0245072	0.968794	Yes	No	Yes	No	Yes	No
PANX2	ENSG00000073150	-1.09334	8.25068e-12	-1.12344	1.24361e-11	-0.486265	0.11761	0.0300929	0.963736	Yes	No	Yes	No	No	No
CEMIP	ENSG00000103888	-1.0933	4.39181e-12	-0.862128	1.11313e-07	-0.359914	0.255175	-0.231172	0.619296	Yes	No	Yes	No	No	No
HAPLN3	ENSG00000140511	-1.09112	1.4886e-19	-0.886126	4.74221e-13	-0.547218	0.0183768	-0.204993	0.539417	Yes	No	Yes	No	No	No
GSDMC	ENSG00000147697	-1.08901	1.39021e-12	-0.702211	8.71202e-06	-0.693451	0.0211708	-0.386797	0.326115	Yes	No	Yes	No	Yes	No
CD274	ENSG00000120217	-1.08856	3.35532e-21	-0.710915	7.57819e-10	-0.58429	0.0103147	-0.37764	0.153158	Yes	No	Yes	No	No	No
XIRP1	ENSG00000168334	-1.08656	1.87905e-11	-0.697553	2.85625e-05	-0.593932	0.0568286	-0.389005	0.357269	Yes	No	Yes	No	No	No
CD38	ENSG00000004468	-1.08482	4.74047e-19	-1.02372	1.7807e-16	-0.51207	0.0274994	-0.061094	0.893074	Yes	No	Yes	No	No	No
OLIG1	ENSG00000184221	-1.08199	2.30394e-15	-0.584864	2.64178e-05	-0.332627	0.215735	-0.497125	0.109958	Yes	No	No	No	No	No
COL4A1	ENSG00000187498	-1.08168	9.35611e-15	-1.06105	1.93127e-13	-0.6577	0.0164777	-0.0206271	0.971688	Yes	No	Yes	No	Yes	No
NNMT	ENSG00000166741	-1.08119	1.04417e-15	-0.822848	2.17783e-09	-0.564494	0.0302115	-0.258341	0.47947	Yes	No	Yes	No	No	No
CLEC17A	ENSG00000187912	-1.07829	1.22741e-11	-0.916326	2.19236e-08	-0.0705152	0.861516	-0.161968	0.75841	Yes	No	Yes	No	No	No
MYBPH	ENSG00000133055	-1.07824	6.41431e-13	-0.796895	2.20182e-07	-0.312109	0.302004	-0.28134	0.495352	Yes	No	Yes	No	No	No
FOSL1	ENSG00000175592	-1.07496	1.57491e-10	-0.679677	9.0005e-05	-0.745906	0.0237655	-0.395283	0.370953	Yes	No	Yes	No	Yes	No
IGHE	ENSG00000211891	-1.07484	5.06842e-11	-0.9843	5.34866e-09	-0.585915	0.0627656	-0.0905397	0.88395	Yes	No	Yes	No	No	No
SLC2A3	ENSG00000059804	-1.07435	3.94617e-15	-0.750312	7.43012e-08	-0.442968	0.0908768	-0.324036	0.359555	Yes	No	Yes	No	No	No
FCRL1	ENSG00000163534	-1.07278	1.20284e-10	-0.827628	1.4163e-06	0.0373597	0.932068	-0.245155	0.618169	Yes	No	Yes	No	No	No
APLN	ENSG00000171388	-1.07046	1.35753e-16	-0.781945	2.82489e-09	-0.6004	0.0175815	-0.288517	0.391553	Yes	No	Yes	No	Yes	No
PLA2G4E	ENSG00000188089	-1.0703	4.34847e-14	-0.890227	9.32756e-10	-0.800899	0.00665879	-0.180076	0.680747	Yes	No	Yes	No	Yes	No
FCER2	ENSG00000104921	-1.07006	4.20881e-12	-0.851083	8.30628e-08	0.00732301	0.98745	-0.218981	0.634361	Yes	No	Yes	No	No	No
DMBT1	ENSG00000187908	-1.06785	2.07843e-12	-0.741161	2.03084e-06	-0.756608	0.0129601	-0.326694	0.420149	Yes	No	Yes	No	Yes	No
HAS1	ENSG00000105509	-1.06706	4.34007e-08	-0.890894	9.28418e-06	-0.538861	0.159559	-0.176166	0.791067	Yes	No	Yes	No	No	No
CD79A	ENSG00000105369	-1.06416	2.26823e-11	-1.30867	3.45972e-15	-0.498047	0.106564	0.244517	0.601633	Yes	No	Yes	No	No	No
ICAM1	ENSG00000090339	-1.06381	7.78267e-18	-1.0537	1.00105e-16	-0.591282	0.0147388	-0.0101101	0.984499	Yes	No	Yes	No	Yes	No
CR1	ENSG00000203710	-1.06349	5.51554e-13	-1.1985	5.7451e-15	-0.34677	0.239686	0.135004	0.785989	Yes	No	Yes	No	No	No
LILRB2	ENSG00000131042	-1.06292	3.01966e-14	-0.936551	7.71852e-11	-0.636648	0.019958	-0.126372	0.789035	Yes	No	Yes	No	Yes	No
MDFI	ENSG00000112559	-1.05897	1.91945e-16	-0.899074	8.99994e-12	-0.530575	0.0322216	-0.159895	0.686542	Yes	No	Yes	No	No	No
SLC26A4	ENSG00000091137	-1.05744	4.09082e-12	-0.800957	3.24484e-07	-0.62377	0.0348662	-0.256483	0.5573	Yes	No	Yes	No	Yes	No
APOBEC3A	ENSG00000128383	-1.05736	2.56797e-10	-0.414497	0.0190533	-0.608729	0.0591473	-0.642862	0.0912151	Yes	No	No	No	No	No
COL7A1	ENSG00000114270	-1.0567	1.99674e-10	-1.0805	3.28088e-10	-0.656363	0.0411267	0.0238034	0.973157	Yes	No	Yes	No	Yes	No
IDO2	ENSG00000188676	-1.05651	6.63847e-16	-0.415916	0.00198718	-0.287636	0.267447	-0.640591	0.0200195	Yes	No	No	No	No	No
RNASE2	ENSG00000169385	-1.05591	8.98913e-14	-0.581296	6.30393e-05	-0.261961	0.36588	-0.474613	0.154064	Yes	No	No	No	No	No
CLC	ENSG00000105205	-1.05331	4.30673e-17	-0.318682	0.0140347	-0.240286	0.34152	-0.734627	0.00274523	Yes	No	No	No	No	No
MARCO	ENSG00000019169	-1.05131	6.47476e-08	-1.05315	1.49795e-07	-0.549487	0.149359	0.00183424	0.998232	Yes	No	Yes	No	No	No
DUOX2	ENSG00000140279	-1.04794	9.05553e-12	-1.17542	1.97998e-13	-0.542153	0.0662828	0.127476	0.812547	Yes	No	Yes	No	No	No
SPOCD1	ENSG00000134668	-1.04716	7.59343e-15	-0.761193	3.08951e-08	-0.413891	0.110234	-0.285962	0.422648	Yes	No	Yes	No	No	No
TNFRSF10C	ENSG00000173535	-1.04436	8.61834e-12	-0.838852	9.76838e-08	-0.412828	0.170961	-0.205512	0.660884	Yes	No	Yes	No	No	No
CD72	ENSG00000137101	-1.04416	4.01028e-17	-0.855206	1.41396e-11	-0.154509	0.563325	-0.188952	0.598127	Yes	No	Yes	No	No	No
ANXA1	ENSG00000135046	-1.04391	6.93616e-17	-0.929145	4.2223e-13	-0.613781	0.0130008	-0.114766	0.782522	Yes	No	Yes	No	Yes	No
NCF2	ENSG00000116701	-1.03886	4.52022e-17	-0.775968	6.73125e-10	-0.40992	0.0808976	-0.262895	0.418265	Yes	No	Yes	No	No	No
FCGR1B	ENSG00000198019	-1.03824	3.54534e-12	-0.660604	1.6931e-05	-0.406227	0.16547	-0.377639	0.323401	Yes	No	Yes	No	No	No
SPRR2A	ENSG00000241794	-1.03785	1.26483e-09	-0.656806	0.000205878	-0.76869	0.0220897	-0.381039	0.401064	Yes	No	Yes	No	Yes	No
ENKUR	ENSG00000151023	-1.03759	1.68708e-16	-1.00362	9.78185e-15	-0.599553	0.0153383	-0.0339661	0.946516	Yes	No	Yes	No	Yes	No
STAC	ENSG00000144681	-1.0352	2.1916e-13	-0.699887	1.28541e-06	-0.546291	0.0437692	-0.33531	0.361397	Yes	No	Yes	No	No	No
FAP	ENSG00000078098	-1.03341	1.1597e-09	-1.02842	4.46642e-09	-0.553323	0.0924733	-0.00499183	0.995028	Yes	No	Yes	No	No	No
DERL3	ENSG00000099958	-1.02891	9.30065e-15	-0.994577	4.2223e-13	-0.536329	0.0356068	-0.0343356	0.949219	Yes	No	Yes	No	No	No
ZBP1	ENSG00000124256	-1.02756	2.91659e-21	-0.782276	9.28442e-13	-0.473045	0.0224209	-0.245286	0.37585	Yes	No	Yes	No	No	No
DNAJC5B	ENSG00000147570	-1.02664	4.22759e-18	-1.31105	1.97942e-27	-0.484885	0.0317709	0.284411	0.34186	Yes	No	Yes	No	No	No
TAGAP	ENSG00000164691	-1.02585	1.65825e-15	-0.688543	1.53878e-07	-0.400386	0.105678	-0.337309	0.296218	Yes	No	Yes	No	No	No
VSTM1	ENSG00000189068	-1.02469	6.24831e-15	-0.499035	0.000209431	-0.482478	0.05471	-0.525652	0.0732472	Yes	No	No	No	No	No
CCR2	ENSG00000121807	-1.02407	8.82735e-17	-0.858343	9.12964e-12	-0.613084	0.0124416	-0.165726	0.653744	Yes	No	Yes	No	Yes	No
CCR7	ENSG00000126353	-1.0239	5.5953e-12	-0.405664	0.00925159	-0.187418	0.5647	-0.618236	0.0634453	Yes	No	No	No	No	No
G0S2	ENSG00000123689	-1.02192	1.07316e-10	-1.00203	9.18751e-10	-0.380828	0.229848	-0.0198858	0.975974	Yes	No	Yes	No	No	No
GLYATL1	ENSG00000166840	-1.01977	8.5263e-14	-0.735094	1.48582e-07	-0.767065	0.00707194	-0.284679	0.435644	Yes	No	Yes	No	Yes	No
FGR	ENSG00000000938	-1.01924	2.87851e-16	-0.841052	4.33946e-11	-0.33808	0.162679	-0.17819	0.62438	Yes	No	Yes	No	No	No
FCGR2A	ENSG00000143226	-1.01798	7.47449e-15	-0.678436	3.83204e-07	-0.516911	0.0391325	-0.339543	0.304239	Yes	No	Yes	No	No	No
ACAN	ENSG00000157766	-1.01796	4.37648e-09	-1.02662	9.70259e-09	-0.775131	0.0229935	0.0086544	0.99136	Yes	No	Yes	No	Yes	No
GBP7	ENSG00000213512	-1.01634	7.84345e-13	-0.60924	2.93014e-05	-0.443735	0.105492	-0.407104	0.243654	Yes	No	Yes	No	No	No
TSHR	ENSG00000165409	-1.01564	2.7932e-12	-0.918341	8.79183e-10	-0.533044	0.0568265	-0.0973007	0.855535	Yes	No	Yes	No	No	No
TNC	ENSG00000041982	-1.01385	8.63062e-10	-0.947519	2.75722e-08	-0.634957	0.047156	-0.0663314	0.920067	Yes	No	Yes	No	Yes	No
MAK	ENSG00000111837	-1.01197	9.03021e-13	-0.685237	2.44492e-06	-0.323221	0.253386	-0.326734	0.378983	Yes	No	Yes	No	No	No
SPP1	ENSG00000118785	-1.01159	2.13251e-07	-0.882134	1.16612e-05	-0.219855	0.613741	-0.129455	0.857587	Yes	No	Yes	No	No	No
CPZ	ENSG00000109625	-1.01075	8.09973e-11	-1.22976	3.71191e-14	-0.535738	0.0738321	0.219013	0.639478	Yes	No	Yes	No	No	No
RIPOR2	ENSG00000111913	-1.0105	1.14177e-14	-0.704298	1.37403e-07	-0.240088	0.370399	-0.306198	0.368847	Yes	No	Yes	No	No	No
ADGRE2	ENSG00000127507	-1.00789	1.23519e-15	-0.870253	1.70688e-11	-0.474243	0.0491615	-0.137635	0.731825	Yes	No	Yes	No	No	No
TGFB2	ENSG00000092969	-1.00658	3.37303e-11	-0.911183	5.7184e-09	-0.673036	0.0236156	-0.0953995	0.866376	Yes	No	Yes	No	Yes	No
HK3	ENSG00000160883	-1.00274	2.3619e-16	-0.868682	4.08832e-12	-0.532967	0.0241484	-0.134055	0.729937	Yes	No	Yes	No	No	No
LYPD5	ENSG00000159871	-1.00254	3.44575e-20	-0.617083	1.64396e-08	-0.592838	0.00755503	-0.385456	0.116639	Yes	No	Yes	No	Yes	No
CPXM1	ENSG00000088882	-1.00131	1.24305e-11	-1.03513	1.45291e-11	-0.474823	0.0969963	0.0338227	0.955341	Yes	No	Yes	No	No	No
SNAI1	ENSG00000124216	-1.00103	7.88768e-14	-0.815419	2.96737e-09	-0.546168	0.0348011	-0.185606	0.644541	Yes	No	Yes	No	No	No
SIX4	ENSG00000100625	-1.00066	1.72085e-13	-0.826781	2.94869e-09	-0.351791	0.187867	-0.173879	0.677477	Yes	No	Yes	No	No	No
FIBIN	ENSG00000176971	-1.00025	1.9223e-09	-1.00253	5.58312e-09	-0.700336	0.0314957	0.00227858	0.998232	Yes	No	Yes	No	Yes	No
ALDH1A2	ENSG00000128918	-0.999124	2.69613e-09	-0.728525	2.65856e-05	-0.474908	0.149996	-0.270599	0.581531	Yes	No	Yes	No	No	No
C4BPB	ENSG00000123843	-0.995925	9.77182e-18	-0.807416	8.99994e-12	-0.619869	0.00863212	-0.188509	0.566821	Yes	No	Yes	No	Yes	No
EGFLAM	ENSG00000164318	-0.994685	2.27409e-11	-0.928416	1.45802e-09	-0.6371	0.028309	-0.0662687	0.908991	Yes	No	Yes	No	Yes	No
LAMP3	ENSG00000078081	-0.99459	1.31379e-16	-0.695738	1.23008e-08	-0.451608	0.0491051	-0.298852	0.326217	Yes	No	Yes	No	No	No
ICAM4	ENSG00000105371	-0.994316	2.62567e-13	-1.05684	6.98206e-14	-0.487992	0.0611887	0.0625236	0.905642	Yes	No	Yes	No	No	No
CTHRC1	ENSG00000164932	-0.988459	1.86037e-10	-1.06995	3.07679e-11	-0.46222	0.127604	0.0814866	0.891446	Yes	No	Yes	No	No	No
ITGAX	ENSG00000140678	-0.987593	4.793e-13	-0.906133	1.27356e-10	-0.369487	0.16847	-0.0814597	0.874375	Yes	No	Yes	No	No	No
KCNA3	ENSG00000177272	-0.986155	1.23521e-13	-0.913207	2.92168e-11	-0.464385	0.0684731	-0.0729486	0.884459	Yes	No	Yes	No	No	No
CHRDL2	ENSG00000054938	-0.984684	5.87496e-08	-0.890097	1.99864e-06	-0.653472	0.062531	-0.0945873	0.891764	Yes	No	Yes	No	No	No
STRIP2	ENSG00000128578	-0.984404	1.80369e-18	-0.742109	6.7275e-11	-0.480772	0.025317	-0.242295	0.405523	Yes	No	Yes	No	No	No
ST3GAL1	ENSG00000008513	-0.984345	3.81335e-20	-0.904915	1.08228e-16	-0.504683	0.0153383	-0.07943	0.831064	Yes	No	Yes	No	No	No
CD19	ENSG00000177455	-0.983866	4.79425e-09	-1.11602	1.49e-10	-0.144129	0.713795	0.132154	0.824452	Yes	No	Yes	No	No	No
OLR1	ENSG00000173391	-0.981822	2.26151e-09	-0.822241	1.19434e-06	-0.295299	0.386602	-0.159581	0.771748	Yes	No	Yes	No	No	No
ADAMTS12	ENSG00000151388	-0.981556	3.55126e-11	-1.16216	5.4401e-14	-0.503821	0.0782343	0.180604	0.70206	Yes	No	Yes	No	No	No
SLAMF7	ENSG00000026751	-0.977282	6.82154e-17	-1.00945	5.50989e-17	-0.542474	0.0173365	0.0321675	0.944985	Yes	No	Yes	No	No	No
CCL22	ENSG00000102962	-0.976862	3.84714e-14	-0.347521	0.00992824	-0.231782	0.383194	-0.629342	0.0217188	Yes	No	No	No	No	No
CD27	ENSG00000139193	-0.974648	1.97693e-13	-0.937635	7.99275e-12	-0.385055	0.136686	-0.0370129	0.944719	Yes	No	Yes	No	No	No
KLK7	ENSG00000169035	-0.974575	0.000935172	-1.56358	1.90147e-07	-0.621458	0.291824	0.589008	0.457388	Yes	No	Yes	No	No	No
IGLL1	ENSG00000128322	-0.973581	5.39354e-10	-0.97351	1.85927e-09	-0.577328	0.0565762	-7.12082e-05	0.999857	Yes	No	Yes	No	No	No
CSF2RB	ENSG00000100368	-0.973556	5.08884e-15	-0.910287	1.21679e-12	-0.451683	0.0576387	-0.0632691	0.893267	Yes	No	Yes	No	No	No
CARD17	ENSG00000255221	-0.973005	4.72375e-15	-0.340557	0.00830567	-0.168352	0.52578	-0.632448	0.0155874	Yes	No	No	No	No	No
HTRA3	ENSG00000170801	-0.973001	1.7152e-12	-1.01894	1.09661e-12	-0.585551	0.0297126	0.045942	0.934625	Yes	No	Yes	No	Yes	No
PCDH17	ENSG00000118946	-0.972325	5.88713e-14	-0.814849	8.90047e-10	-0.646317	0.012775	-0.157476	0.70089	Yes	No	Yes	No	Yes	No
GPR15	ENSG00000154165	-0.972245	3.84616e-15	-0.392668	0.00208396	-0.412949	0.0807342	-0.579577	0.0284895	Yes	No	No	No	No	No
FAM20A	ENSG00000108950	-0.971387	4.6946e-11	-0.784161	2.48415e-07	-0.458374	0.110201	-0.187226	0.683883	Yes	No	Yes	No	No	No
PI3	ENSG00000124102	-0.970154	3.59506e-12	-0.964154	2.53585e-11	-0.575723	0.0334008	-0.00600052	0.992953	Yes	No	Yes	No	No	No
MME	ENSG00000196549	-0.969685	9.97364e-12	-0.973333	4.30484e-11	-0.450715	0.102722	0.00364854	0.995636	Yes	No	Yes	No	No	No
CCL4	ENSG00000275302	-0.969665	7.84386e-15	-0.838451	6.05224e-11	-0.443013	0.0635669	-0.131213	0.745993	Yes	No	Yes	No	No	No
FAM129C	ENSG00000167483	-0.968124	2.98589e-08	-0.840117	3.12085e-06	0.163074	0.683917	-0.128007	0.838931	Yes	No	Yes	No	No	No
MCHR1	ENSG00000128285	-0.968003	2.90099e-11	-1.15922	2.36576e-14	-0.472621	0.0923458	0.191213	0.670312	Yes	No	Yes	No	No	No
CCL8	ENSG00000108700	-0.967838	3.62394e-11	-0.609277	5.36126e-05	-0.792118	0.00863212	-0.358561	0.342567	Yes	No	Yes	No	Yes	No
KLHDC7B	ENSG00000130487	-0.965658	2.60064e-18	-0.696697	4.7019e-10	-0.382067	0.0670422	-0.268961	0.335309	Yes	No	Yes	No	No	No
ROPN1L	ENSG00000145491	-0.964628	5.75568e-12	-0.762193	1.20934e-07	-0.599027	0.0281609	-0.202435	0.625138	Yes	No	Yes	No	Yes	No
KMO	ENSG00000117009	-0.964219	1.10146e-16	-1.02523	1.21291e-17	-0.240931	0.299898	0.0610097	0.889664	Yes	No	Yes	No	No	No
MEDAG	ENSG00000102802	-0.96274	2.98539e-08	-0.867634	1.27631e-06	-0.429205	0.216043	-0.0951058	0.885764	Yes	No	Yes	No	No	No
SOCS1	ENSG00000185338	-0.962602	2.63062e-22	-0.566509	9.52224e-09	-0.411347	0.0280788	-0.396093	0.0656354	Yes	No	No	No	No	No
ANGPT2	ENSG00000091879	-0.962364	3.41235e-13	-0.995549	4.07356e-13	-0.484367	0.0571211	0.0331848	0.950603	Yes	No	Yes	No	No	No
NR4A3	ENSG00000119508	-0.962327	2.34323e-10	-0.47736	0.00259859	-0.33371	0.276398	-0.484967	0.183094	Yes	No	No	No	No	No
SLC7A5	ENSG00000103257	-0.961809	4.83992e-19	-0.686544	2.99938e-10	-0.389864	0.0555587	-0.275265	0.305206	Yes	No	Yes	No	No	No
EGR3	ENSG00000179388	-0.960383	3.12881e-14	-0.586392	5.80988e-06	-0.459555	0.0584491	-0.37399	0.227109	Yes	No	Yes	No	No	No
LILRB1	ENSG00000104972	-0.958106	8.45511e-15	-0.973406	2.68189e-14	-0.463671	0.0503164	0.0153	0.97606	Yes	No	Yes	No	No	No
MYO3B	ENSG00000071909	-0.956519	4.51986e-17	-0.800707	5.48927e-12	-0.407292	0.0587658	-0.155811	0.645112	Yes	No	Yes	No	No	No
EDNRA	ENSG00000151617	-0.955677	3.74989e-11	-0.939109	3.25788e-10	-0.520638	0.0616964	-0.0165683	0.978295	Yes	No	Yes	No	No	No
GBP4	ENSG00000162654	-0.954932	5.36195e-20	-0.652626	5.10838e-10	-0.524007	0.011313	-0.302305	0.227109	Yes	No	Yes	No	No	No
ANGPTL2	ENSG00000136859	-0.954853	3.31564e-12	-0.872808	7.00574e-10	-0.566859	0.0334957	-0.0820442	0.874375	Yes	No	Yes	No	No	No
SRGN	ENSG00000122862	-0.954577	9.05363e-16	-0.802836	4.13518e-11	-0.390679	0.0840142	-0.151741	0.675948	Yes	No	Yes	No	No	No
IL21R	ENSG00000103522	-0.953823	7.41658e-15	-0.954203	5.22896e-14	-0.245245	0.322686	0.000380196	0.99963	Yes	No	Yes	No	No	No
PLA2G3	ENSG00000100078	-0.951904	2.08501e-09	-0.594702	0.000306084	-0.659263	0.0334022	-0.357202	0.39611	Yes	No	Yes	No	Yes	No
HSPA6	ENSG00000173110	-0.951846	5.84438e-12	-0.570279	6.29493e-05	-0.396838	0.143329	-0.381567	0.267981	Yes	No	No	No	No	No
ZBTB32	ENSG00000011590	-0.95098	3.0735e-13	-0.744867	2.59422e-08	-0.399153	0.114019	-0.206113	0.587847	Yes	No	Yes	No	No	No
GRIN3A	ENSG00000198785	-0.948518	7.83988e-17	-0.58866	3.35379e-07	-0.571448	0.0120235	-0.359858	0.179553	Yes	No	Yes	No	No	No
IL27	ENSG00000197272	-0.94719	1.64153e-10	-0.592299	0.000109517	-0.446699	0.1216	-0.35489	0.359555	Yes	No	Yes	No	No	No
LOXL2	ENSG00000134013	-0.946396	8.72829e-15	-0.960273	2.91882e-14	-0.463575	0.0477258	0.0138767	0.978295	Yes	No	Yes	No	No	No
SUCNR1	ENSG00000198829	-0.945905	7.14239e-18	-0.527107	1.98668e-06	-0.424154	0.0416088	-0.418797	0.0861656	Yes	No	No	No	No	No
JSRP1	ENSG00000167476	-0.944812	7.94941e-10	-1.11541	3.04501e-12	-0.43991	0.145758	0.170594	0.730787	Yes	No	Yes	No	No	No
KRT16	ENSG00000186832	-0.944263	5.67907e-07	-1.0853	2.43424e-08	-0.652452	0.072219	0.141035	0.834307	Yes	No	Yes	No	No	No
BASP1	ENSG00000176788	-0.944233	1.50276e-13	-0.892772	1.38123e-11	-0.361647	0.147461	-0.0514609	0.91921	Yes	No	Yes	No	No	No
IL21	ENSG00000138684	-0.944025	3.63218e-12	-0.698963	5.47213e-07	-0.253469	0.363248	-0.245062	0.520089	Yes	No	Yes	No	No	No
NUGGC	ENSG00000189233	-0.942888	3.83275e-13	-1.12712	8.25945e-17	-0.335731	0.190243	0.18423	0.632672	Yes	No	Yes	No	No	No
CDH3	ENSG00000062038	-0.940942	1.34523e-09	-1.03035	1.51015e-10	-0.573375	0.0564601	0.0894115	0.878185	Yes	No	Yes	No	No	No
FUT7	ENSG00000180549	-0.93711	4.87002e-11	-0.703084	1.65052e-06	-0.247736	0.404372	-0.234026	0.570313	Yes	No	Yes	No	No	No
SLC1A3	ENSG00000079215	-0.93494	8.18158e-11	-1.22809	3.42752e-16	-0.330326	0.253127	0.293149	0.452476	Yes	No	Yes	No	No	No
INHBB	ENSG00000163083	-0.934335	1.43699e-13	-0.931045	1.08084e-12	-0.525711	0.0320827	-0.00329004	0.995593	Yes	No	Yes	No	No	No
CCL2	ENSG00000108691	-0.934266	1.26028e-11	-0.902475	2.43174e-10	-0.620591	0.0221625	-0.031791	0.955312	Yes	No	Yes	No	Yes	No
CCL25	ENSG00000131142	-0.933879	3.96018e-09	-0.660016	5.64549e-05	-0.288608	0.379065	-0.273863	0.544994	Yes	No	Yes	No	No	No
LILRB4	ENSG00000186818	-0.933815	3.10659e-15	-1.17271	8.3843e-22	-0.490311	0.0320827	0.238893	0.451874	Yes	No	Yes	No	No	No
LRRK2	ENSG00000188906	-0.932603	3.01184e-13	-0.828711	3.10474e-10	-0.431079	0.0797938	-0.103892	0.81589	Yes	No	Yes	No	No	No
HGF	ENSG00000019991	-0.930388	5.73353e-12	-0.759039	4.72837e-08	-0.538774	0.0387605	-0.171349	0.683377	Yes	No	Yes	No	No	No
CCR1	ENSG00000163823	-0.925829	2.58287e-15	-0.667187	2.2398e-08	-0.462734	0.0386185	-0.258641	0.398805	Yes	No	Yes	No	No	No
UBD	ENSG00000213886	-0.925748	2.19798e-10	-1.04777	4.8009e-12	-0.401109	0.162594	0.122017	0.811093	Yes	No	Yes	No	No	No
CD79B	ENSG00000007312	-0.924925	3.87862e-10	-1.02646	2.32476e-11	-0.129514	0.705855	0.101536	0.850498	Yes	No	Yes	No	No	No
LCN2	ENSG00000148346	-0.924308	6.41434e-11	-0.969796	3.80547e-11	-0.58503	0.0332609	0.0454873	0.937402	Yes	No	Yes	No	Yes	No
PDE4B	ENSG00000184588	-0.924115	6.29009e-15	-0.68817	1.32072e-08	-0.365187	0.109568	-0.235945	0.460232	Yes	No	Yes	No	No	No
VASN	ENSG00000168140	-0.923666	4.60809e-13	-0.973158	2.1178e-13	-0.513665	0.0370925	0.0494917	0.922692	Yes	No	Yes	No	No	No
FLT3	ENSG00000122025	-0.92294	9.77877e-17	-0.409783	0.000297618	-0.19365	0.394606	-0.513157	0.0304134	Yes	No	No	No	No	No
C1orf167	ENSG00000215910	-0.922676	1.24663e-15	-0.713235	1.33652e-09	-0.473618	0.0327764	-0.209442	0.509821	Yes	No	Yes	No	No	No
BTLA	ENSG00000186265	-0.921904	1.07184e-15	-0.628974	7.62079e-08	-0.1861	0.43675	-0.292929	0.313185	Yes	No	Yes	No	No	No
COL15A1	ENSG00000204291	-0.921902	1.34123e-11	-0.825644	4.19343e-09	-0.60084	0.0241566	-0.0962583	0.845755	Yes	No	Yes	No	Yes	No
OSMR	ENSG00000145623	-0.921618	2.23163e-13	-0.812718	3.3578e-10	-0.447108	0.0637744	-0.1089	0.801493	Yes	No	Yes	No	No	No
STX11	ENSG00000135604	-0.920824	3.13095e-14	-0.836244	2.25944e-11	-0.421704	0.069136	-0.0845796	0.84635	Yes	No	Yes	No	No	No
CHST15	ENSG00000182022	-0.920444	4.55178e-14	-0.956737	4.11868e-14	-0.404316	0.0845498	0.0362931	0.942282	Yes	No	Yes	No	No	No
DYSF	ENSG00000135636	-0.920152	2.10137e-13	-0.820944	2.03224e-10	-0.535973	0.0280788	-0.0992084	0.821664	Yes	No	Yes	No	No	No
PRRX1	ENSG00000116132	-0.919991	2.72642e-09	-1.1145	4.35954e-12	-0.487208	0.105636	0.19451	0.688079	Yes	No	Yes	No	No	No
IL7R	ENSG00000168685	-0.917779	6.11118e-14	-0.825895	5.60259e-11	-0.390266	0.0969698	-0.0918846	0.83202	Yes	No	Yes	No	No	No
TSPO2	ENSG00000112212	-0.916	1.44245e-13	-0.898788	2.21566e-12	-0.674619	0.00848607	-0.0172124	0.973548	Yes	No	Yes	No	Yes	No
TLR2	ENSG00000137462	-0.914669	2.62326e-12	-0.979294	5.82832e-13	-0.408617	0.107197	0.0646248	0.897284	Yes	No	Yes	No	No	No
LPL	ENSG00000175445	-0.91299	6.11115e-13	-0.837654	1.51015e-10	-0.323564	0.197629	-0.0753361	0.874785	Yes	No	Yes	No	No	No
TNFRSF8	ENSG00000120949	-0.91245	6.14319e-11	-0.823206	1.04002e-08	-0.569357	0.0355286	-0.0892442	0.863992	Yes	No	Yes	No	No	No
WARS	ENSG00000140105	-0.91176	1.97575e-20	-0.455689	3.71021e-06	-0.593736	0.00378188	-0.456071	0.0270746	Yes	No	No	No	Yes	No
F2RL2	ENSG00000164220	-0.9107	1.8788e-12	-0.912195	9.85711e-12	-0.551714	0.0288932	0.00149541	0.998232	Yes	No	Yes	No	No	No
FAM26F	ENSG00000188820	-0.909947	4.81682e-17	-0.657146	2.31519e-09	-0.527194	0.0138342	-0.252802	0.365847	Yes	No	Yes	No	No	No
SYT12	ENSG00000173227	-0.909249	2.52649e-10	-0.730192	8.18669e-07	-0.360751	0.20794	-0.179057	0.692718	Yes	No	Yes	No	No	No
FGF4	ENSG00000075388	-0.908995	8.06091e-12	-0.545876	6.76418e-05	-0.593231	0.0229238	-0.363119	0.274333	Yes	No	No	No	Yes	No
BATF	ENSG00000156127	-0.908016	3.66901e-15	-0.721798	9.47077e-10	-0.273196	0.23304	-0.186218	0.574531	Yes	No	Yes	No	No	No
KCND3	ENSG00000171385	-0.907917	4.3913e-13	-0.774006	1.94308e-09	-0.402248	0.0960041	-0.133911	0.741647	Yes	No	Yes	No	No	No
MXRA5	ENSG00000101825	-0.907763	1.60615e-12	-0.979036	2.39437e-13	-0.505002	0.0415136	0.0712731	0.883433	Yes	No	Yes	No	No	No
TMEM158	ENSG00000249992	-0.906585	3.86737e-15	-0.680579	7.40154e-09	-0.30344	0.178851	-0.226006	0.468469	Yes	No	Yes	No	No	No
DCSTAMP	ENSG00000164935	-0.905219	2.57081e-11	-1.19197	4.6402e-17	-0.516297	0.0488533	0.286755	0.430356	Yes	No	Yes	No	No	No
SPON2	ENSG00000159674	-0.903395	4.57057e-14	-0.886223	8.54676e-13	-0.48594	0.0355283	-0.0171724	0.97298	Yes	No	Yes	No	No	No
ADGRE1	ENSG00000174837	-0.901873	9.2226e-15	-0.864808	6.05501e-13	-0.442354	0.0477258	-0.0370651	0.937402	Yes	No	Yes	No	No	No
PRRX2	ENSG00000167157	-0.901864	3.86828e-12	-1.03025	2.84683e-14	-0.356934	0.162151	0.128387	0.766301	Yes	No	Yes	No	No	No
TRIB2	ENSG00000071575	-0.901775	1.4886e-19	-0.703826	3.22156e-12	-0.390829	0.0376557	-0.197948	0.452476	Yes	No	Yes	No	No	No
EPGN	ENSG00000182585	-0.901337	2.02224e-11	-0.592159	1.88974e-05	-0.367925	0.163067	-0.309178	0.381555	Yes	No	Yes	No	No	No
S1PR4	ENSG00000125910	-0.900653	1.12347e-16	-0.619171	1.96445e-08	-0.292882	0.164893	-0.281482	0.300635	Yes	No	Yes	No	No	No
CHST2	ENSG00000175040	-0.900589	1.24007e-14	-1.01877	4.54107e-17	-0.433757	0.0526628	0.118176	0.758128	Yes	No	Yes	No	No	No
OLFML2B	ENSG00000162745	-0.900525	3.3389e-12	-0.942747	2.15415e-12	-0.436039	0.0805798	0.0422228	0.935748	Yes	No	Yes	No	No	No
TNFRSF4	ENSG00000186827	-0.899058	4.29811e-14	-0.922541	7.445e-14	-0.364784	0.112849	0.0234826	0.961177	Yes	No	Yes	No	No	No
CD180	ENSG00000134061	-0.898799	6.51944e-14	-0.939162	4.32685e-14	-0.304912	0.198049	0.0403627	0.933654	Yes	No	Yes	No	No	No
MEI1	ENSG00000167077	-0.897751	4.80965e-14	-0.868624	1.65855e-12	-0.423175	0.0638892	-0.0291273	0.952091	Yes	No	Yes	No	No	No
SPAG4	ENSG00000061656	-0.896034	1.22576e-12	-0.857568	4.9091e-11	-0.441899	0.0684311	-0.0384664	0.941058	Yes	No	Yes	No	No	No
EVA1A	ENSG00000115363	-0.895975	6.44782e-14	-0.640307	1.65183e-07	-0.199031	0.424079	-0.255668	0.420904	Yes	No	Yes	No	No	No
MASP1	ENSG00000127241	-0.895446	1.61525e-06	-0.953892	7.01351e-07	-0.438131	0.242491	0.0584459	0.939532	Yes	No	Yes	No	No	No
WNT5A	ENSG00000114251	-0.894324	1.08898e-12	-0.775677	2.04539e-09	-0.428602	0.0759889	-0.118646	0.778912	Yes	No	Yes	No	No	No
PPP4R4	ENSG00000119698	-0.894255	2.3781e-10	-0.730197	5.06965e-07	-0.331187	0.241233	-0.164058	0.717437	Yes	No	Yes	No	No	No
NMUR2	ENSG00000132911	-0.893512	0.000261456	-1.1152	8.50743e-06	-0.484387	0.329315	0.22169	0.788465	Yes	No	Yes	No	No	No
BATF3	ENSG00000123685	-0.893153	7.03228e-16	-0.524604	3.1481e-06	-0.414714	0.0498081	-0.368549	0.153974	Yes	No	No	No	No	No
GALNT14	ENSG00000158089	-0.892878	9.72266e-10	-0.929623	7.56421e-10	-0.379469	0.189974	0.036745	0.950603	Yes	No	Yes	No	No	No
C16orf74	ENSG00000154102	-0.892806	2.83852e-13	-0.871633	5.4213e-12	-0.237146	0.341956	-0.0211731	0.967486	Yes	No	Yes	No	No	No
TLR8	ENSG00000101916	-0.892749	5.97995e-13	-1.05838	2.67513e-16	-0.59384	0.0157793	0.165633	0.661893	Yes	No	Yes	No	Yes	No
SIGLEC5	ENSG00000105501	-0.892466	3.53538e-09	-0.645643	3.51141e-05	-0.578142	0.0481136	-0.246823	0.574371	Yes	No	Yes	No	No	No
CD80	ENSG00000121594	-0.89111	2.45107e-13	-0.902486	8.31883e-13	-0.371623	0.115214	0.0113763	0.982373	Yes	No	Yes	No	No	No
MMP19	ENSG00000123342	-0.890538	2.18965e-11	-0.830321	1.4737e-09	-0.4848	0.0590196	-0.0602167	0.907897	Yes	No	Yes	No	No	No
CD1C	ENSG00000158481	-0.889652	6.1442e-15	-0.356495	0.0024817	-0.141759	0.567635	-0.533157	0.0291749	Yes	No	No	No	No	No
BMP6	ENSG00000153162	-0.888665	4.89166e-10	-0.958326	9.61653e-11	-0.615802	0.0274994	0.0696605	0.898445	Yes	No	Yes	No	Yes	No
CCL3L3	ENSG00000276085	-0.888655	1.00889e-07	-0.827896	1.4968e-06	-0.342	0.313727	-0.0607589	0.928893	Yes	No	Yes	No	No	No
PAX5	ENSG00000196092	-0.888475	4.18804e-07	-1.11289	8.88948e-10	-0.0867946	0.844674	0.22441	0.681619	Yes	No	Yes	No	No	No
VWF	ENSG00000110799	-0.888349	5.09582e-13	-0.786046	5.47974e-10	-0.610031	0.0131956	-0.102303	0.811546	Yes	No	Yes	No	Yes	No
FDCSP	ENSG00000181617	-0.887541	0.000135794	-2.31017	1.04824e-21	-0.216698	0.682698	1.42263	0.001801	Yes	No	Yes	No	No	No
JAK3	ENSG00000105639	-0.885445	4.1116e-16	-0.654603	3.53592e-09	-0.246932	0.252356	-0.230842	0.421617	Yes	No	Yes	No	No	No
NOTCH3	ENSG00000074181	-0.884913	1.11835e-10	-0.910389	1.4872e-10	-0.518011	0.0511049	0.0254764	0.964643	Yes	No	Yes	No	No	No
C5AR1	ENSG00000197405	-0.883818	1.68821e-12	-0.75639	4.39841e-09	-0.377698	0.121379	-0.127427	0.758269	Yes	No	Yes	No	No	No
UTS2R	ENSG00000181408	-0.883212	2.54284e-09	-1.0447	1.18817e-11	-0.578488	0.0435297	0.161491	0.736623	Yes	No	Yes	No	No	No
C1orf61	ENSG00000125462	-0.883152	2.76396e-13	-0.79123	2.06618e-10	-0.10217	0.715107	-0.091923	0.830448	Yes	No	Yes	No	No	No
SLAMF1	ENSG00000117090	-0.881698	1.39226e-16	-0.599024	3.1908e-08	-0.31278	0.127978	-0.282674	0.285907	Yes	No	Yes	No	No	No
KCNJ10	ENSG00000177807	-0.881562	6.03733e-10	-1.84829	3.5127e-35	-0.58443	0.0348011	0.96673	0.000335511	Yes	No	Yes	No	No	No
IL5RA	ENSG00000091181	-0.881421	1.35405e-11	-0.821752	9.79663e-10	-0.534044	0.0346442	-0.0596696	0.906861	Yes	No	Yes	No	No	No
C4orf50	ENSG00000181215	-0.880166	2.80138e-09	-0.788792	2.38127e-07	-0.319047	0.286307	-0.0913738	0.869863	Yes	No	Yes	No	No	No
PCDH7	ENSG00000169851	-0.879964	3.01484e-12	-0.80311	6.75479e-10	-0.646866	0.011632	-0.076854	0.871497	Yes	No	Yes	No	Yes	No
SELP	ENSG00000174175	-0.87924	4.03023e-11	-0.628488	4.58737e-06	-0.633391	0.0166034	-0.250752	0.495352	Yes	No	Yes	No	Yes	No
IL22RA2	ENSG00000164485	-0.879048	3.4095e-11	-1.23342	4.94062e-19	-0.156704	0.59247	0.35437	0.290295	Yes	No	Yes	No	No	No
NOD2	ENSG00000167207	-0.878832	1.04044e-13	-0.677816	2.18041e-08	-0.428046	0.0591136	-0.201015	0.549625	Yes	No	Yes	No	No	No
SBSN	ENSG00000189001	-0.878748	7.54789e-05	-0.828641	0.000293959	-0.344348	0.462362	-0.0501071	0.955581	Yes	No	Yes	No	No	No
GBP1	ENSG00000117228	-0.878427	1.37915e-22	-0.484357	5.70601e-08	-0.436943	0.0124747	-0.394071	0.0373617	Yes	No	No	No	No	No
SP140	ENSG00000079263	-0.878222	5.34143e-16	-0.730144	4.66134e-11	-0.279175	0.188263	-0.148078	0.648093	Yes	No	Yes	No	No	No
NDP	ENSG00000124479	-0.877636	9.98324e-09	-1.33298	9.75747e-17	-0.418082	0.16547	0.455344	0.227928	Yes	No	Yes	No	No	No
FFAR3	ENSG00000185897	-0.87743	3.39455e-09	-0.825035	6.98938e-08	-0.312845	0.298412	-0.0523953	0.931485	Yes	No	Yes	No	No	No
C19orf38	ENSG00000214212	-0.876848	8.87195e-17	-0.608419	1.29515e-08	-0.37277	0.0627002	-0.26843	0.311791	Yes	No	Yes	No	No	No
PHLDA1	ENSG00000139289	-0.876752	1.13347e-16	-0.715127	3.68762e-11	-0.461688	0.0237655	-0.161625	0.597998	Yes	No	Yes	No	No	No
COL12A1	ENSG00000111799	-0.876569	1.13947e-08	-0.942435	2.8907e-09	-0.443254	0.141616	0.0658655	0.913018	Yes	No	Yes	No	No	No
KRT80	ENSG00000167767	-0.875967	8.08293e-10	-0.865271	4.18732e-09	-0.485618	0.0778893	-0.010696	0.986099	Yes	No	Yes	No	No	No
KCNN3	ENSG00000143603	-0.875085	2.72578e-12	-0.899434	4.26047e-12	-0.428045	0.0758691	0.024349	0.961785	Yes	No	Yes	No	No	No
TNFRSF9	ENSG00000049249	-0.873054	1.82319e-13	-1.28075	2.1234e-25	-0.312467	0.180254	0.407692	0.141018	Yes	No	Yes	No	No	No
CD55	ENSG00000196352	-0.872759	2.58338e-16	-0.775686	1.23928e-12	-0.520301	0.0134944	-0.0970736	0.784988	Yes	No	Yes	No	No	No
PQLC2L	ENSG00000174899	-0.872632	1.02577e-09	-0.445849	0.00280623	-0.632769	0.0238589	-0.426783	0.224839	Yes	No	No	No	Yes	No
PGLYRP3	ENSG00000159527	-0.871868	3.02643e-09	-0.822603	5.73435e-08	-0.515849	0.0684311	-0.0492649	0.934418	Yes	No	Yes	No	No	No
SERPINA3	ENSG00000196136	-0.869232	5.60543e-08	-1.33993	1.24136e-15	-0.424289	0.179283	0.470698	0.234158	Yes	No	Yes	No	No	No
PTGIR	ENSG00000160013	-0.867535	3.19921e-10	-0.902261	2.61016e-10	-0.53964	0.0434215	0.0347257	0.950603	Yes	No	Yes	No	No	No
SEMA7A	ENSG00000138623	-0.86644	7.80765e-18	-0.784968	2.83997e-14	-0.252367	0.198819	-0.0814722	0.814029	Yes	No	Yes	No	No	No
CEBPE	ENSG00000092067	-0.865312	3.38655e-14	-0.280421	0.019113	-0.136531	0.58422	-0.584891	0.0150655	Yes	No	No	No	No	No
DNAAF1	ENSG00000154099	-0.863952	2.46099e-08	-0.844509	1.24909e-07	-0.374513	0.226532	-0.0194424	0.975974	Yes	No	Yes	No	No	No
NOX4	ENSG00000086991	-0.863427	1.32231e-09	-0.964887	6.33398e-11	-0.497552	0.0691976	0.10146	0.844373	Yes	No	Yes	No	No	No
PLA1A	ENSG00000144837	-0.862574	1.32174e-13	-0.516409	1.52955e-05	-0.558324	0.0155368	-0.346166	0.224286	Yes	No	No	No	No	No
FOXP3	ENSG00000049768	-0.861784	5.32199e-13	-0.730182	2.72494e-09	-0.454817	0.0484212	-0.131603	0.731581	Yes	No	Yes	No	No	No
CASS4	ENSG00000087589	-0.861458	8.78583e-15	-0.530967	2.83692e-06	-0.330666	0.123747	-0.330491	0.221359	Yes	No	No	No	No	No
PRSS33	ENSG00000103355	-0.86139	7.12911e-12	-0.462854	0.000368434	-0.517759	0.0335968	-0.398536	0.186029	Yes	No	No	No	No	No
NCF1	ENSG00000158517	-0.861011	1.02742e-12	-0.917999	2.68156e-13	-0.31757	0.181922	0.0569881	0.902315	Yes	No	Yes	No	No	No
COLEC10	ENSG00000184374	-0.858487	1.57661e-10	-0.748334	6.17687e-08	-0.580996	0.0267587	-0.110152	0.814824	Yes	No	Yes	No	No	No
OSCAR	ENSG00000170909	-0.85816	1.96291e-12	-0.783756	4.64992e-10	-0.476096	0.0432854	-0.0744035	0.871497	Yes	No	Yes	No	No	No
ITGA5	ENSG00000161638	-0.857829	9.16048e-13	-0.772454	4.45746e-10	-0.486474	0.0360594	-0.0853747	0.844373	Yes	No	Yes	No	No	No
FSTL1	ENSG00000163430	-0.857507	3.28106e-15	-0.787736	1.91232e-12	-0.437923	0.0356579	-0.0697711	0.86107	Yes	No	Yes	No	No	No
CLDN1	ENSG00000163347	-0.856898	1.22883e-17	-0.606308	2.31893e-09	-0.518355	0.009857	-0.25059	0.3209	Yes	No	Yes	No	No	No
FOLR3	ENSG00000110203	-0.856785	3.00071e-07	-0.718228	3.16238e-05	-0.278369	0.427256	-0.138556	0.813308	Yes	No	Yes	No	No	No
KLHL6	ENSG00000172578	-0.856716	3.88547e-13	-0.979241	1.58359e-15	-0.279386	0.235767	0.122525	0.751578	Yes	No	Yes	No	No	No
CHST11	ENSG00000171310	-0.855845	3.64049e-17	-0.734886	1.41183e-12	-0.393398	0.0416088	-0.120959	0.703976	Yes	No	Yes	No	No	No
IL19	ENSG00000142224	-0.85569	2.10639e-08	-0.476373	0.00283023	-0.444924	0.136748	-0.379318	0.336368	Yes	No	No	No	No	No
PRSS2	ENSG00000275896	-0.855343	0.00021974	-0.793578	0.00089949	-0.595872	0.191609	-0.061765	0.948201	Yes	No	Yes	No	No	No
DUOXA1	ENSG00000140254	-0.854828	1.45157e-12	-0.648988	1.68284e-07	-0.395246	0.0900004	-0.20584	0.55009	Yes	No	Yes	No	No	No
BFSP2	ENSG00000170819	-0.854469	1.81546e-09	-1.04766	1.36125e-12	-0.292226	0.310477	0.193194	0.657138	Yes	No	Yes	No	No	No
PLA2G2D	ENSG00000117215	-0.853807	1.41755e-06	-2.18294	3.08716e-32	-0.343082	0.345097	1.32914	3.2599e-05	Yes	No	Yes	No	No	No
SGIP1	ENSG00000118473	-0.853712	7.84459e-12	-0.756734	3.96528e-09	-0.354124	0.147856	-0.0969773	0.825732	Yes	No	Yes	No	No	No
CCL4L2	ENSG00000276070	-0.853563	1.89878e-09	-0.76844	1.5675e-07	-0.223876	0.458078	-0.0851226	0.874375	Yes	No	Yes	No	No	No
MMP25	ENSG00000008516	-0.853559	1.89423e-13	-0.860392	8.31883e-13	-0.427759	0.0555587	0.00683269	0.988684	Yes	No	Yes	No	No	No
SEMG2	ENSG00000124157	-0.853405	3.27642e-06	-0.911255	1.38913e-06	-0.491288	0.174016	0.0578498	0.93894	Yes	No	Yes	No	No	No
F2RL3	ENSG00000127533	-0.853086	1.97304e-14	-0.783183	9.23291e-12	-0.519943	0.0177249	-0.0699027	0.865359	Yes	No	Yes	No	No	No
SIGLEC14	ENSG00000254415	-0.852727	2.54775e-07	-1.03176	1.59572e-09	-0.34673	0.302004	0.179034	0.738688	Yes	No	Yes	No	No	No
FAM159A	ENSG00000182183	-0.852235	1.46464e-11	-0.698062	7.57612e-08	-0.27825	0.272784	-0.154173	0.701206	Yes	No	Yes	No	No	No
GPR183	ENSG00000169508	-0.851581	6.08296e-15	-0.671508	1.8022e-09	-0.393839	0.0591281	-0.180073	0.563104	Yes	No	Yes	No	No	No
CST7	ENSG00000077984	-0.85107	5.74906e-17	-0.572478	2.75435e-08	-0.335701	0.0827825	-0.278592	0.262286	Yes	No	No	No	No	No
GPR3	ENSG00000181773	-0.850884	8.35751e-14	-0.359906	0.002308	-0.390171	0.0731674	-0.490978	0.0514869	Yes	No	No	No	No	No
RGL4	ENSG00000159496	-0.84918	5.64547e-18	-0.431664	1.35883e-05	-0.184252	0.35207	-0.417516	0.051356	Yes	No	No	No	No	No
LAMC3	ENSG00000050555	-0.848119	5.53226e-12	-0.722691	1.18513e-08	-0.426287	0.0720178	-0.125428	0.758088	Yes	No	Yes	No	No	No
KLHL5	ENSG00000109790	-0.847791	1.99491e-14	-0.869295	3.72355e-14	-0.329079	0.125782	0.0215038	0.961768	Yes	No	Yes	No	No	No
THY1	ENSG00000154096	-0.847335	2.50463e-10	-0.962522	4.81431e-12	-0.471198	0.0680445	0.115187	0.803345	Yes	No	Yes	No	No	No
FCRLB	ENSG00000162746	-0.846651	9.75028e-10	-0.886869	5.93185e-10	-0.279164	0.322303	0.0402171	0.943809	Yes	No	Yes	No	No	No
IFITM2	ENSG00000185201	-0.846554	3.07894e-16	-0.584066	2.97336e-08	-0.376159	0.0565762	-0.262488	0.315973	Yes	No	No	No	No	No
OLIG2	ENSG00000205927	-0.846258	1.16878e-10	-0.444	0.00114769	-0.0246675	0.943924	-0.402258	0.207581	Yes	No	No	No	No	No
CNKSR2	ENSG00000149970	-0.845126	1.4547e-12	-0.63994	1.79487e-07	-0.122072	0.649515	-0.205186	0.544994	Yes	No	Yes	No	No	No
PAPPA	ENSG00000182752	-0.844741	9.59179e-10	-0.934073	6.99931e-11	-0.520176	0.051804	0.0893322	0.861754	Yes	No	Yes	No	No	No
ADAMTS5	ENSG00000154736	-0.844418	1.5576e-12	-0.816932	3.86406e-11	-0.463816	0.0441108	-0.0274854	0.955312	Yes	No	Yes	No	No	No
C1R	ENSG00000159403	-0.843656	1.2446e-13	-0.837778	1.10638e-12	-0.507471	0.022392	-0.00587809	0.990582	Yes	No	Yes	No	No	No
HP	ENSG00000257017	-0.843527	1.13135e-09	-0.624693	1.22397e-05	-0.162883	0.594559	-0.218834	0.590794	Yes	No	Yes	No	No	No
ZNF469	ENSG00000225614	-0.842997	3.6645e-11	-0.792224	1.69578e-09	-0.377292	0.129985	-0.0507725	0.920625	Yes	No	Yes	No	No	No
PTGFR	ENSG00000122420	-0.842265	1.19189e-07	-1.04978	1.89558e-10	-0.539741	0.0793506	0.207511	0.673023	Yes	No	Yes	No	No	No
RASGRP4	ENSG00000171777	-0.841707	1.31685e-12	-0.654341	7.99208e-08	-0.377845	0.0998932	-0.187367	0.589502	Yes	No	Yes	No	No	No
ADAMTS1	ENSG00000154734	-0.841208	3.24577e-12	-0.670252	6.77668e-08	-0.580197	0.0155755	-0.170956	0.635366	Yes	No	Yes	No	No	No
FAM237B	ENSG00000283267	-0.840315	4.54735e-09	-0.834953	1.6528e-08	-0.589104	0.0345085	-0.00536223	0.993436	Yes	No	Yes	No	Yes	No
LAIR2	ENSG00000167618	-0.839179	8.61783e-09	-0.693142	3.99115e-06	-0.50357	0.0726782	-0.146037	0.763303	Yes	No	Yes	No	No	No
FCGR2B	ENSG00000072694	-0.838944	1.09839e-12	-0.736733	1.28536e-09	-0.347417	0.130793	-0.102211	0.801499	Yes	No	Yes	No	No	No
TNFRSF13B	ENSG00000240505	-0.838617	7.62983e-10	-0.623226	9.26063e-06	-0.213003	0.46209	-0.215391	0.590794	Yes	No	Yes	No	No	No
NOTUM	ENSG00000185269	-0.838079	2.59152e-08	-0.730655	2.50188e-06	-0.506827	0.0812676	-0.107424	0.844373	Yes	No	Yes	No	No	No
COL18A1	ENSG00000182871	-0.83804	2.17569e-11	-0.866573	2.52065e-11	-0.556071	0.0234099	0.0285329	0.955424	Yes	No	Yes	No	No	No
ABCD2	ENSG00000173208	-0.83804	6.86163e-17	-0.467508	4.26333e-06	-0.225958	0.254334	-0.370532	0.101576	Yes	No	No	No	No	No
LDLRAD3	ENSG00000179241	-0.837754	1.48243e-13	-0.670056	8.35179e-09	-0.42431	0.051804	-0.167698	0.614834	Yes	No	Yes	No	No	No
IL4I1	ENSG00000104951	-0.837627	8.10254e-13	-1.13647	9.01376e-21	-0.330339	0.148917	0.298841	0.317205	Yes	No	Yes	No	No	No
IL18RAP	ENSG00000115607	-0.837358	1.74119e-16	-0.239399	0.0239875	-0.276475	0.160889	-0.597959	0.00274523	Yes	No	No	No	No	No
LDLRAD2	ENSG00000187942	-0.836769	1.7152e-12	-0.844779	6.2077e-12	-0.357089	0.12161	0.00801021	0.988074	Yes	No	Yes	No	No	No
P2RY8	ENSG00000182162	-0.836404	3.17864e-12	-0.890373	9.28442e-13	-0.247602	0.308961	0.053969	0.908439	Yes	No	Yes	No	No	No
FZD10	ENSG00000111432	-0.83626	1.81542e-11	-0.720929	1.84799e-08	-0.629424	0.012296	-0.11533	0.784488	Yes	No	Yes	No	Yes	No
ESR1	ENSG00000091831	-0.836017	7.02526e-11	-0.83199	3.48567e-10	-0.422428	0.0885626	-0.00402702	0.994512	Yes	No	Yes	No	No	No
CYP7B1	ENSG00000172817	-0.835851	2.8875e-09	-0.879612	1.48942e-09	-0.383786	0.166873	0.0437607	0.940115	Yes	No	Yes	No	No	No
CFP	ENSG00000126759	-0.835768	3.274e-14	-0.916729	1.11566e-15	-0.311425	0.147234	0.0809614	0.836639	Yes	No	Yes	No	No	No
C4A	ENSG00000244731	-0.835541	3.84776e-11	-0.795521	1.09803e-09	-0.59094	0.0178478	-0.0400203	0.938766	Yes	No	Yes	No	Yes	No
GRHL3	ENSG00000158055	-0.835096	2.50918e-11	-0.61834	1.58166e-06	-0.573734	0.0197881	-0.216755	0.543148	Yes	No	Yes	No	No	No
ITGB2	ENSG00000160255	-0.834983	8.21922e-16	-0.88865	1.11184e-16	-0.413539	0.0368704	0.0536671	0.891446	Yes	No	Yes	No	No	No
THEMIS2	ENSG00000130775	-0.8348	5.49708e-15	-0.760179	4.75404e-12	-0.374804	0.0664265	-0.0746207	0.845898	Yes	No	Yes	No	No	No
GGT5	ENSG00000099998	-0.834516	1.31235e-12	-0.998598	4.10814e-16	-0.47072	0.0380209	0.164082	0.643015	Yes	No	Yes	No	No	No
THBD	ENSG00000178726	-0.833356	3.95991e-13	-0.535048	5.57171e-06	-0.439153	0.0477258	-0.298307	0.306413	Yes	No	No	No	No	No
XCR1	ENSG00000173578	-0.832792	1.27857e-11	-0.655543	2.19984e-07	-0.279202	0.257836	-0.177249	0.626599	Yes	No	Yes	No	No	No
FADS1	ENSG00000149485	-0.832111	3.53961e-14	-0.738977	6.33398e-11	-0.368673	0.0804248	-0.0931339	0.805496	Yes	No	Yes	No	No	No
CXorf21	ENSG00000120280	-0.831792	4.39687e-15	-0.725045	2.8704e-11	-0.384684	0.057941	-0.106747	0.759171	Yes	No	Yes	No	No	No
COL6A3	ENSG00000163359	-0.831474	1.2481e-10	-0.881136	4.85828e-11	-0.478935	0.05471	0.049662	0.924163	Yes	No	Yes	No	No	No
LAMP5	ENSG00000125869	-0.831294	2.55241e-12	-0.786794	1.41886e-10	-0.415447	0.0686846	-0.0444992	0.926155	Yes	No	Yes	No	No	No
GNA15	ENSG00000060558	-0.830446	4.74872e-18	-0.635125	6.86572e-11	-0.389227	0.0334957	-0.195321	0.440704	Yes	No	Yes	No	No	No
LRFN5	ENSG00000165379	-0.830367	2.46475e-10	-0.847861	4.09207e-10	-0.261853	0.327941	0.0174932	0.974961	Yes	No	Yes	No	No	No
ICOS	ENSG00000163600	-0.829951	5.31063e-15	-0.536087	7.27035e-07	-0.161887	0.469301	-0.293864	0.26124	Yes	No	No	No	No	No
P2RY10	ENSG00000078589	-0.829929	2.5256e-17	-0.616151	5.90921e-10	-0.185848	0.346921	-0.213778	0.40265	Yes	No	Yes	No	No	No
PDCD1LG2	ENSG00000197646	-0.829712	6.43051e-14	-0.766284	1.91594e-11	-0.439333	0.0386447	-0.0634285	0.877962	Yes	No	Yes	No	No	No
SLA	ENSG00000155926	-0.829677	2.83243e-18	-0.60425	3.47891e-10	-0.280271	0.122588	-0.225426	0.351918	Yes	No	Yes	No	No	No
P2RX5	ENSG00000083454	-0.82915	4.25557e-10	-0.878611	1.66716e-10	-0.152662	0.604509	0.0494603	0.926628	Yes	No	Yes	No	No	No
LAG3	ENSG00000089692	-0.828916	9.38713e-19	-0.48005	3.55972e-07	-0.372753	0.0359848	-0.348865	0.0943572	Yes	No	No	No	No	No
SIGLEC9	ENSG00000129450	-0.828827	1.09078e-12	-0.811223	1.7148e-11	-0.418138	0.0619664	-0.0176047	0.97097	Yes	No	Yes	No	No	No
RND1	ENSG00000172602	-0.827777	2.3619e-16	-0.733155	1.39397e-12	-0.457998	0.0196748	-0.0946212	0.777093	Yes	No	Yes	No	No	No
INSL3	ENSG00000248099	-0.827263	3.73567e-11	-0.515114	6.53413e-05	-0.180181	0.502541	-0.312149	0.331977	Yes	No	No	No	No	No
IL1RN	ENSG00000136689	-0.827088	2.80288e-09	-0.732373	3.35379e-07	-0.351595	0.203658	-0.0947153	0.85304	Yes	No	Yes	No	No	No
COL23A1	ENSG00000050767	-0.826702	1.72326e-11	-0.884294	4.17504e-12	-0.402349	0.0904842	0.0575912	0.903338	Yes	No	Yes	No	No	No
MUCL1	ENSG00000172551	-0.826685	1.74477e-06	-0.953475	8.5669e-08	-0.339257	0.337081	0.12679	0.838358	Yes	No	Yes	No	No	No
CFI	ENSG00000205403	-0.82657	3.50092e-11	-0.723623	1.84799e-08	-0.54052	0.0267791	-0.102947	0.814029	Yes	No	Yes	No	No	No
DCLK3	ENSG00000163673	-0.825607	6.64735e-09	-0.871432	3.08933e-09	-0.442986	0.109176	0.0458252	0.937402	Yes	No	Yes	No	No	No
CYSLTR2	ENSG00000152207	-0.825591	2.28828e-18	-0.755551	4.77595e-15	-0.465311	0.0125375	-0.0700399	0.83202	Yes	No	Yes	No	No	No
DNAH5	ENSG00000039139	-0.824922	6.60473e-12	-0.806326	8.70933e-11	-0.388118	0.0943153	-0.0185955	0.970509	Yes	No	Yes	No	No	No
TRIM55	ENSG00000147573	-0.824829	2.81742e-08	-0.835165	4.99667e-08	-0.507053	0.0763479	0.0103364	0.987604	Yes	No	Yes	No	No	No
LINC00890	ENSG00000260802	-0.824238	8.09544e-08	-0.834301	1.3795e-07	-0.298006	0.343896	0.0100628	0.988129	Yes	No	Yes	No	No	No
CHL1	ENSG00000134121	-0.822815	5.14879e-15	-0.792541	2.90029e-13	-0.450685	0.027039	-0.0302742	0.943738	Yes	No	Yes	No	No	No
C11orf96	ENSG00000187479	-0.822573	4.48982e-13	-0.692459	3.05707e-09	-0.644555	0.00665879	-0.130114	0.7205	Yes	No	Yes	No	Yes	No
P2RY13	ENSG00000181631	-0.822395	5.05048e-13	-0.743049	2.3805e-10	-0.406934	0.0630712	-0.0793467	0.84714	Yes	No	Yes	No	No	No
FMO1	ENSG00000010932	-0.820782	9.73208e-05	-1.15134	9.67037e-08	-0.431647	0.309474	0.330554	0.591515	Yes	No	Yes	No	No	No
PHACTR1	ENSG00000112137	-0.820248	1.72669e-14	-0.740182	1.82355e-11	-0.220542	0.305924	-0.0800663	0.832078	Yes	No	Yes	No	No	No
PGLYRP4	ENSG00000163218	-0.81954	3.84376e-09	-0.623906	1.38159e-05	-0.139442	0.657652	-0.195634	0.640877	Yes	No	Yes	No	No	No
CCL17	ENSG00000102970	-0.8192	1.62029e-07	-0.404388	0.0141959	-0.0296087	0.943466	-0.414812	0.296041	Yes	No	No	No	No	No
TMEM156	ENSG00000121895	-0.819107	2.12737e-13	-0.764002	3.32911e-11	-0.234295	0.298412	-0.0551055	0.897181	Yes	No	Yes	No	No	No
CCR8	ENSG00000179934	-0.818996	1.50864e-11	-0.735002	4.18465e-09	-0.532012	0.0247824	-0.0839939	0.848948	Yes	No	Yes	No	No	No
VCAN	ENSG00000038427	-0.818853	4.77029e-12	-0.883252	7.44354e-13	-0.495263	0.0317339	0.064399	0.886355	Yes	No	Yes	No	No	No
COL5A2	ENSG00000204262	-0.817946	1.15033e-11	-0.895187	9.13984e-13	-0.442954	0.0565762	0.0772403	0.863386	Yes	No	Yes	No	No	No
TWIST1	ENSG00000122691	-0.817753	1.4948e-07	-0.985629	9.22084e-10	-0.434809	0.155758	0.167876	0.739825	Yes	No	Yes	No	No	No
TKTL1	ENSG00000007350	-0.817212	3.70798e-12	-0.381732	0.00179087	-0.121251	0.646703	-0.43548	0.10639	Yes	No	No	No	No	No
SNCAIP	ENSG00000064692	-0.815058	5.86569e-13	-0.800628	8.15213e-12	-0.453232	0.03785	-0.0144299	0.975647	Yes	No	Yes	No	No	No
CYTIP	ENSG00000115165	-0.81432	2.55246e-19	-0.546179	2.16509e-09	-0.256671	0.138986	-0.268141	0.214554	Yes	No	No	No	No	No
MS4A1	ENSG00000156738	-0.81274	1.19175e-05	-0.968574	3.90917e-07	-0.0119263	0.982401	0.155834	0.810018	Yes	No	Yes	No	No	No
SPI1	ENSG00000066336	-0.812434	6.33969e-15	-0.751211	2.56294e-12	-0.353621	0.0758022	-0.0612226	0.875605	Yes	No	Yes	No	No	No
PDGFRB	ENSG00000113721	-0.811972	3.57096e-11	-0.894544	2.25005e-12	-0.4562	0.0540459	0.0825717	0.854576	Yes	No	Yes	No	No	No
PLA2G7	ENSG00000146070	-0.811915	1.99172e-16	-0.990756	1.95874e-22	-0.42315	0.0265756	0.178841	0.510252	Yes	No	Yes	No	No	No
RIPOR3	ENSG00000042062	-0.811362	1.95792e-11	-0.831779	3.31717e-11	-0.444236	0.0576387	0.0204172	0.968274	Yes	No	Yes	No	No	No
RGS1	ENSG00000090104	-0.810999	1.03846e-15	-0.635587	7.5654e-10	-0.510055	0.0120235	-0.175411	0.536341	Yes	No	Yes	No	No	No
WNT10A	ENSG00000135925	-0.810932	7.47148e-12	-0.927562	5.37379e-14	-0.427436	0.0608136	0.11663	0.767584	Yes	No	Yes	No	No	No
CHSY3	ENSG00000198108	-0.810905	2.12381e-12	-0.886864	1.51303e-13	-0.51272	0.0234099	0.0759593	0.858503	Yes	No	Yes	No	No	No
CXCL13	ENSG00000156234	-0.810864	0.000159033	-2.06704	1.64643e-20	-0.281558	0.545374	1.25617	0.00339275	Yes	No	Yes	No	No	No
ORM1	ENSG00000229314	-0.809856	8.29072e-07	-0.735063	1.43271e-05	-0.380521	0.24818	-0.0747932	0.907648	Yes	No	Yes	No	No	No
EVI2B	ENSG00000185862	-0.809363	1.90761e-16	-0.756364	7.52166e-14	-0.380252	0.0426696	-0.0529987	0.885764	Yes	No	Yes	No	No	No
FST	ENSG00000134363	-0.808925	1.24586e-08	-0.560506	0.000138633	-0.446063	0.106512	-0.248419	0.538913	Yes	No	No	No	No	No
FLT1	ENSG00000102755	-0.808219	2.92425e-15	-0.601671	8.45799e-09	-0.463279	0.0201659	-0.206548	0.451874	Yes	No	Yes	No	No	No
BANK1	ENSG00000153064	-0.808185	3.24819e-11	-0.739654	3.9227e-09	-0.0979002	0.732826	-0.0685314	0.882054	Yes	No	Yes	No	No	No
AIM2	ENSG00000163568	-0.807197	2.52306e-11	-0.898003	9.52874e-13	-0.34499	0.146414	0.0908062	0.833479	Yes	No	Yes	No	No	No
CD163	ENSG00000177575	-0.807022	7.47978e-14	-0.402318	0.000294498	-0.499429	0.0182104	-0.404704	0.0992205	Yes	No	No	No	No	No
ART3	ENSG00000156219	-0.806017	3.03437e-10	-0.554296	2.70913e-05	-0.580156	0.0213417	-0.251721	0.472514	Yes	No	No	No	No	No
C4B	ENSG00000224389	-0.805586	7.68398e-09	-0.848506	3.9227e-09	-0.613459	0.0249803	0.0429195	0.940831	Yes	No	Yes	No	Yes	No
SERPINB2	ENSG00000197632	-0.805234	5.70974e-05	-0.638413	0.00211582	-0.22715	0.607331	-0.166821	0.810763	Yes	No	Yes	No	No	No
SELPLG	ENSG00000110876	-0.804561	1.91014e-16	-0.591871	2.72494e-09	-0.366118	0.0497299	-0.21269	0.405678	Yes	No	Yes	No	No	No
LUM	ENSG00000139329	-0.803314	7.41198e-10	-0.90438	2.50991e-11	-0.436928	0.0828733	0.101066	0.826647	Yes	No	Yes	No	No	No
COX4I2	ENSG00000131055	-0.803043	7.48634e-09	-0.781064	4.95728e-08	-0.47547	0.0758691	-0.0219784	0.969811	Yes	No	Yes	No	No	No
DSG3	ENSG00000134757	-0.802837	2.48715e-05	-0.941867	1.47811e-06	-0.779333	0.0348011	0.13903	0.838906	Yes	No	Yes	No	Yes	No
NDUFA4L2	ENSG00000185633	-0.801816	7.12466e-10	-0.853298	2.35777e-10	-0.498416	0.0481717	0.0514811	0.921242	Yes	No	Yes	No	No	No
RGCC	ENSG00000102760	-0.80177	1.95488e-14	-0.682819	2.15655e-10	-0.401348	0.0462203	-0.118951	0.721764	Yes	No	Yes	No	No	No
P4HA3	ENSG00000149380	-0.801712	2.03266e-07	-0.804605	4.16798e-07	-0.542366	0.0681951	0.00289348	0.997481	Yes	No	Yes	No	No	No
CSGALNACT1	ENSG00000147408	-0.801623	1.71794e-10	-0.785349	1.40484e-09	-0.410469	0.0914858	-0.0162744	0.975592	Yes	No	Yes	No	No	No
EPOP	ENSG00000273604	-0.801477	5.64655e-15	-0.7811	1.70995e-13	-0.289339	0.147044	-0.0203772	0.961141	Yes	No	Yes	No	No	No
ALOX15B	ENSG00000179593	-0.801023	3.50029e-11	-1.36644	2.0075e-27	-0.325208	0.172983	0.565415	0.0312097	Yes	No	Yes	No	No	No
BDNF	ENSG00000176697	-0.800709	1.80499e-09	-0.765938	2.42197e-08	-0.646511	0.0152755	-0.0347707	0.949219	Yes	No	Yes	No	Yes	No
SLAMF8	ENSG00000158714	-0.800448	1.4591e-16	-0.888077	5.42272e-19	-0.423934	0.0237655	0.0876292	0.786474	Yes	No	Yes	No	No	No
FOXQ1	ENSG00000164379	-0.800148	1.66768e-08	-0.902906	7.66021e-10	-0.474564	0.0839972	0.102758	0.841704	Yes	No	Yes	No	No	No
RHOH	ENSG00000168421	-0.80009	1.3387e-13	-0.653296	3.897e-09	-0.16669	0.466212	-0.146794	0.654493	Yes	No	Yes	No	No	No
KIFC3	ENSG00000140859	-0.799879	9.972e-15	-0.693788	6.48903e-11	-0.410918	0.0380416	-0.10609	0.753582	Yes	No	Yes	No	No	No
CREB5	ENSG00000146592	-0.799625	1.01582e-08	-0.673953	2.86828e-06	-0.405319	0.1396	-0.125672	0.791983	Yes	No	Yes	No	No	No
ELFN1	ENSG00000225968	-0.799285	6.85012e-10	-0.531054	7.23271e-05	-0.540486	0.0323871	-0.268231	0.443217	Yes	No	No	No	No	No
MCAM	ENSG00000076706	-0.798815	8.52721e-13	-0.7195	4.18443e-10	-0.484061	0.0264726	-0.079315	0.844373	Yes	No	Yes	No	No	No
CAMK1G	ENSG00000008118	-0.79796	2.04617e-08	-0.960818	7.53604e-11	-0.456703	0.0972481	0.162858	0.72219	Yes	No	Yes	No	No	No
NLRC4	ENSG00000091106	-0.796762	1.70232e-13	-0.706395	2.17155e-10	-0.431538	0.0378857	-0.0903667	0.810018	Yes	No	Yes	No	No	No
CHIT1	ENSG00000133063	-0.795881	1.52238e-06	-1.36764	2.58298e-15	-0.109806	0.783284	0.571756	0.141018	Yes	No	Yes	No	No	No
FMNL1	ENSG00000184922	-0.795652	1.17476e-15	-0.588271	6.35667e-09	-0.279894	0.146438	-0.207381	0.431022	Yes	No	Yes	No	No	No
LCP2	ENSG00000043462	-0.7956	3.3086e-16	-0.523743	1.25372e-07	-0.28524	0.129092	-0.271857	0.254206	Yes	No	No	No	No	No
KCNQ3	ENSG00000184156	-0.795542	7.27268e-10	-0.761673	1.06642e-08	-0.416784	0.0947033	-0.0338686	0.949219	Yes	No	Yes	No	No	No
GPR132	ENSG00000183484	-0.795381	6.59487e-16	-0.631722	3.30486e-10	-0.280226	0.142192	-0.163659	0.557585	Yes	No	Yes	No	No	No
KCNJ8	ENSG00000121361	-0.794728	1.21614e-08	-0.926242	1.4872e-10	-0.400902	0.143994	0.131514	0.780175	Yes	No	Yes	No	No	No
GPR171	ENSG00000174946	-0.794282	1.11502e-25	-0.179899	0.0191928	-0.247298	0.0780164	-0.614383	7.36721e-07	Yes	No	No	No	No	No
TNFSF8	ENSG00000106952	-0.794185	1.59178e-12	-0.600076	2.02686e-07	-0.300908	0.174052	-0.19411	0.543625	Yes	No	Yes	No	No	No
AMPD1	ENSG00000116748	-0.79412	5.41606e-08	-1.0267	1.35019e-11	-0.602778	0.0341075	0.232581	0.587458	Yes	No	Yes	No	Yes	No
ACKR4	ENSG00000129048	-0.793697	3.16814e-12	-0.566992	1.27064e-06	-0.399884	0.068001	-0.226705	0.464394	Yes	No	No	No	No	No
MUC16	ENSG00000181143	-0.793629	4.29715e-06	-1.36488	3.46793e-14	-0.391801	0.257232	0.571248	0.164606	Yes	No	Yes	No	No	No
RGS16	ENSG00000143333	-0.793364	5.43613e-11	-0.716432	9.20561e-09	-0.530661	0.0251202	-0.076932	0.865016	Yes	No	Yes	No	No	No
SERPING1	ENSG00000149131	-0.793271	4.26051e-14	-0.650497	1.5688e-09	-0.501457	0.0155368	-0.142774	0.653501	Yes	No	Yes	No	No	No
COL1A1	ENSG00000108821	-0.792858	8.5557e-09	-0.896464	3.22959e-10	-0.500158	0.0591473	0.103606	0.833397	Yes	No	Yes	No	No	No
COL5A3	ENSG00000080573	-0.792429	1.32291e-13	-0.716679	8.27291e-11	-0.386942	0.0594957	-0.0757507	0.844497	Yes	No	Yes	No	No	No
NLRP14	ENSG00000158077	-0.791305	1.0732e-09	-0.619103	3.658e-06	-0.450362	0.0712154	-0.172201	0.666005	Yes	No	Yes	No	No	No
JAKMIP1	ENSG00000152969	-0.790997	3.25638e-15	-0.501306	9.38794e-07	-0.284718	0.144049	-0.289692	0.237661	Yes	No	No	No	No	No
EGR2	ENSG00000122877	-0.790675	3.74192e-14	-0.498461	3.08804e-06	-0.384598	0.0553992	-0.292213	0.256454	Yes	No	No	No	No	No
CYTH4	ENSG00000100055	-0.789638	2.29662e-14	-0.588177	2.74667e-08	-0.284841	0.1583	-0.201461	0.473018	Yes	No	Yes	No	No	No
FAT2	ENSG00000086570	-0.789454	2.21692e-12	-0.249463	0.036562	-0.180184	0.445902	-0.539991	0.0254024	Yes	No	No	No	No	No
ABCC9	ENSG00000069431	-0.78908	1.35449e-08	-0.966595	2.21412e-11	-0.418087	0.123529	0.177515	0.68206	Yes	No	Yes	No	No	No
ADAM12	ENSG00000148848	-0.788351	3.2993e-08	-0.78955	8.1497e-08	-0.284356	0.330654	0.0011993	0.998555	Yes	No	Yes	No	No	No
IGSF6	ENSG00000140749	-0.787408	9.30065e-15	-0.806988	1.82476e-14	-0.403208	0.0384075	0.0195796	0.961915	Yes	No	Yes	No	No	No
ELOVL3	ENSG00000119915	-0.786955	1.56012e-09	-0.428189	0.00161006	-0.462358	0.0655516	-0.358766	0.271233	Yes	No	No	No	No	No
ADAM8	ENSG00000151651	-0.786733	1.39782e-14	-0.549271	1.45879e-07	-0.262376	0.191938	-0.237462	0.373237	Yes	No	No	No	No	No
HTRA4	ENSG00000169495	-0.786605	2.97756e-11	-0.94935	1.55351e-14	-0.246597	0.302702	0.162745	0.651102	Yes	No	Yes	No	No	No
PTPRC	ENSG00000081237	-0.786022	3.53249e-16	-0.633065	1.28099e-10	-0.263113	0.158678	-0.152957	0.582084	Yes	No	Yes	No	No	No
ANK1	ENSG00000029534	-0.785992	1.0161e-11	-0.620808	1.74723e-07	-0.331401	0.143585	-0.165184	0.630937	Yes	No	Yes	No	No	No
GJC1	ENSG00000182963	-0.785691	3.92044e-09	-0.814825	3.42087e-09	-0.443086	0.0865382	0.0291346	0.957173	Yes	No	Yes	No	No	No
PLEKHN1	ENSG00000187583	-0.785474	1.76336e-12	-0.714952	4.88066e-10	-0.353873	0.100249	-0.0705223	0.865016	Yes	No	Yes	No	No	No
GPR141	ENSG00000187037	-0.785472	5.72051e-12	-0.962284	6.45891e-16	-0.497129	0.0255962	0.176812	0.597835	Yes	No	Yes	No	No	No
PILRA	ENSG00000085514	-0.785085	1.31885e-11	-0.776191	1.01253e-10	-0.518506	0.0230408	-0.00889426	0.985787	Yes	No	Yes	No	No	No
CD69	ENSG00000110848	-0.784274	3.56439e-18	-0.223203	0.016559	-0.323346	0.0581473	-0.561071	0.00111338	Yes	No	No	No	No	No
TNFRSF18	ENSG00000186891	-0.78335	1.40602e-13	-0.653689	1.85245e-09	-0.24955	0.237602	-0.129661	0.698094	Yes	No	Yes	No	No	No
CXCR5	ENSG00000160683	-0.782536	6.24575e-06	-0.925184	2.09704e-07	-0.0938151	0.827322	0.142648	0.814266	Yes	No	Yes	No	No	No
DOK3	ENSG00000146094	-0.782487	6.64582e-13	-0.780852	4.39838e-12	-0.275676	0.201371	-0.00163518	0.998159	Yes	No	Yes	No	No	No
COL4A2	ENSG00000134871	-0.782216	1.60041e-12	-0.788901	6.06337e-12	-0.491844	0.0232309	0.00668484	0.98842	Yes	No	Yes	No	No	No
ADAM19	ENSG00000135074	-0.781782	1.81145e-15	-0.692691	6.91085e-12	-0.293051	0.121755	-0.0890903	0.786742	Yes	No	Yes	No	No	No
CYP24A1	ENSG00000019186	-0.781568	1.53416e-05	-0.799259	1.71451e-05	-0.456102	0.202674	0.017691	0.981551	Yes	No	Yes	No	No	No
RGS5	ENSG00000143248	-0.780981	8.2087e-10	-0.865508	5.47988e-11	-0.440203	0.0720529	0.0845277	0.857389	Yes	No	Yes	No	No	No
NETO1	ENSG00000166342	-0.779924	2.14731e-10	-0.392996	0.00214014	0.179563	0.495607	-0.386929	0.191205	Yes	No	No	No	No	No
KCNA2	ENSG00000177301	-0.779698	7.01839e-10	-0.916344	3.2302e-12	-0.355695	0.152564	0.136646	0.739172	Yes	No	Yes	No	No	No
CLEC12A	ENSG00000172322	-0.77931	3.15589e-11	-0.712814	3.897e-09	-0.521617	0.0235672	-0.0664953	0.880877	Yes	No	Yes	No	No	No
IL17F	ENSG00000112116	-0.778972	6.52997e-08	-0.206467	0.193082	-0.319734	0.270572	-0.572505	0.0790458	Yes	No	No	No	No	No
TRPV4	ENSG00000111199	-0.778809	6.61603e-11	-0.884885	1.00196e-12	-0.443707	0.0542935	0.106076	0.79486	Yes	No	Yes	No	No	No
SNX20	ENSG00000167208	-0.778564	2.00162e-15	-0.614594	8.61651e-10	-0.286709	0.130648	-0.163971	0.555727	Yes	No	Yes	No	No	No
AC119396.1	ENSG00000263264	-0.776963	1.08991e-08	-0.605035	1.59264e-05	-0.0148316	0.969425	-0.171928	0.686139	Yes	No	Yes	No	No	No
CDH11	ENSG00000140937	-0.776828	1.14581e-13	-0.805339	1.19366e-13	-0.4401	0.0303326	0.0285111	0.946516	Yes	No	Yes	No	No	No
TPBGL	ENSG00000261594	-0.776717	4.95247e-09	-0.702778	2.84781e-07	-0.32898	0.2136	-0.0739383	0.883433	Yes	No	Yes	No	No	No
STC2	ENSG00000113739	-0.775702	7.02643e-09	-0.621194	6.96045e-06	-0.175665	0.548552	-0.154508	0.72013	Yes	No	Yes	No	No	No
WAS	ENSG00000015285	-0.775682	2.41428e-16	-0.587936	1.06374e-09	-0.249148	0.176711	-0.187745	0.459437	Yes	No	Yes	No	No	No
NID1	ENSG00000116962	-0.775562	1.42302e-13	-0.845428	9.16369e-15	-0.487629	0.01781	0.0698657	0.855775	Yes	No	Yes	No	No	No
KRT5	ENSG00000186081	-0.774936	1.05327e-08	-0.780602	2.3114e-08	-0.346942	0.196755	0.00566556	0.992953	Yes	No	Yes	No	No	No
FCER1G	ENSG00000158869	-0.774862	2.5704e-14	-0.697458	2.8704e-11	-0.448516	0.023569	-0.0774039	0.829488	Yes	No	Yes	No	No	No
FADS2	ENSG00000134824	-0.774619	2.08014e-09	-0.679005	3.55481e-07	-0.338679	0.186636	-0.0956143	0.837005	Yes	No	Yes	No	No	No
GPR176	ENSG00000166073	-0.773664	1.94322e-09	-0.772463	6.4162e-09	-0.382843	0.12931	-0.00120089	0.998232	Yes	No	Yes	No	No	No
BTK	ENSG00000010671	-0.773562	4.24924e-14	-0.767366	4.61018e-13	-0.208916	0.312408	-0.00619605	0.988369	Yes	No	Yes	No	No	No
GPR65	ENSG00000140030	-0.773252	1.03553e-15	-0.585598	2.56106e-09	-0.358309	0.0518091	-0.187654	0.471711	Yes	No	Yes	No	No	No
VMO1	ENSG00000182853	-0.772634	9.29981e-13	-0.689095	6.45044e-10	-0.44099	0.0354547	-0.0835387	0.826585	Yes	No	Yes	No	No	No
STEAP1B	ENSG00000105889	-0.772413	2.80017e-11	-0.502737	2.61259e-05	-0.410729	0.065807	-0.269676	0.377009	Yes	No	No	No	No	No
COL1A2	ENSG00000164692	-0.772239	3.8769e-09	-0.885424	7.45887e-11	-0.476168	0.0591473	0.113186	0.802627	Yes	No	Yes	No	No	No
KCNE5	ENSG00000176076	-0.771892	1.12096e-09	-0.378937	0.00426991	-0.108367	0.713657	-0.392955	0.201334	Yes	No	No	No	No	No
CP	ENSG00000047457	-0.771853	2.19226e-08	-0.844293	3.14806e-09	-0.47329	0.0758268	0.0724398	0.891446	Yes	No	Yes	No	No	No
LRRC4	ENSG00000128594	-0.770484	7.40388e-11	-0.720953	3.51002e-09	-0.321732	0.167684	-0.0495315	0.915592	Yes	No	Yes	No	No	No
ESR2	ENSG00000140009	-0.770045	1.26731e-09	-0.782061	2.38713e-09	-0.230576	0.379844	0.0120157	0.982373	Yes	No	Yes	No	No	No
LRRC25	ENSG00000175489	-0.769405	2.34701e-13	-0.812857	8.78299e-14	-0.424056	0.0364512	0.0434524	0.91664	Yes	No	Yes	No	No	No
NIPAL4	ENSG00000172548	-0.768948	2.6707e-09	-0.661213	6.86206e-07	-0.319599	0.214323	-0.107734	0.811933	Yes	No	Yes	No	No	No
PFKFB3	ENSG00000170525	-0.768683	8.88168e-17	-0.621606	4.46934e-11	-0.321378	0.0664335	-0.147077	0.57975	Yes	No	Yes	No	No	No
VTCN1	ENSG00000134258	-0.768229	1.11087e-07	-0.429945	0.0045491	-0.528163	0.0585714	-0.338284	0.375125	Yes	No	No	No	No	No
ALDH1L2	ENSG00000136010	-0.767674	4.45147e-10	-0.817926	1.41838e-10	-0.435233	0.0670422	0.0502518	0.918781	Yes	No	Yes	No	No	No
PECAM1	ENSG00000261371	-0.767338	1.71841e-12	-0.745435	3.52578e-11	-0.453409	0.0317709	-0.021903	0.960854	Yes	No	Yes	No	No	No
MGP	ENSG00000111341	-0.767251	5.20032e-10	-0.800407	3.80444e-10	-0.43297	0.069136	0.0331558	0.948223	Yes	No	Yes	No	No	No
APBB1IP	ENSG00000077420	-0.767222	4.11806e-16	-0.585331	1.14317e-09	-0.247371	0.178923	-0.18189	0.474785	Yes	No	Yes	No	No	No
GFPT2	ENSG00000131459	-0.767126	3.48052e-07	-0.905368	5.67938e-09	-0.382629	0.20151	0.138242	0.786474	Yes	No	Yes	No	No	No
COL8A1	ENSG00000144810	-0.766845	2.65789e-05	-0.820419	1.23422e-05	-0.465872	0.197759	0.0535742	0.943203	Yes	No	Yes	No	No	No
GJA5	ENSG00000265107	-0.766757	1.95909e-09	-0.584453	9.23666e-06	-0.640646	0.0129601	-0.182304	0.632672	Yes	No	No	No	Yes	No
F2R	ENSG00000181104	-0.766752	8.88168e-17	-0.688212	3.62434e-13	-0.452394	0.013212	-0.0785402	0.802567	Yes	No	Yes	No	No	No
NTNG2	ENSG00000196358	-0.765487	3.79631e-11	-0.55457	3.28489e-06	-0.308213	0.177585	-0.210917	0.515002	Yes	No	No	No	No	No
MADCAM1	ENSG00000099866	-0.765002	2.51496e-11	-0.418595	0.000423606	-0.594971	0.0109609	-0.346408	0.217279	Yes	No	No	No	Yes	No
LCP1	ENSG00000136167	-0.764803	6.357e-15	-0.658701	6.04686e-11	-0.288764	0.127211	-0.106102	0.735227	Yes	No	Yes	No	No	No
ENTPD1	ENSG00000138185	-0.764444	1.76995e-16	-0.64024	1.59479e-11	-0.32954	0.0616341	-0.124205	0.657401	Yes	No	Yes	No	No	No
PCBP3	ENSG00000183570	-0.764436	1.80614e-11	-0.635061	5.78576e-08	-0.371795	0.0908461	-0.129375	0.722879	Yes	No	Yes	No	No	No
ACSL4	ENSG00000068366	-0.764176	1.83792e-14	-0.52741	2.27443e-07	-0.360117	0.058967	-0.236766	0.359782	Yes	No	No	No	No	No
CRLF2	ENSG00000205755	-0.76402	1.61101e-07	-0.432345	0.00462557	-0.339613	0.245625	-0.331675	0.390013	Yes	No	No	No	No	No
CXCR6	ENSG00000172215	-0.763619	4.03861e-31	-0.327797	4.32945e-07	-0.273208	0.0268217	-0.435822	0.000230954	Yes	No	No	No	No	No
NFAM1	ENSG00000235568	-0.763588	6.31529e-13	-0.767481	2.96176e-12	-0.379624	0.0630712	0.00389246	0.993436	Yes	No	Yes	No	No	No
PRF1	ENSG00000180644	-0.763586	3.1798e-23	-0.410296	7.32606e-08	-0.315654	0.0292977	-0.35329	0.0269078	Yes	No	No	No	No	No
TTC9	ENSG00000133985	-0.763348	1.76683e-13	-0.851363	2.78273e-15	-0.324809	0.105283	0.0880145	0.805496	Yes	No	Yes	No	No	No
NRCAM	ENSG00000091129	-0.763055	6.14765e-07	-0.675015	1.89503e-05	-0.307029	0.326058	-0.08804	0.878185	Yes	No	Yes	No	No	No
GNLY	ENSG00000115523	-0.761968	1.28602e-13	-0.426722	5.28753e-05	-0.164163	0.447537	-0.335247	0.169844	Yes	No	No	No	No	No
ADORA2A	ENSG00000128271	-0.761639	5.29049e-11	-0.580541	1.17772e-06	-0.212751	0.374025	-0.181098	0.596061	Yes	No	No	No	No	No
TMEM71	ENSG00000165071	-0.761634	1.54362e-14	-0.470927	3.30759e-06	-0.268603	0.16547	-0.290707	0.229775	Yes	No	No	No	No	No
POU2F2	ENSG00000028277	-0.761529	5.55535e-11	-0.77531	1.18348e-10	-0.126226	0.629044	0.0137818	0.977484	Yes	No	Yes	No	No	No
FAM216B	ENSG00000179813	-0.761029	3.02342e-07	-0.477277	0.00206648	-0.371253	0.209052	-0.283752	0.488308	Yes	No	No	No	No	No
CHAC1	ENSG00000128965	-0.760023	4.87393e-15	-0.618274	4.91445e-10	-0.408331	0.0298285	-0.141749	0.617197	Yes	No	Yes	No	No	No
SAMSN1	ENSG00000155307	-0.760011	5.06272e-15	-0.656479	4.69955e-11	-0.278999	0.139554	-0.103531	0.740122	Yes	No	Yes	No	No	No
IL10	ENSG00000136634	-0.758422	1.23595e-08	-0.420066	0.00252838	-0.33334	0.208505	-0.338355	0.323082	Yes	No	No	No	No	No
GJA1	ENSG00000152661	-0.758388	3.54625e-11	-0.635004	7.32379e-08	-0.429953	0.0519448	-0.123384	0.739798	Yes	No	Yes	No	No	No
KRT23	ENSG00000108244	-0.758082	4.36339e-09	-0.623534	2.84818e-06	-0.36514	0.149727	-0.134548	0.751951	Yes	No	Yes	No	No	No
IKZF3	ENSG00000161405	-0.757983	6.8513e-17	-0.563278	1.02527e-09	-0.147412	0.432247	-0.194705	0.413367	Yes	No	No	No	No	No
CTSK	ENSG00000143387	-0.757695	4.23266e-12	-0.80883	1.08489e-12	-0.398985	0.0582856	0.0511346	0.903802	Yes	No	Yes	No	No	No
LTBP2	ENSG00000119681	-0.757233	6.29562e-10	-0.857934	1.5972e-11	-0.33609	0.164149	0.100701	0.814824	Yes	No	Yes	No	No	No
KIR3DX1	ENSG00000104970	-0.756513	1.12398e-08	-0.743591	5.21171e-08	-0.301816	0.255983	-0.0129218	0.981719	Yes	No	Yes	No	No	No
NXPE3	ENSG00000144815	-0.75615	1.3527e-16	-0.697649	1.15172e-13	-0.344618	0.0484212	-0.0585012	0.86071	Yes	No	Yes	No	No	No
TUBB3	ENSG00000258947	-0.755787	8.18002e-10	-0.776417	1.03381e-09	-0.170229	0.5215	0.02063	0.968274	Yes	No	Yes	No	No	No
RAB39B	ENSG00000155961	-0.755767	9.56274e-13	-0.587874	6.45868e-08	-0.236809	0.264979	-0.167893	0.587458	Yes	No	Yes	No	No	No
CD53	ENSG00000143119	-0.755426	2.36475e-14	-0.707494	4.26899e-12	-0.282129	0.143072	-0.0479324	0.898445	Yes	No	Yes	No	No	No
C5AR2	ENSG00000134830	-0.755305	4.00335e-10	-0.578611	3.34423e-06	-0.387316	0.0982872	-0.176694	0.620929	Yes	No	No	No	No	No
KLK8	ENSG00000129455	-0.753929	0.00264208	-1.28879	4.22329e-07	-0.752529	0.118023	0.534864	0.418348	Yes	No	Yes	No	No	No
RGS4	ENSG00000117152	-0.753732	7.09276e-10	-0.561075	8.60158e-06	-0.634588	0.0109609	-0.192657	0.591758	Yes	No	No	No	Yes	No
ADGRL4	ENSG00000162618	-0.753327	4.41982e-12	-0.582025	1.98431e-07	-0.491972	0.0213513	-0.171303	0.591517	Yes	No	No	No	No	No
CD86	ENSG00000114013	-0.752756	2.6962e-15	-0.615601	2.64171e-10	-0.352158	0.0531527	-0.137156	0.622634	Yes	No	Yes	No	No	No
MEOX1	ENSG00000005102	-0.752491	4.51549e-11	-0.611494	2.02069e-07	-0.492282	0.0274994	-0.140997	0.696576	Yes	No	Yes	No	No	No
GTSF1	ENSG00000170627	-0.75245	1.36903e-09	-0.669184	1.69656e-07	-0.195085	0.458114	-0.0832662	0.855775	Yes	No	Yes	No	No	No
S1PR1	ENSG00000170989	-0.75212	1.12839e-14	-0.52753	1.1378e-07	-0.372121	0.0466451	-0.22459	0.377009	Yes	No	No	No	No	No
PRR16	ENSG00000184838	-0.752016	2.31001e-10	-0.792332	1.14952e-10	-0.502946	0.0302091	0.0403163	0.933449	Yes	No	Yes	No	No	No
CIITA	ENSG00000179583	-0.75107	2.75645e-16	-0.603417	1.22382e-10	-0.352304	0.0437692	-0.147653	0.574433	Yes	No	Yes	No	No	No
FAM49A	ENSG00000197872	-0.751006	1.4614e-13	-0.697104	3.06469e-11	-0.31256	0.112108	-0.0539025	0.889664	Yes	No	Yes	No	No	No
ACKR3	ENSG00000144476	-0.750853	1.56596e-15	-0.696589	6.72381e-13	-0.446561	0.0160018	-0.0542639	0.87662	Yes	No	Yes	No	No	No
CCDC3	ENSG00000151468	-0.750758	8.91719e-09	-0.740605	3.87342e-08	-0.501279	0.0479876	-0.0101531	0.985404	Yes	No	Yes	No	No	No
PTAFR	ENSG00000169403	-0.750307	1.2562e-13	-0.779573	1.16268e-13	-0.389919	0.0452323	0.0292654	0.943739	Yes	No	Yes	No	No	No
TPRG1	ENSG00000188001	-0.750274	6.78586e-15	-0.663255	2.15975e-11	-0.516267	0.00865343	-0.0870197	0.788465	Yes	No	Yes	No	No	No
MX2	ENSG00000183486	-0.749434	2.2533e-13	-0.418789	6.66924e-05	-0.237913	0.244295	-0.330644	0.174028	Yes	No	No	No	No	No
MCTP1	ENSG00000175471	-0.749413	1.92825e-13	-0.687975	5.90136e-11	-0.408504	0.0376557	-0.061438	0.872715	Yes	No	Yes	No	No	No
MYO1F	ENSG00000142347	-0.748326	2.74654e-15	-0.592815	9.15012e-10	-0.285508	0.11761	-0.155512	0.564734	Yes	No	Yes	No	No	No
CD300C	ENSG00000167850	-0.74767	1.88119e-11	-0.59285	2.27792e-07	-0.361074	0.0932498	-0.15482	0.645727	Yes	No	Yes	No	No	No
P2RY6	ENSG00000171631	-0.747433	5.45379e-14	-0.610461	2.13142e-09	-0.478963	0.0153383	-0.136972	0.64744	Yes	No	Yes	No	No	No
CRTAM	ENSG00000109943	-0.747055	2.54644e-17	-0.399797	7.46948e-06	-0.236555	0.16547	-0.347258	0.0757834	Yes	No	No	No	No	No
SIRPB2	ENSG00000196209	-0.746852	4.92783e-10	-0.99069	2.9697e-15	-0.441238	0.0576387	0.243839	0.45463	Yes	No	Yes	No	No	No
IP6K3	ENSG00000161896	-0.74572	1.2676e-11	-0.747569	5.37288e-11	-0.357704	0.0919632	0.0018488	0.997588	Yes	No	Yes	No	No	No
APOBEC3G	ENSG00000239713	-0.745122	2.02834e-18	-0.545378	2.32811e-10	-0.249769	0.124163	-0.199744	0.357764	Yes	No	No	No	No	No
TEX14	ENSG00000121101	-0.745074	9.30306e-09	-0.592271	9.61211e-06	-0.319846	0.216043	-0.152803	0.713701	Yes	No	Yes	No	No	No
SIGLEC12	ENSG00000254521	-0.744441	6.41548e-08	-0.7392	1.92689e-07	-0.471806	0.0759766	-0.00524043	0.993436	Yes	No	Yes	No	No	No
GAPT	ENSG00000175857	-0.744422	9.03507e-14	-0.58668	9.94992e-09	-0.1327	0.53911	-0.157742	0.587847	Yes	No	Yes	No	No	No
COL11A1	ENSG00000060718	-0.743595	3.84045e-07	-0.883938	4.9412e-09	-0.223436	0.473034	0.140343	0.775305	Yes	No	Yes	No	No	No
ARHGAP30	ENSG00000186517	-0.743593	7.80765e-18	-0.524464	2.06611e-09	-0.225996	0.176677	-0.219129	0.312251	Yes	No	No	No	No	No
CLEC7A	ENSG00000172243	-0.743558	7.70157e-12	-0.657875	4.18732e-09	-0.360032	0.0865185	-0.0856831	0.823381	Yes	No	Yes	No	No	No
FBN1	ENSG00000166147	-0.742268	1.78043e-11	-0.780147	9.9157e-12	-0.377573	0.0758022	0.0378788	0.933114	Yes	No	Yes	No	No	No
IGFBP5	ENSG00000115461	-0.742158	8.8132e-08	-0.910321	2.33289e-10	-0.506307	0.0584491	0.168163	0.704372	Yes	No	Yes	No	No	No
EXOC3L2	ENSG00000283632	-0.741123	3.97742e-11	-0.49925	1.57488e-05	-0.461906	0.0344225	-0.241873	0.420094	Yes	No	No	No	No	No
MSC	ENSG00000178860	-0.740346	1.6245e-10	-0.774495	1.08192e-10	-0.392227	0.079785	0.0341482	0.943203	Yes	No	Yes	No	No	No
KDR	ENSG00000128052	-0.739864	2.64009e-11	-0.673696	4.03192e-09	-0.510701	0.0196748	-0.0661673	0.874765	Yes	No	Yes	No	No	No
ENG	ENSG00000106991	-0.73943	8.1005e-13	-0.679511	1.80471e-10	-0.502665	0.0147124	-0.0599189	0.876939	Yes	No	Yes	No	No	No
S100B	ENSG00000160307	-0.739038	2.30657e-13	-0.606091	4.74931e-09	-0.354181	0.0671876	-0.132947	0.666401	Yes	No	Yes	No	No	No
IFI44L	ENSG00000137959	-0.739003	3.55861e-12	0.00604896	0.963102	-0.357942	0.0808674	-0.745052	0.00017609	Yes	No	No	No	No	No
ADGRF5	ENSG00000069122	-0.738635	5.92134e-11	-0.65602	1.70855e-08	-0.464831	0.0344225	-0.0826151	0.838779	Yes	No	Yes	No	No	No
CBR3	ENSG00000159231	-0.737226	2.86247e-16	-0.435233	2.00798e-06	-0.407389	0.019958	-0.301993	0.151264	Yes	No	No	No	No	No
TP73	ENSG00000078900	-0.737213	1.64642e-14	-0.58899	2.09537e-09	-0.267616	0.152656	-0.148224	0.597248	Yes	No	Yes	No	No	No
PDCD1	ENSG00000188389	-0.737169	3.36993e-11	-0.625965	4.58477e-08	-0.100555	0.694916	-0.111203	0.763303	Yes	No	Yes	No	No	No
HLA-DOB	ENSG00000241106	-0.736488	2.28851e-09	-0.838532	5.52409e-11	-0.175469	0.510336	0.102044	0.813539	Yes	No	Yes	No	No	No
HS3ST3A1	ENSG00000153976	-0.736255	3.03673e-08	-0.697456	3.57283e-07	-0.577309	0.0265756	-0.0387984	0.943472	Yes	No	Yes	No	No	No
HCLS1	ENSG00000180353	-0.735937	6.17197e-16	-0.643087	5.62612e-12	-0.23762	0.180116	-0.0928493	0.753933	Yes	No	Yes	No	No	No
STOM	ENSG00000148175	-0.735533	4.22759e-18	-0.621921	6.14524e-13	-0.38623	0.0180431	-0.113612	0.653306	Yes	No	Yes	No	No	No
TNN	ENSG00000120332	-0.735261	2.1934e-08	-0.571547	2.51886e-05	-0.26028	0.332555	-0.163713	0.693077	Yes	No	No	No	No	No
IFIT3	ENSG00000119917	-0.734742	3.13603e-17	-0.301602	0.0006761	-0.359099	0.0312831	-0.43314	0.0169299	Yes	No	No	No	No	No
PPP1R18	ENSG00000146112	-0.733312	7.2929e-16	-0.634504	1.0147e-11	-0.248802	0.1583	-0.0988074	0.733007	Yes	No	Yes	No	No	No
GMFG	ENSG00000130755	-0.73329	1.10112e-15	-0.527738	1.51732e-08	-0.228004	0.205078	-0.205552	0.390013	Yes	No	No	No	No	No
PLVAP	ENSG00000130300	-0.733274	1.50276e-13	-0.545919	7.98678e-08	-0.486329	0.0139117	-0.187354	0.491334	Yes	No	No	No	No	No
IFITM3	ENSG00000142089	-0.732575	1.38608e-19	-0.484061	2.67784e-09	-0.398424	0.012296	-0.248515	0.190381	Yes	No	No	No	No	No
STRA6	ENSG00000137868	-0.732139	2.18671e-05	-0.998484	1.80696e-08	-0.249511	0.500379	0.266345	0.598484	Yes	No	Yes	No	No	No
CCDC69	ENSG00000198624	-0.731956	2.62927e-14	-0.694915	2.45046e-12	-0.291737	0.116084	-0.037041	0.922969	Yes	No	Yes	No	No	No
NKG7	ENSG00000105374	-0.731933	3.07959e-22	-0.409154	5.15589e-08	-0.159833	0.277981	-0.322779	0.0453628	Yes	No	No	No	No	No
ORAI2	ENSG00000160991	-0.731914	1.64665e-16	-0.654907	6.53825e-13	-0.307689	0.0679949	-0.0770065	0.798076	Yes	No	Yes	No	No	No
GAL	ENSG00000069482	-0.730877	3.8219e-08	-0.719167	1.54894e-07	-0.478755	0.0621064	-0.0117097	0.98324	Yes	No	Yes	No	No	No
STAP1	ENSG00000035720	-0.730483	3.98728e-08	-0.874642	2.21043e-10	-0.128454	0.671389	0.144159	0.738553	Yes	No	Yes	No	No	No
FOLH1	ENSG00000086205	-0.730212	2.99024e-05	-0.730566	4.90476e-05	-0.57834	0.0859228	0.000353548	0.999806	Yes	No	Yes	No	No	No
FOSB	ENSG00000125740	-0.729737	0.000101074	-0.438698	0.0267538	-1.27107	0.00215423	-0.29104	0.597117	Yes	No	No	No	Yes	No
BEND4	ENSG00000188848	-0.729082	1.59178e-12	-0.655659	7.12688e-10	-0.127941	0.571595	-0.0734236	0.844373	Yes	No	Yes	No	No	No
TNFRSF13C	ENSG00000159958	-0.728521	1.21664e-07	-0.853249	2.04096e-09	-0.0333235	0.926242	0.124729	0.790404	Yes	No	Yes	No	No	No
CR2	ENSG00000117322	-0.728297	0.00082584	-2.23063	4.22147e-23	-0.0972232	0.859263	1.50233	0.000204398	Yes	No	Yes	No	No	No
SNPH	ENSG00000101298	-0.727865	9.3154e-12	-0.67022	1.17727e-09	-0.29419	0.161353	-0.0576457	0.887552	Yes	No	Yes	No	No	No
LRRTM2	ENSG00000146006	-0.727152	1.12568e-11	-0.632309	9.65966e-09	-0.400956	0.0519448	-0.094843	0.795782	Yes	No	Yes	No	No	No
GIMAP5	ENSG00000196329	-0.726967	9.85107e-13	-0.180083	0.101405	-0.170914	0.421395	-0.546884	0.010484	Yes	No	No	No	No	No
BLK	ENSG00000136573	-0.726303	1.2759e-06	-0.849968	3.79389e-08	0.00294078	0.994897	0.123665	0.81417	Yes	No	Yes	No	No	No
GREB1	ENSG00000196208	-0.726004	1.68296e-08	-0.685372	2.40926e-07	-0.345239	0.174553	-0.0406316	0.93894	Yes	No	Yes	No	No	No
TFPI2	ENSG00000105825	-0.72573	0.000478425	-0.691248	0.00126453	-0.631995	0.115272	-0.0344815	0.968274	Yes	No	Yes	No	No	No
SPRR3	ENSG00000163209	-0.72478	2.61222e-05	-0.870217	8.81041e-07	-0.258313	0.480556	0.145437	0.807671	Yes	No	Yes	No	No	No
GYPC	ENSG00000136732	-0.724692	2.47665e-14	-0.649725	3.26182e-11	-0.215775	0.255025	-0.0749671	0.821877	Yes	No	Yes	No	No	No
ERFE	ENSG00000178752	-0.724524	7.29934e-07	-0.564384	0.000192786	-0.383363	0.184674	-0.16014	0.734682	Yes	No	No	No	No	No
TBX21	ENSG00000073861	-0.724144	1.77567e-16	-0.463617	2.04349e-07	-0.236528	0.165693	-0.260527	0.220469	Yes	No	No	No	No	No
TSPAN11	ENSG00000110900	-0.723437	3.50388e-11	-0.879372	1.33128e-14	-0.410198	0.0518159	0.155935	0.63208	Yes	No	Yes	No	No	No
HS3ST2	ENSG00000122254	-0.723228	1.38581e-07	-0.241534	0.104576	-0.426542	0.109647	-0.481694	0.134254	Yes	No	No	No	No	No
CCR6	ENSG00000112486	-0.722934	1.24973e-12	-0.449158	1.76923e-05	-0.279754	0.160795	-0.273776	0.28445	Yes	No	No	No	No	No
CFB	ENSG00000243649	-0.722657	2.60064e-18	-0.642356	3.10901e-14	-0.335245	0.0334957	-0.0803014	0.76616	Yes	No	Yes	No	No	No
CD22	ENSG00000012124	-0.722188	6.30065e-06	-0.988189	2.11475e-09	0.0755385	0.853078	0.266001	0.563566	Yes	No	Yes	No	No	No
GZMA	ENSG00000145649	-0.72109	6.10103e-30	-0.171197	0.00739589	-0.0301792	0.844666	-0.549893	6.39788e-08	Yes	No	No	No	No	No
PXDN	ENSG00000130508	-0.720863	1.47259e-12	-0.731673	4.26047e-12	-0.412077	0.036166	0.0108108	0.979977	Yes	No	Yes	No	No	No
A4GALT	ENSG00000128274	-0.720409	1.43003e-11	-0.730555	3.86345e-11	-0.406837	0.0487681	0.0101459	0.982373	Yes	No	Yes	No	No	No
IL10RA	ENSG00000110324	-0.720038	2.40729e-15	-0.637298	8.99994e-12	-0.343955	0.0481136	-0.0827398	0.785615	Yes	No	Yes	No	No	No
CEACAM21	ENSG00000007129	-0.719971	9.05379e-16	-0.526125	8.02728e-09	-0.156893	0.393826	-0.193846	0.4096	Yes	No	No	No	No	No
ARHGAP15	ENSG00000075884	-0.71903	1.22687e-15	-0.568219	6.08175e-10	-0.208335	0.24255	-0.150812	0.554015	Yes	No	No	No	No	No
C1S	ENSG00000182326	-0.718972	7.25229e-11	-0.830092	5.13541e-13	-0.45235	0.0346239	0.11112	0.761525	Yes	No	Yes	No	No	No
AJAP1	ENSG00000196581	-0.718742	6.1239e-07	-0.653301	1.09822e-05	-0.464305	0.0960148	-0.0654409	0.907767	Yes	No	Yes	No	No	No
IKZF1	ENSG00000185811	-0.718086	2.74103e-16	-0.561669	3.52023e-10	-0.179246	0.307498	-0.156417	0.520431	Yes	No	No	No	No	No
WDFY4	ENSG00000128815	-0.717719	5.19048e-11	-0.805588	1.37665e-12	-0.19258	0.398161	0.0878692	0.819881	Yes	No	Yes	No	No	No
NRROS	ENSG00000174004	-0.717673	3.30398e-14	-0.632757	8.05453e-11	-0.339383	0.0611262	-0.0849153	0.79067	Yes	No	Yes	No	No	No
TMEM132A	ENSG00000006118	-0.717419	2.17359e-13	-0.620307	7.0628e-10	-0.319676	0.0898831	-0.0971129	0.764172	Yes	No	Yes	No	No	No
TLR10	ENSG00000174123	-0.716607	3.05403e-07	-0.779362	6.62782e-08	-0.0444808	0.901885	0.0627553	0.90879	Yes	No	Yes	No	No	No
IL17REL	ENSG00000188263	-0.716159	6.68479e-07	-0.955344	1.52697e-10	-0.5646	0.0432507	0.239185	0.565021	Yes	No	Yes	No	No	No
ITGB3	ENSG00000259207	-0.715025	1.0388e-11	-0.809754	1.42447e-13	-0.35588	0.0792706	0.0947292	0.791314	Yes	No	Yes	No	No	No
CD300A	ENSG00000167851	-0.714236	1.3106e-14	-0.553435	5.36683e-09	-0.36254	0.0416088	-0.160801	0.538365	Yes	No	No	No	No	No
SIGLEC7	ENSG00000168995	-0.714201	6.27806e-14	-0.818284	1.38795e-16	-0.244656	0.192033	0.104083	0.733007	Yes	No	Yes	No	No	No
SHC3	ENSG00000148082	-0.712907	1.30788e-05	-0.820915	1.04836e-06	-0.443898	0.16776	0.108008	0.858258	Yes	No	Yes	No	No	No
HVCN1	ENSG00000122986	-0.71247	5.6592e-13	-0.744602	4.07356e-13	-0.186896	0.356395	0.0321319	0.935959	Yes	No	Yes	No	No	No
RAMP3	ENSG00000122679	-0.712368	7.74906e-12	-0.544291	3.7381e-07	-0.423103	0.0360497	-0.168077	0.579783	Yes	No	No	No	No	No
SIRPG	ENSG00000089012	-0.712069	6.51405e-20	-0.325246	3.25341e-05	-0.139472	0.374097	-0.386823	0.0165176	Yes	No	No	No	No	No
HCK	ENSG00000101336	-0.711788	1.45736e-14	-0.591662	4.62054e-10	-0.258988	0.150004	-0.120126	0.672114	Yes	No	Yes	No	No	No
PRG4	ENSG00000116690	-0.711153	6.99822e-08	-0.256884	0.0703241	-0.269528	0.314141	-0.45427	0.143466	Yes	No	No	No	No	No
KCNS1	ENSG00000124134	-0.710728	1.31205e-09	-0.524148	1.44159e-05	-0.325627	0.157162	-0.18658	0.587268	Yes	No	No	No	No	No
MYBPC3	ENSG00000134571	-0.710658	3.15662e-08	-0.522067	8.41829e-05	-0.282707	0.274955	-0.188591	0.619259	Yes	No	No	No	No	No
RUFY4	ENSG00000188282	-0.710533	4.1456e-11	-0.495882	7.77024e-06	-0.469521	0.0258674	-0.214651	0.464614	Yes	No	No	No	No	No
LIMD2	ENSG00000136490	-0.709609	6.15474e-14	-0.601104	6.24785e-10	-0.106172	0.612241	-0.108505	0.719503	Yes	No	Yes	No	No	No
TYMP	ENSG00000025708	-0.709474	2.16605e-16	-0.567877	1.20549e-10	-0.373107	0.0249803	-0.141598	0.56385	Yes	No	No	No	No	No
LST1	ENSG00000204482	-0.709406	4.51348e-14	-0.598579	5.7859e-10	-0.283281	0.119892	-0.110827	0.711173	Yes	No	Yes	No	No	No
ARHGAP25	ENSG00000163219	-0.70915	3.82243e-15	-0.565009	9.18751e-10	-0.211853	0.236774	-0.14414	0.580438	Yes	No	No	No	No	No
DKK2	ENSG00000155011	-0.708646	6.97228e-08	-0.635345	2.75608e-06	-0.0493052	0.883558	-0.0733009	0.883413	Yes	No	Yes	No	No	No
LTA	ENSG00000226979	-0.708582	9.53723e-10	-0.583347	1.02798e-06	-0.123475	0.636145	-0.125235	0.739055	Yes	No	No	No	No	No
CASC10	ENSG00000204682	-0.707868	5.63278e-09	-0.723738	7.7754e-09	-0.357325	0.132174	0.0158701	0.975407	Yes	No	Yes	No	No	No
PI15	ENSG00000137558	-0.707775	0.00226533	-1.04551	9.36654e-06	-0.445902	0.342361	0.33773	0.617197	Yes	No	Yes	No	No	No
RGS18	ENSG00000150681	-0.707386	6.02104e-15	-0.522458	1.65428e-08	-0.362362	0.0372239	-0.184928	0.44608	Yes	No	No	No	No	No
DTHD1	ENSG00000197057	-0.707295	8.64621e-10	-0.698057	4.50927e-09	-0.157446	0.528382	-0.00923887	0.985351	Yes	No	Yes	No	No	No
PM20D1	ENSG00000162877	-0.707293	2.17889e-07	-0.760917	6.29463e-08	-0.133901	0.665231	0.0536244	0.922124	Yes	No	Yes	No	No	No
RAC2	ENSG00000128340	-0.705905	5.85354e-18	-0.544314	5.49323e-11	-0.222566	0.156791	-0.161591	0.457971	Yes	No	No	No	No	No
C2	ENSG00000166278	-0.705299	3.45866e-15	-0.589384	1.34839e-10	-0.432676	0.0147388	-0.115914	0.672114	Yes	No	Yes	No	No	No
CD93	ENSG00000125810	-0.704539	2.56644e-11	-0.613545	1.73613e-08	-0.453546	0.0277485	-0.0909939	0.802731	Yes	No	Yes	No	No	No
ADORA1	ENSG00000163485	-0.704323	1.24988e-11	-0.67548	3.16899e-10	-0.400056	0.0465351	-0.0288437	0.945733	Yes	No	Yes	No	No	No
TRPC6	ENSG00000137672	-0.703903	7.88013e-10	-0.622302	1.34688e-07	-0.465157	0.0362446	-0.0816006	0.844373	Yes	No	Yes	No	No	No
RASSF5	ENSG00000266094	-0.703896	4.32392e-18	-0.483902	3.67153e-09	-0.217882	0.163329	-0.219994	0.267567	Yes	No	No	No	No	No
KCNG2	ENSG00000178342	-0.703811	1.97097e-09	-0.354383	0.00387035	-0.276312	0.239789	-0.349429	0.22741	Yes	No	No	No	No	No
EGR1	ENSG00000120738	-0.703544	4.93331e-09	-0.459428	0.000227555	-0.773475	0.00290367	-0.244116	0.455493	Yes	No	No	No	Yes	No
LY96	ENSG00000154589	-0.70291	4.30418e-13	-0.606419	1.21801e-09	-0.352661	0.0587391	-0.0964906	0.764116	Yes	No	Yes	No	No	No
RETN	ENSG00000104918	-0.702726	8.54999e-07	-1.08801	2.69985e-13	-0.319968	0.264664	0.385282	0.28402	Yes	No	Yes	No	No	No
FHL5	ENSG00000112214	-0.701987	1.03106e-07	-0.800102	4.22327e-09	-0.264882	0.324548	0.0981143	0.835437	Yes	No	Yes	No	No	No
PF4V1	ENSG00000109272	-0.701929	1.24459e-06	-0.373792	0.0142686	-0.335888	0.246886	-0.328136	0.391083	Yes	No	No	No	No	No
INSC	ENSG00000188487	-0.701863	4.41982e-12	-0.816241	1.22537e-14	-0.460804	0.0208509	0.114379	0.724548	Yes	No	Yes	No	No	No
DRAM1	ENSG00000136048	-0.701465	6.88378e-19	-0.635214	3.4441e-15	-0.338774	0.0249803	-0.066251	0.803884	Yes	No	Yes	No	No	No
SASH3	ENSG00000122122	-0.70132	1.77311e-16	-0.557934	1.36121e-10	-0.149593	0.390952	-0.143385	0.5504	Yes	No	No	No	No	No
RUNX3	ENSG00000020633	-0.701151	4.42534e-19	-0.539656	1.25545e-11	-0.176306	0.252632	-0.161495	0.432629	Yes	No	No	No	No	No
EHD3	ENSG00000013016	-0.701026	3.27729e-12	-0.715636	7.07143e-12	-0.274573	0.16547	0.0146101	0.97268	Yes	No	Yes	No	No	No
ZFP92	ENSG00000189420	-0.700981	1.54108e-13	-0.523821	7.19594e-08	-0.309391	0.090294	-0.17716	0.497539	Yes	No	No	No	No	No
ST8SIA4	ENSG00000113532	-0.700731	6.60616e-15	-0.56768	7.17695e-10	-0.336094	0.051292	-0.133051	0.61425	Yes	No	No	No	No	No
ZDHHC19	ENSG00000163958	-0.700536	7.78374e-07	-0.682189	3.0135e-06	-0.28884	0.315547	-0.0183474	0.975647	Yes	No	Yes	No	No	No
KCNE4	ENSG00000152049	-0.699713	4.9073e-14	-0.488639	2.72486e-07	-0.370964	0.03785	-0.211074	0.38534	Yes	No	No	No	No	No
FCMR	ENSG00000162894	-0.699706	1.40265e-12	-0.449131	9.74275e-06	-0.0588488	0.808865	-0.250576	0.321661	Yes	No	No	No	No	No
FOXS1	ENSG00000179772	-0.699585	1.69883e-06	-1.02094	1.69242e-11	-0.43805	0.123747	0.321358	0.407252	Yes	No	Yes	No	No	No
CDH6	ENSG00000113361	-0.698287	3.24422e-08	-0.655479	4.83696e-07	-0.420277	0.0858403	-0.0428085	0.933682	Yes	No	Yes	No	No	No
IL1RL1	ENSG00000115602	-0.698222	1.33936e-10	-0.709708	2.79787e-10	-0.351739	0.0944365	0.0114863	0.980167	Yes	No	Yes	No	No	No
CD248	ENSG00000174807	-0.69686	5.97348e-09	-0.749831	1.42152e-09	-0.395448	0.0887976	0.0529704	0.909944	Yes	No	Yes	No	No	No
PIK3CD	ENSG00000171608	-0.696589	2.19465e-15	-0.47544	1.08214e-07	-0.141857	0.438367	-0.221149	0.321352	Yes	No	No	No	No	No
CADM1	ENSG00000182985	-0.696528	4.96077e-11	-0.76668	3.40381e-12	-0.303813	0.144753	0.0701521	0.858188	Yes	No	Yes	No	No	No
VNN1	ENSG00000112299	-0.696158	7.45725e-07	-0.854307	4.05306e-09	-0.433182	0.113007	0.158149	0.726353	Yes	No	Yes	No	No	No
MSX1	ENSG00000163132	-0.695936	3.38102e-08	-0.712308	4.26951e-08	-0.272548	0.284169	0.0163714	0.975592	Yes	No	Yes	No	No	No
SLC16A6	ENSG00000108932	-0.695247	4.97727e-09	-0.509905	3.27609e-05	-0.28023	0.240268	-0.185342	0.597221	Yes	No	No	No	No	No
CTSG	ENSG00000100448	-0.694618	1.40897e-06	-0.946455	2.13925e-10	-0.567189	0.041722	0.251837	0.538498	Yes	No	Yes	No	No	No
NPTX2	ENSG00000106236	-0.693368	8.40316e-06	-0.630188	8.70248e-05	-0.210321	0.533405	-0.0631793	0.91921	Yes	No	Yes	No	No	No
EBI3	ENSG00000105246	-0.69303	1.07618e-10	-0.958034	1.58218e-17	-0.385715	0.0627002	0.265005	0.339273	Yes	No	Yes	No	No	No
ZNF366	ENSG00000178175	-0.691504	1.75108e-13	-0.579028	1.90259e-09	-0.281525	0.122305	-0.112476	0.706409	Yes	No	No	No	No	No
POMC	ENSG00000115138	-0.691434	3.37577e-10	-0.65275	9.01516e-09	-0.229554	0.303869	-0.0386843	0.932073	Yes	No	Yes	No	No	No
IGLON5	ENSG00000142549	-0.691386	1.64125e-08	-0.223593	0.091294	-0.29356	0.230983	-0.467792	0.0936563	Yes	No	No	No	No	No
PNMA6A	ENSG00000235961	-0.691323	2.44273e-09	-0.329782	0.00669262	-0.0966113	0.722055	-0.361541	0.197652	Yes	No	No	No	No	No
SLC24A4	ENSG00000140090	-0.691247	9.15031e-11	-0.558282	3.72173e-07	-0.410977	0.0463521	-0.132965	0.691894	Yes	No	No	No	No	No
HAVCR2	ENSG00000135077	-0.690797	8.88168e-17	-0.492325	5.31025e-09	-0.300392	0.0576387	-0.198472	0.349763	Yes	No	No	No	No	No
CLEC4A	ENSG00000111729	-0.690624	7.45364e-10	-0.823973	1.62537e-12	-0.352234	0.105578	0.133349	0.710945	Yes	No	Yes	No	No	No
PCOLCE	ENSG00000106333	-0.690535	1.94322e-09	-0.759164	1.92613e-10	-0.325493	0.149698	0.0686294	0.874847	Yes	No	Yes	No	No	No
IFITM1	ENSG00000185885	-0.690526	2.1932e-20	-0.392311	1.5153e-07	-0.34947	0.0153383	-0.298215	0.0678118	Yes	No	No	No	No	No
KIF26B	ENSG00000162849	-0.690423	8.98327e-08	-0.742354	2.53751e-08	-0.335205	0.190913	0.0519313	0.91999	Yes	No	Yes	No	No	No
CD37	ENSG00000104894	-0.690032	1.13547e-10	-0.592589	7.76498e-08	-0.0962849	0.69699	-0.0974426	0.789035	Yes	No	Yes	No	No	No
LZTS1	ENSG00000061337	-0.689825	1.69007e-08	-0.660287	1.65326e-07	-0.383293	0.107197	-0.0295378	0.95276	Yes	No	Yes	No	No	No
NLRP3	ENSG00000162711	-0.689747	9.29833e-10	-0.654193	1.83843e-08	-0.304915	0.170735	-0.0355538	0.93894	Yes	No	Yes	No	No	No
TMTC1	ENSG00000133687	-0.689233	7.97148e-13	-0.544397	3.67059e-08	-0.416983	0.0265756	-0.144836	0.609188	Yes	No	No	No	No	No
RASGRP2	ENSG00000068831	-0.689214	1.94001e-10	-0.385981	0.000594587	-0.0151173	0.960018	-0.303233	0.260276	Yes	No	No	No	No	No
FNDC4	ENSG00000115226	-0.689169	5.69608e-11	-0.609571	1.88749e-08	-0.254017	0.227529	-0.0795981	0.83202	Yes	No	Yes	No	No	No
CU639417.2	ENSG00000275993	-0.688892	5.9453e-08	-0.533887	4.73724e-05	-0.552463	0.026398	-0.155005	0.702083	Yes	No	No	No	No	No
PPP1R16B	ENSG00000101445	-0.688766	6.78166e-17	-0.553223	4.85828e-11	-0.171128	0.298238	-0.135544	0.561319	Yes	No	No	No	No	No
CD83	ENSG00000112149	-0.6885	2.40159e-12	-0.483377	1.69497e-06	-0.082168	0.721124	-0.205123	0.43692	Yes	No	No	No	No	No
ADGRG5	ENSG00000159618	-0.688389	4.87393e-15	-0.613297	1.15958e-11	-0.273301	0.106279	-0.075092	0.802627	Yes	No	Yes	No	No	No
ADGRF1	ENSG00000153292	-0.688387	5.62359e-08	-0.842796	1.4382e-10	-0.27865	0.277185	0.154409	0.702775	Yes	No	Yes	No	No	No
DOCK2	ENSG00000134516	-0.688257	1.03811e-14	-0.627827	7.58172e-12	-0.239442	0.168796	-0.0604308	0.850973	Yes	No	Yes	No	No	No
ELOVL5	ENSG00000012660	-0.688075	1.55042e-17	-0.483596	3.2882e-09	-0.280065	0.0666593	-0.204479	0.312911	Yes	No	No	No	No	No
CD48	ENSG00000117091	-0.68797	3.66901e-15	-0.570753	1.87823e-10	-0.242394	0.154154	-0.117217	0.658003	Yes	No	No	No	No	No
LY6E	ENSG00000160932	-0.687702	3.19838e-14	-0.402781	1.41804e-05	-0.28943	0.0966708	-0.284921	0.187777	Yes	No	No	No	No	No
DEFB4B	ENSG00000177257	-0.687286	1.45214e-09	-0.427499	0.000281419	-0.258193	0.257043	-0.259787	0.386432	Yes	No	No	No	No	No
ALOX5	ENSG00000012779	-0.687253	1.25972e-14	-0.605188	4.19199e-11	-0.244428	0.159995	-0.082065	0.784266	Yes	No	Yes	No	No	No
NRG1	ENSG00000157168	-0.686825	7.80906e-11	-0.565342	2.05034e-07	-0.488512	0.019248	-0.121483	0.7205	Yes	No	No	No	No	No
CARD11	ENSG00000198286	-0.686425	5.63356e-16	-0.626247	6.70354e-13	-0.201846	0.228565	-0.060178	0.843442	Yes	No	Yes	No	No	No
BEST1	ENSG00000167995	-0.686384	6.14903e-10	-0.634088	2.99609e-08	-0.333562	0.123638	-0.0522964	0.90276	Yes	No	Yes	No	No	No
SPATC1	ENSG00000186583	-0.685905	2.45577e-07	-0.913081	3.64859e-11	-0.245187	0.371003	0.227176	0.550472	Yes	No	Yes	No	No	No
WIPF1	ENSG00000115935	-0.685769	4.20384e-16	-0.555686	1.14628e-10	-0.218264	0.184295	-0.130084	0.595698	Yes	No	No	No	No	No
CLECL1	ENSG00000184293	-0.685476	1.73333e-10	-0.601544	5.3464e-08	-0.0433547	0.873781	-0.0839316	0.825286	Yes	No	Yes	No	No	No
PRAM1	ENSG00000133246	-0.684578	1.00984e-12	-0.50901	2.44405e-07	-0.238442	0.211525	-0.175569	0.511179	Yes	No	No	No	No	No
SERPINI1	ENSG00000163536	-0.684508	2.68254e-11	-0.648391	9.78343e-10	-0.382577	0.0540459	-0.036117	0.93195	Yes	No	Yes	No	No	No
PGF	ENSG00000119630	-0.684314	6.4034e-09	-0.789748	1.05448e-10	-0.348172	0.131463	0.105434	0.793636	Yes	No	Yes	No	No	No
GYPE	ENSG00000197465	-0.684136	5.29082e-09	-0.536497	9.09808e-06	-0.115893	0.66219	-0.14764	0.687223	Yes	No	No	No	No	No
FAM129A	ENSG00000135842	-0.683413	1.06378e-10	-0.647395	3.12989e-09	-0.286088	0.170961	-0.0360174	0.933449	Yes	No	Yes	No	No	No
COL4A4	ENSG00000081052	-0.683161	4.49668e-10	-0.702436	5.80107e-10	-0.294234	0.174109	0.0192753	0.966959	Yes	No	Yes	No	No	No
IL12RB1	ENSG00000096996	-0.682805	2.93464e-16	-0.556491	7.14359e-11	-0.265508	0.0962737	-0.126313	0.602442	Yes	No	No	No	No	No
CARD14	ENSG00000141527	-0.682617	3.11251e-13	-0.539124	2.01346e-08	-0.418936	0.0224688	-0.143493	0.600907	Yes	No	No	No	No	No
LRP8	ENSG00000157193	-0.682439	4.95575e-17	-0.420889	3.24772e-07	-0.290673	0.0595841	-0.261551	0.171044	Yes	No	No	No	No	No
FCRL4	ENSG00000163518	-0.681873	1.515e-05	-0.859411	1.1244e-07	-0.159425	0.653759	0.177538	0.724964	Yes	No	Yes	No	No	No
MSN	ENSG00000147065	-0.681814	2.3619e-16	-0.57781	1.1116e-11	-0.311866	0.0487681	-0.104004	0.683723	Yes	No	No	No	No	No
BCAT1	ENSG00000060982	-0.681755	2.92408e-09	-0.697962	4.04555e-09	-0.248504	0.285404	0.0162066	0.973432	Yes	No	Yes	No	No	No
LTB	ENSG00000227507	-0.681327	3.55e-11	-0.598248	1.69964e-08	-0.0803772	0.741504	-0.0830785	0.818617	Yes	No	Yes	No	No	No
CYSLTR1	ENSG00000173198	-0.681327	2.08683e-13	-0.602106	2.87471e-10	-0.308412	0.0840142	-0.0792212	0.804016	Yes	No	Yes	No	No	No
KISS1R	ENSG00000116014	-0.680309	4.52456e-08	-0.437323	0.000715759	-0.362131	0.137029	-0.242986	0.475558	Yes	No	No	No	No	No
TTC24	ENSG00000187862	-0.679829	3.28536e-07	-0.582833	2.19454e-05	-0.10247	0.745023	-0.0969966	0.84019	Yes	No	No	No	No	No
PTPN7	ENSG00000143851	-0.67966	9.80876e-17	-0.514609	6.63026e-10	-0.143625	0.391534	-0.165051	0.449155	Yes	No	No	No	No	No
NRIP3	ENSG00000175352	-0.679342	1.26232e-10	-0.634127	5.8651e-09	-0.240807	0.256046	-0.0452147	0.913117	Yes	No	Yes	No	No	No
TRGC1	ENSG00000211689	-0.679323	3.28106e-15	-0.167943	0.0665826	-0.201909	0.237285	-0.51138	0.0026781	Yes	No	No	No	No	No
ARHGAP9	ENSG00000123329	-0.679145	6.57253e-15	-0.442174	6.64124e-07	-0.124545	0.503257	-0.236972	0.272502	Yes	No	No	No	No	No
FAM19A1	ENSG00000183662	-0.679059	3.48052e-07	-0.726437	1.22156e-07	-0.190475	0.50669	0.0473778	0.931155	Yes	No	Yes	No	No	No
RAB38	ENSG00000123892	-0.679011	4.21488e-17	-0.573697	3.43622e-12	-0.309883	0.0435969	-0.105314	0.665468	Yes	No	No	No	No	No
CLEC2B	ENSG00000110852	-0.678061	2.35928e-15	-0.403897	3.59822e-06	-0.282709	0.0840259	-0.274163	0.175043	Yes	No	No	No	No	No
NOS3	ENSG00000164867	-0.677861	8.01568e-11	-0.370949	0.000608428	-0.451274	0.027039	-0.306911	0.232841	Yes	No	No	No	No	No
TPTE2	ENSG00000132958	-0.677763	6.77665e-07	-0.690134	9.06129e-07	-0.495454	0.0591473	0.0123707	0.98294	Yes	No	Yes	No	No	No
EAF2	ENSG00000145088	-0.677644	7.29783e-17	-0.603569	4.33491e-13	-0.29232	0.0585224	-0.0740751	0.784488	Yes	No	Yes	No	No	No
MYBPC2	ENSG00000086967	-0.676426	4.2946e-06	-0.619306	4.44999e-05	-0.340261	0.248415	-0.0571196	0.922969	Yes	No	Yes	No	No	No
LIN7A	ENSG00000111052	-0.676113	9.43906e-08	-0.743215	1.31646e-08	-0.407579	0.0969963	0.0671017	0.890484	Yes	No	Yes	No	No	No
DOK2	ENSG00000147443	-0.676104	1.84472e-19	-0.464979	7.51563e-10	-0.247218	0.0800714	-0.211125	0.242254	Yes	No	No	No	No	No
SERPINB9	ENSG00000170542	-0.675477	2.58979e-14	-0.456283	4.83478e-07	-0.250828	0.146689	-0.219194	0.334323	Yes	No	No	No	No	No
IGFBP7	ENSG00000163453	-0.675352	3.06606e-12	-0.689261	6.58024e-12	-0.416102	0.0272277	0.0139088	0.973029	Yes	No	Yes	No	No	No
DTX1	ENSG00000135144	-0.675002	3.39275e-09	-0.87237	2.50737e-13	0.00541316	0.987503	0.197367	0.544644	Yes	No	Yes	No	No	No
PGLYRP2	ENSG00000161031	-0.674942	1.66874e-07	-0.634817	1.79492e-06	-0.457055	0.0659926	-0.0401253	0.940067	Yes	No	Yes	No	No	No
PLEKHO2	ENSG00000241839	-0.674783	1.36977e-14	-0.622986	5.37273e-12	-0.261301	0.123277	-0.0517974	0.874847	Yes	No	Yes	No	No	No
CDH15	ENSG00000129910	-0.674782	5.53292e-08	-0.451781	0.000454993	-0.52709	0.0297957	-0.223001	0.522685	Yes	No	No	No	No	No
CFH	ENSG00000000971	-0.674645	1.88119e-11	-0.599814	6.95482e-09	-0.443572	0.0241484	-0.0748305	0.83448	Yes	No	Yes	No	No	No
CCR5	ENSG00000160791	-0.674602	6.1249e-22	-0.323358	3.64356e-06	-0.220042	0.0934745	-0.351244	0.0144823	Yes	No	No	No	No	No
RAB31	ENSG00000168461	-0.674399	1.6958e-14	-0.615995	1.02613e-11	-0.202106	0.247769	-0.058404	0.855775	Yes	No	Yes	No	No	No
THBS2	ENSG00000186340	-0.674245	0.000312503	-0.812865	2.19454e-05	-0.30282	0.439844	0.13862	0.834307	Yes	No	Yes	No	No	No
CD8A	ENSG00000153563	-0.673929	7.28413e-27	-0.211101	0.000735103	-0.160037	0.178923	-0.462827	1.74621e-05	Yes	No	No	No	No	No
ADAMTS9	ENSG00000163638	-0.673836	3.91985e-15	-0.571826	8.05543e-11	-0.362906	0.0288955	-0.102009	0.707365	Yes	No	No	No	No	No
GJD3	ENSG00000183153	-0.673405	1.36545e-08	-0.52006	2.1499e-05	-0.434793	0.0577355	-0.153345	0.676806	Yes	No	No	No	No	No
C10orf55	ENSG00000222047	-0.673182	4.60107e-09	-0.630901	9.97059e-08	-0.110239	0.672852	-0.0422813	0.927791	Yes	No	Yes	No	No	No
FGF7	ENSG00000140285	-0.672687	1.57757e-07	-0.612344	3.67736e-06	-0.385881	0.123714	-0.060343	0.903106	Yes	No	Yes	No	No	No
DNAH8	ENSG00000124721	-0.672053	6.88254e-06	-0.659317	1.82512e-05	0.0591412	0.875972	-0.0127363	0.984105	Yes	No	Yes	No	No	No
SLFN11	ENSG00000172716	-0.671969	1.19901e-12	-0.616651	2.64159e-10	-0.292479	0.111008	-0.0553183	0.875752	Yes	No	Yes	No	No	No
CD28	ENSG00000178562	-0.671853	9.86678e-12	-0.378844	0.000203151	-0.15746	0.450035	-0.293009	0.227928	Yes	No	No	No	No	No
TIMP1	ENSG00000102265	-0.671844	2.18449e-12	-0.63142	1.62776e-10	-0.30914	0.093082	-0.0404246	0.914359	Yes	No	Yes	No	No	No
FSCN1	ENSG00000075618	-0.67167	7.14582e-12	-0.643045	2.17218e-10	-0.261558	0.176401	-0.0286256	0.943221	Yes	No	Yes	No	No	No
GLIPR1	ENSG00000139278	-0.670964	1.05005e-13	-0.562317	1.31323e-09	-0.262813	0.134763	-0.108647	0.704416	Yes	No	No	No	No	No
TNF	ENSG00000232810	-0.670371	3.55849e-11	-0.374799	0.00035027	-0.172241	0.416537	-0.295572	0.237354	Yes	No	No	No	No	No
ADA2	ENSG00000093072	-0.670212	8.22889e-13	-0.697405	7.2402e-13	-0.410642	0.0246038	0.0271933	0.943472	Yes	No	Yes	No	No	No
TXNDC5	ENSG00000239264	-0.670142	7.01231e-17	-0.507155	5.30693e-10	-0.322458	0.0356068	-0.162987	0.444398	Yes	No	No	No	No	No
C3AR1	ENSG00000171860	-0.669951	7.34654e-13	-0.639442	3.63603e-11	-0.333806	0.0633447	-0.030509	0.935748	Yes	No	Yes	No	No	No
FAM124A	ENSG00000150510	-0.669251	7.41795e-11	-0.468826	9.54783e-06	-0.376904	0.0577355	-0.200425	0.475858	Yes	No	No	No	No	No
CCDC184	ENSG00000177875	-0.66868	5.09435e-10	-0.662003	2.52478e-09	-0.506742	0.0175103	-0.00667672	0.98826	Yes	No	Yes	No	No	No
TMEM163	ENSG00000152128	-0.668548	4.13257e-06	-1.49878	4.24964e-23	-0.510739	0.0679949	0.830233	0.00476789	Yes	No	Yes	No	No	No
TYROBP	ENSG00000011600	-0.667742	2.75852e-13	-0.565071	1.8201e-09	-0.316278	0.0708559	-0.102671	0.724964	Yes	No	No	No	No	No
PRKCB	ENSG00000166501	-0.667737	1.46046e-13	-0.585596	3.03488e-10	-0.177762	0.33371	-0.0821419	0.787767	Yes	No	Yes	No	No	No
TMEM108	ENSG00000144868	-0.666695	4.59761e-07	-0.768353	1.72336e-08	-0.649457	0.0142798	0.101658	0.828731	Yes	No	Yes	No	Yes	No
SFMBT2	ENSG00000198879	-0.665234	9.75408e-16	-0.543508	1.42421e-10	-0.27583	0.0813958	-0.121726	0.614834	Yes	No	No	No	No	No
PIK3R5	ENSG00000141506	-0.664724	8.4396e-15	-0.483597	3.25928e-08	-0.164826	0.344075	-0.181127	0.424136	Yes	No	No	No	No	No
SH2D1A	ENSG00000183918	-0.664526	3.71694e-12	-0.486983	7.28808e-07	-0.0874929	0.689966	-0.177543	0.502302	Yes	No	No	No	No	No
C2CD4B	ENSG00000205502	-0.664468	1.65634e-13	-0.517169	2.15951e-08	-0.360378	0.03785	-0.147299	0.56995	Yes	No	No	No	No	No
ADA	ENSG00000196839	-0.66377	1.22687e-15	-0.565517	3.0324e-11	-0.263717	0.0969698	-0.0982533	0.708335	Yes	No	No	No	No	No
MYO1G	ENSG00000136286	-0.663476	1.54188e-13	-0.435455	2.2681e-06	-0.19107	0.29164	-0.228021	0.320781	Yes	No	No	No	No	No
SNX10	ENSG00000086300	-0.663307	1.64768e-13	-0.493427	8.64884e-08	-0.287075	0.0981226	-0.16988	0.49084	Yes	No	No	No	No	No
TRPV2	ENSG00000187688	-0.662838	7.64553e-15	-0.55232	2.6301e-10	-0.308564	0.0587391	-0.110518	0.672114	Yes	No	No	No	No	No
SEMA6B	ENSG00000167680	-0.662709	3.5671e-13	-0.505044	6.6097e-08	-0.337898	0.0543031	-0.157665	0.541857	Yes	No	No	No	No	No
GCGR	ENSG00000215644	-0.662247	3.68797e-07	-0.513828	0.000136681	-0.486782	0.0527236	-0.148419	0.722746	Yes	No	No	No	No	No
RGS19	ENSG00000171700	-0.662144	5.37922e-15	-0.542456	4.02779e-10	-0.203371	0.22568	-0.119688	0.632583	Yes	No	No	No	No	No
TGFBI	ENSG00000120708	-0.661813	5.79143e-12	-0.638409	1.312e-10	-0.291167	0.118579	-0.0234038	0.952314	Yes	No	Yes	No	No	No
TNFSF13B	ENSG00000102524	-0.660833	5.0954e-13	-0.481376	2.92619e-07	-0.376828	0.033736	-0.179457	0.471966	Yes	No	No	No	No	No
MS4A3	ENSG00000149516	-0.660626	1.18159e-08	-0.386317	0.00136332	-0.172253	0.487097	-0.274309	0.367462	Yes	No	No	No	No	No
NAMPT	ENSG00000105835	-0.660394	2.7931e-16	-0.365196	8.48517e-06	-0.240783	0.119772	-0.295198	0.106442	Yes	No	No	No	No	No
PLEKHO1	ENSG00000023902	-0.659884	1.83264e-14	-0.567472	1.41886e-10	-0.243547	0.146572	-0.0924115	0.738672	Yes	No	No	No	No	No
POPDC3	ENSG00000132429	-0.659709	9.53065e-05	-0.759093	1.19927e-05	-0.371686	0.272164	0.0993842	0.875674	Yes	No	Yes	No	No	No
SIX1	ENSG00000126778	-0.659534	2.77663e-06	-0.414417	0.00486931	-0.0979255	0.770591	-0.245117	0.540161	Yes	No	No	No	No	No
HLA-DOA	ENSG00000204252	-0.658847	6.65364e-13	-0.580105	8.1926e-10	-0.325011	0.0651666	-0.0787418	0.802731	Yes	No	No	No	No	No
CNR2	ENSG00000188822	-0.658597	1.10504e-07	-0.559334	1.2485e-05	0.221187	0.391661	-0.0992631	0.82101	Yes	No	No	No	No	No
ARL4C	ENSG00000188042	-0.658513	4.72185e-21	-0.450699	1.44639e-10	-0.254728	0.0520556	-0.207813	0.208188	Yes	No	No	No	No	No
TFEC	ENSG00000105967	-0.65742	9.15951e-12	-0.850864	3.27402e-17	-0.306841	0.100245	0.193444	0.460273	Yes	No	Yes	No	No	No
EVI2A	ENSG00000126860	-0.657376	1.95448e-14	-0.514319	4.83962e-09	-0.218232	0.197595	-0.143056	0.55866	Yes	No	No	No	No	No
SLC15A3	ENSG00000110446	-0.657094	2.0467e-16	-0.622531	4.00863e-14	-0.357964	0.0210203	-0.0345623	0.91059	Yes	No	Yes	No	No	No
ROBO4	ENSG00000154133	-0.656742	5.34042e-11	-0.579599	1.9415e-08	-0.408919	0.0355283	-0.0771431	0.82792	Yes	No	No	No	No	No
ADRA2C	ENSG00000184160	-0.655682	4.11899e-09	-0.492704	1.8523e-05	-0.40603	0.0591263	-0.162977	0.621453	Yes	No	No	No	No	No
NCKAP1L	ENSG00000123338	-0.654673	1.59443e-15	-0.596282	1.65077e-12	-0.240783	0.129073	-0.0583907	0.843442	Yes	No	Yes	No	No	No
SYDE1	ENSG00000105137	-0.654656	4.26155e-11	-0.700874	1.03938e-11	-0.373301	0.0518159	0.0462184	0.904599	Yes	No	Yes	No	No	No
MRC2	ENSG00000011028	-0.654612	6.709e-10	-0.732698	2.97304e-11	-0.367745	0.0720287	0.0780856	0.837817	Yes	No	Yes	No	No	No
ULBP2	ENSG00000131015	-0.654492	1.26072e-08	-0.588644	6.85329e-07	-0.264711	0.251495	-0.0658482	0.878992	Yes	No	Yes	No	No	No
TNFAIP2	ENSG00000185215	-0.654172	1.24592e-10	-0.889444	6.63955e-17	-0.35168	0.0720287	0.235271	0.378983	Yes	No	Yes	No	No	No
NCR3	ENSG00000204475	-0.654041	2.01054e-11	-0.324635	0.00136259	-0.0959584	0.664327	-0.329406	0.153158	Yes	No	No	No	No	No
C11orf21	ENSG00000110665	-0.654001	1.06007e-09	-0.382957	0.000580895	-0.156996	0.496229	-0.271044	0.32541	Yes	No	No	No	No	No
APOC1	ENSG00000130208	-0.653904	2.76396e-13	-0.889246	1.04824e-21	-0.206153	0.249445	0.235343	0.298487	Yes	No	Yes	No	No	No
HECW2	ENSG00000138411	-0.652477	1.92472e-09	-0.540944	1.37752e-06	-0.383433	0.0676129	-0.111534	0.756405	Yes	No	No	No	No	No
ADCYAP1	ENSG00000141433	-0.652452	3.23874e-05	-0.904829	2.04636e-08	-0.596119	0.0491238	0.252377	0.580965	Yes	No	Yes	No	Yes	No
FGF2	ENSG00000138685	-0.65241	2.01612e-07	-0.696365	7.41099e-08	-0.47998	0.0486138	0.0439558	0.932257	Yes	No	Yes	No	No	No
RASGRP3	ENSG00000152689	-0.651993	1.55395e-11	-0.747974	1.16168e-13	-0.218902	0.259945	0.0959811	0.765596	Yes	No	Yes	No	No	No
TENM4	ENSG00000149256	-0.651817	1.72804e-07	-0.757015	4.18732e-09	-0.403697	0.0946035	0.105197	0.809339	Yes	No	Yes	No	No	No
GLIS1	ENSG00000174332	-0.651783	9.1474e-07	-0.902773	5.43257e-11	-0.51548	0.0444906	0.25099	0.493397	Yes	No	Yes	No	No	No
SUSD3	ENSG00000157303	-0.651682	3.64562e-13	-0.559971	1.2455e-09	-0.111905	0.568121	-0.0917105	0.755596	Yes	No	No	No	No	No
FCRL2	ENSG00000132704	-0.651515	6.46832e-07	-0.880942	8.52573e-11	-0.0835991	0.793759	0.229427	0.53773	Yes	No	Yes	No	No	No
PTP4A3	ENSG00000184489	-0.650845	2.15615e-08	-0.578425	1.41813e-06	-0.364818	0.107105	-0.0724209	0.868318	Yes	No	No	No	No	No
ITGA8	ENSG00000077943	-0.650041	3.76127e-13	-0.77043	1.43293e-16	-0.396818	0.0234759	0.12039	0.659393	Yes	No	Yes	No	No	No
DKK3	ENSG00000050165	-0.649868	1.80787e-12	-0.559117	3.90126e-09	-0.317735	0.0728617	-0.0907517	0.767584	Yes	No	No	No	No	No
CERCAM	ENSG00000167123	-0.649851	3.36054e-09	-0.763698	2.3391e-11	-0.384228	0.0701635	0.113847	0.753609	Yes	No	Yes	No	No	No
COL6A5	ENSG00000172752	-0.649837	0.000134176	-0.457195	0.0101609	-0.44816	0.179283	-0.192642	0.722963	Yes	No	No	No	No	No
SLC35G2	ENSG00000168917	-0.649822	3.73113e-09	-0.478543	2.60808e-05	-0.431064	0.0435272	-0.171279	0.597992	Yes	No	No	No	No	No
SH2B2	ENSG00000160999	-0.649798	7.70157e-12	-0.654926	2.8704e-11	-0.203871	0.288599	0.00512791	0.989986	Yes	No	Yes	No	No	No
AVPR1A	ENSG00000166148	-0.649793	6.02542e-05	-0.849282	3.19423e-07	-0.609394	0.0506753	0.19949	0.695666	Yes	No	Yes	No	No	No
LY9	ENSG00000122224	-0.649384	2.99613e-11	-0.554752	3.52903e-08	-0.221392	0.259597	-0.0946326	0.772029	Yes	No	No	No	No	No
ITGA4	ENSG00000115232	-0.649293	4.90664e-15	-0.505892	2.42797e-09	-0.301668	0.0576387	-0.143401	0.538833	Yes	No	No	No	No	No
APOL3	ENSG00000128284	-0.647927	1.64276e-18	-0.50954	1.03802e-11	-0.350663	0.0151912	-0.138387	0.485154	Yes	No	No	No	No	No
HS3ST3B1	ENSG00000125430	-0.647562	5.75629e-13	-0.489385	1.11905e-07	-0.27425	0.115869	-0.158177	0.531581	Yes	No	No	No	No	No
SLC8A1	ENSG00000183023	-0.647248	3.76862e-15	-0.517818	7.74952e-10	-0.358425	0.0247824	-0.129431	0.587847	Yes	No	No	No	No	No
DLC1	ENSG00000164741	-0.646879	7.88768e-14	-0.571735	1.40769e-10	-0.359021	0.0325724	-0.0751442	0.800697	Yes	No	No	No	No	No
DUSP4	ENSG00000120875	-0.646815	1.93558e-09	-0.533378	1.59055e-06	-0.353247	0.0906925	-0.113437	0.749223	Yes	No	No	No	No	No
CHST3	ENSG00000122863	-0.646631	4.36339e-09	-0.628195	3.2927e-08	-0.347961	0.104671	-0.0184355	0.968274	Yes	No	Yes	No	No	No
HAPLN1	ENSG00000145681	-0.646497	1.48284e-09	-0.504348	4.75401e-06	-0.437515	0.0354974	-0.142149	0.665265	Yes	No	No	No	No	No
CD3D	ENSG00000167286	-0.646389	4.04582e-19	-0.316866	1.34837e-05	-0.125774	0.391863	-0.329523	0.0318565	Yes	No	No	No	No	No
CYBB	ENSG00000165168	-0.646313	7.52974e-16	-0.721965	2.90268e-18	-0.327371	0.0334957	0.0756521	0.776021	Yes	No	Yes	No	No	No
NYAP2	ENSG00000144460	-0.646253	4.28226e-07	-0.447668	0.000745777	0.0392116	0.905531	-0.198585	0.597835	Yes	No	No	No	No	No
GPR37	ENSG00000170775	-0.645563	4.48982e-13	-0.291051	0.00163696	-0.335759	0.0505238	-0.354512	0.0774818	Yes	No	No	No	No	No
CORO1A	ENSG00000102879	-0.645439	2.74877e-14	-0.485392	2.21929e-08	-0.133999	0.450832	-0.160047	0.489997	Yes	No	No	No	No	No
RBMS1	ENSG00000153250	-0.645402	1.2861e-13	-0.485377	5.39111e-08	-0.282502	0.0921806	-0.160024	0.50669	Yes	No	No	No	No	No
APOL1	ENSG00000100342	-0.645388	3.32135e-11	-0.603196	1.87962e-09	-0.415707	0.028309	-0.0421924	0.911557	Yes	No	Yes	No	No	No
HLA-DRA	ENSG00000204287	-0.644971	2.70104e-14	-0.647836	1.47885e-13	-0.402037	0.0159784	0.00286448	0.993973	Yes	No	Yes	No	No	No
PCDH12	ENSG00000113555	-0.64481	1.6285e-10	-0.666491	1.74026e-10	-0.508852	0.0125375	0.0216807	0.957766	Yes	No	Yes	No	No	No
SLC6A6	ENSG00000131389	-0.644482	2.60465e-12	-0.617503	9.02166e-11	-0.252498	0.162594	-0.0269792	0.943221	Yes	No	Yes	No	No	No
LOXHD1	ENSG00000167210	-0.644072	3.47601e-07	-0.514011	8.27428e-05	-0.13892	0.622821	-0.130061	0.75555	Yes	No	No	No	No	No
SPN	ENSG00000197471	-0.643892	4.13346e-22	-0.346338	1.78766e-07	-0.186738	0.139776	-0.297554	0.0335506	Yes	No	No	No	No	No
2023-03-01	ENSG00000145416	-0.64386	4.62201e-13	-0.653038	1.3677e-12	-0.248414	0.153993	0.00917857	0.980773	Yes	No	Yes	No	No	No
RUNX2	ENSG00000124813	-0.643675	5.53402e-16	-0.433333	8.20278e-08	-0.230374	0.133701	-0.210343	0.288266	Yes	No	No	No	No	No
CD40	ENSG00000101017	-0.643173	5.35469e-15	-0.581156	6.69901e-12	-0.316659	0.0444906	-0.0620175	0.831311	Yes	No	No	No	No	No
RELT	ENSG00000054967	-0.643025	1.47918e-15	-0.541159	5.68076e-11	-0.246827	0.11146	-0.101866	0.680941	Yes	No	No	No	No	No
BHLHE22	ENSG00000180828	-0.642509	9.18439e-06	-0.781095	1.58423e-07	-0.286712	0.332534	0.138586	0.775305	Yes	No	Yes	No	No	No
FILIP1L	ENSG00000168386	-0.642505	1.92825e-13	-0.59486	4.28647e-11	-0.387376	0.0234099	-0.0476446	0.885417	Yes	No	Yes	No	No	No
SH2D3C	ENSG00000095370	-0.642324	1.72136e-14	-0.486236	1.37589e-08	-0.204753	0.216764	-0.156088	0.496339	Yes	No	No	No	No	No
ATP8B2	ENSG00000143515	-0.641962	4.54272e-13	-0.497207	4.72545e-08	-0.271657	0.114124	-0.144755	0.571416	Yes	No	No	No	No	No
EMP3	ENSG00000142227	-0.641691	3.10456e-11	-0.561823	1.68846e-08	-0.28809	0.127211	-0.079868	0.813539	Yes	No	No	No	No	No
FAM167B	ENSG00000183615	-0.641559	3.83652e-17	-0.369077	1.68517e-06	-0.407021	0.00863212	-0.272482	0.115992	Yes	No	No	No	No	No
TGFB1	ENSG00000105329	-0.641439	4.52995e-14	-0.544387	4.63537e-10	-0.288752	0.0760917	-0.0970522	0.720808	Yes	No	No	No	No	No
GPR68	ENSG00000119714	-0.641096	5.69108e-13	-0.454754	6.24159e-07	-0.228265	0.194451	-0.186342	0.433256	Yes	No	No	No	No	No
SLAMF6	ENSG00000162739	-0.640949	8.74648e-15	-0.486112	8.66726e-09	-0.165359	0.32236	-0.154837	0.493397	Yes	No	No	No	No	No
CCDC129	ENSG00000180347	-0.640835	3.83541e-07	-0.255556	0.0590637	-0.246503	0.34152	-0.385279	0.210707	Yes	No	No	No	No	No
SCIMP	ENSG00000161929	-0.640778	1.59982e-11	-0.798925	8.98115e-16	-0.306134	0.0962473	0.158146	0.563541	Yes	No	Yes	No	No	No
DLEU7	ENSG00000186047	-0.640279	1.75782e-08	-0.725252	6.98605e-10	-0.116419	0.650243	0.0849734	0.834307	Yes	No	Yes	No	No	No
TRAF3IP3	ENSG00000009790	-0.639607	1.33778e-14	-0.385594	5.48769e-06	-0.0864399	0.642156	-0.254013	0.203789	Yes	No	No	No	No	No
DSE	ENSG00000111817	-0.639532	4.3314e-14	-0.502648	6.97865e-09	-0.265627	0.104147	-0.136884	0.575889	Yes	No	No	No	No	No
LGI2	ENSG00000153012	-0.639161	7.5465e-07	-0.783651	4.20592e-09	-0.232115	0.386908	0.14449	0.728284	Yes	No	Yes	No	No	No
CXCR4	ENSG00000121966	-0.638391	1.69397e-10	-0.662653	1.55167e-10	-0.251286	0.2069	0.0242625	0.952551	Yes	No	Yes	No	No	No
TM4SF18	ENSG00000163762	-0.638222	3.74989e-11	-0.559235	1.87234e-08	-0.402822	0.0323241	-0.0789871	0.815012	Yes	No	No	No	No	No
DCN	ENSG00000011465	-0.638213	1.45667e-07	-0.754835	1.7785e-09	-0.336792	0.157665	0.116621	0.774857	Yes	No	Yes	No	No	No
CSF2RA	ENSG00000198223	-0.638161	1.1364e-11	-0.687336	1.90792e-12	-0.282504	0.123289	0.0491748	0.891446	Yes	No	Yes	No	No	No
BTBD11	ENSG00000151136	-0.638145	2.80375e-13	-0.39513	1.04002e-05	-0.180185	0.307416	-0.243014	0.261326	Yes	No	No	No	No	No
RNF183	ENSG00000165188	-0.637952	9.15776e-11	-0.520805	2.80803e-07	-0.356871	0.06034	-0.117147	0.710582	Yes	No	No	No	No	No
TMEM45A	ENSG00000181458	-0.637853	2.91819e-09	-0.719758	1.0589e-10	-0.311286	0.140732	0.0819047	0.831311	Yes	No	Yes	No	No	No
CFAP161	ENSG00000156206	-0.63782	1.69175e-08	-0.504464	1.53456e-05	-0.390427	0.0727038	-0.133356	0.713387	Yes	No	No	No	No	No
GJA4	ENSG00000187513	-0.636556	1.11959e-07	-0.681397	3.688e-08	-0.492031	0.0350169	0.0448408	0.926628	Yes	No	Yes	No	No	No
CDH5	ENSG00000179776	-0.635697	1.9078e-10	-0.541031	1.45965e-07	-0.432837	0.0269185	-0.0946659	0.77849	Yes	No	No	No	No	No
IL16	ENSG00000172349	-0.635173	1.24147e-12	-0.565725	8.62821e-10	-0.116889	0.548044	-0.0694475	0.825732	Yes	No	No	No	No	No
SOX18	ENSG00000203883	-0.635062	4.09778e-09	-0.505264	5.71532e-06	-0.409174	0.0505618	-0.129798	0.707637	Yes	No	No	No	No	No
GPR19	ENSG00000183150	-0.634796	3.15628e-15	-0.195854	0.0198838	-0.134713	0.41839	-0.438942	0.00806816	Yes	No	No	No	No	No
MAP4K1	ENSG00000104814	-0.634548	2.30431e-12	-0.546627	4.39681e-09	-0.107289	0.591074	-0.0879209	0.770959	Yes	No	No	No	No	No
SPOCK2	ENSG00000107742	-0.633908	2.38506e-14	-0.413935	1.10487e-06	-0.213441	0.191609	-0.219974	0.2919	Yes	No	No	No	No	No
MRAS	ENSG00000158186	-0.633691	1.15835e-12	-0.652512	1.64786e-12	-0.32088	0.0612387	0.0188213	0.958475	Yes	No	Yes	No	No	No
HEY2	ENSG00000135547	-0.633303	2.00388e-07	-0.716068	1.20793e-08	-0.319638	0.18433	0.082765	0.853121	Yes	No	Yes	No	No	No
ITGAM	ENSG00000169896	-0.632845	3.65359e-09	-0.657106	3.07272e-09	-0.27687	0.194053	0.0242615	0.955581	Yes	No	Yes	No	No	No
LAMA2	ENSG00000196569	-0.632797	2.94874e-12	-0.694213	1.90334e-13	-0.356325	0.0419873	0.0614165	0.853121	Yes	No	Yes	No	No	No
APOL4	ENSG00000100336	-0.632778	9.89021e-15	-0.295242	0.000440074	-0.368456	0.0209765	-0.337536	0.0635265	Yes	No	No	No	No	No
PCDH18	ENSG00000189184	-0.632646	1.96868e-14	-0.647436	4.11868e-14	-0.389042	0.016831	0.0147905	0.965789	Yes	No	Yes	No	No	No
ITPRIPL1	ENSG00000198885	-0.632504	9.11778e-16	-0.51812	1.21942e-10	-0.185468	0.233971	-0.114384	0.618044	Yes	No	No	No	No	No
PRDM1	ENSG00000057657	-0.632436	7.96986e-17	-0.497916	1.23807e-10	-0.363969	0.0147992	-0.13452	0.521551	Yes	No	No	No	No	No
SFRP2	ENSG00000145423	-0.632051	0.00068368	-1.04516	3.83767e-08	-0.232533	0.565143	0.41311	0.39773	Yes	No	Yes	No	No	No
EHD2	ENSG00000024422	-0.631947	7.10524e-10	-0.661245	4.66964e-10	-0.399497	0.044055	0.0292975	0.944312	Yes	No	Yes	No	No	No
LRRC32	ENSG00000137507	-0.631829	5.14847e-14	-0.603267	3.43622e-12	-0.30747	0.0567523	-0.0285616	0.933154	Yes	No	Yes	No	No	No
TFAP2C	ENSG00000087510	-0.631577	3.14734e-12	-0.393433	2.44818e-05	-0.24332	0.173122	-0.238144	0.300259	Yes	No	No	No	No	No
PLEKHG2	ENSG00000090924	-0.631536	8.24573e-13	-0.548264	1.60306e-09	-0.189316	0.287594	-0.0832717	0.778965	Yes	No	No	No	No	No
OAS2	ENSG00000111335	-0.631472	2.2386e-17	-0.308416	4.32281e-05	-0.315101	0.0272277	-0.323056	0.0453628	Yes	No	No	No	No	No
LSP1	ENSG00000130592	-0.631393	1.21158e-14	-0.475896	1.30221e-08	-0.183227	0.26081	-0.155497	0.486053	Yes	No	No	No	No	No
TMEM121B	ENSG00000183307	-0.631209	9.71987e-11	-0.488065	1.178e-06	-0.300939	0.112272	-0.143143	0.61903	Yes	No	No	No	No	No
GNB4	ENSG00000114450	-0.630772	4.68696e-13	-0.531785	3.01331e-09	-0.298014	0.0756017	-0.0989874	0.72251	Yes	No	No	No	No	No
RAB33A	ENSG00000134594	-0.630288	3.2239e-12	-0.417413	7.18161e-06	-0.110669	0.578113	-0.212874	0.369227	Yes	No	No	No	No	No
PIK3CG	ENSG00000105851	-0.630167	4.19522e-16	-0.558434	2.15415e-12	-0.132342	0.407022	-0.0717338	0.780922	Yes	No	No	No	No	No
COL3A1	ENSG00000168542	-0.630056	1.14773e-07	-0.779478	2.35409e-10	-0.389578	0.0898831	0.149422	0.688079	Yes	No	Yes	No	No	No
FCRLA	ENSG00000132185	-0.629979	0.000101835	-1.02597	7.66139e-10	-0.0571731	0.890098	0.395995	0.342368	Yes	No	Yes	No	No	No
TMEM204	ENSG00000131634	-0.629561	9.71802e-13	-0.539629	2.81127e-09	-0.287466	0.0915054	-0.0899316	0.757504	Yes	No	No	No	No	No
RASL10B	ENSG00000270885	-0.629289	3.87834e-06	-0.646934	3.97212e-06	-0.467574	0.0743179	0.0176442	0.975592	Yes	No	Yes	No	No	No
LOX	ENSG00000113083	-0.629218	2.8334e-11	-0.632265	1.06108e-10	-0.268198	0.148319	0.0030465	0.994213	Yes	No	Yes	No	No	No
CYGB	ENSG00000161544	-0.628982	8.4661e-13	-0.665898	3.28749e-13	-0.385277	0.0248641	0.0369161	0.914791	Yes	No	Yes	No	No	No
C3	ENSG00000125730	-0.628967	2.72331e-06	-0.754817	4.65924e-08	-0.378917	0.148917	0.125851	0.780805	Yes	No	Yes	No	No	No
HRASLS5	ENSG00000168004	-0.628955	6.0245e-08	-0.559064	2.99943e-06	-0.315904	0.166873	-0.0698918	0.873863	Yes	No	No	No	No	No
IL12B	ENSG00000113302	-0.628938	6.3277e-06	-0.0289121	0.868309	-0.387452	0.155942	-0.600026	0.0532487	Yes	No	No	No	No	No
UGT3A2	ENSG00000168671	-0.62891	7.06438e-07	-0.263966	0.0515823	-0.318994	0.205078	-0.364944	0.244459	Yes	No	No	No	No	No
LAIR1	ENSG00000167613	-0.628801	5.3068e-15	-0.571994	4.8009e-12	-0.289331	0.059617	-0.0568068	0.844373	Yes	No	No	No	No	No
CAPN14	ENSG00000214711	-0.628385	2.0154e-06	-0.751884	3.40158e-08	-0.0560093	0.86763	0.123499	0.782522	Yes	No	Yes	No	No	No
PSAT1	ENSG00000135069	-0.628141	2.66428e-13	-0.431357	9.76264e-07	-0.355497	0.0330706	-0.196784	0.381747	Yes	No	No	No	No	No
NKX6-3	ENSG00000165066	-0.627859	1.84319e-05	-0.723708	1.54418e-06	-0.0748359	0.837669	0.0958499	0.859239	Yes	No	Yes	No	No	No
HOXC4	ENSG00000198353	-0.627536	7.90761e-07	-0.932919	1.65077e-12	-0.320286	0.204295	0.305383	0.35768	Yes	No	Yes	No	No	No
CCL13	ENSG00000181374	-0.627535	1.83823e-06	-0.0429844	0.789533	-0.425313	0.0945395	-0.58455	0.0442112	Yes	No	No	No	No	No
TNFAIP8L2	ENSG00000163154	-0.627287	9.11545e-15	-0.61536	1.90262e-13	-0.22333	0.157061	-0.011927	0.971757	Yes	No	Yes	No	No	No
WNT16	ENSG00000002745	-0.627285	9.48862e-08	-0.357902	0.00359516	-0.0739046	0.797683	-0.269382	0.385107	Yes	No	No	No	No	No
FPR3	ENSG00000187474	-0.627104	4.53838e-14	-0.59973	2.85709e-12	-0.366019	0.0238589	-0.0273742	0.934971	Yes	No	Yes	No	No	No
PTCRA	ENSG00000171611	-0.627044	1.79577e-07	-0.413731	0.000927405	-0.173273	0.502541	-0.213313	0.528603	Yes	No	No	No	No	No
ACAP1	ENSG00000072818	-0.626907	2.40566e-13	-0.399866	5.21597e-06	-0.0974468	0.606776	-0.227041	0.292072	Yes	No	No	No	No	No
PDZK1IP1	ENSG00000162366	-0.626767	3.45873e-12	-0.651052	3.18491e-12	-0.470206	0.0102332	0.0242844	0.947732	Yes	No	Yes	No	No	No
DYRK3	ENSG00000143479	-0.626536	2.01199e-12	-0.550767	1.94228e-09	-0.364665	0.0347461	-0.0757695	0.805821	Yes	No	No	No	No	No
C1QB	ENSG00000173369	-0.626507	2.06625e-13	-0.557897	2.11595e-10	-0.430153	0.0120487	-0.0686102	0.818409	Yes	No	No	No	No	No
SLC46A2	ENSG00000119457	-0.626376	6.90065e-07	-0.687293	1.23925e-07	-0.637899	0.012296	0.0609176	0.899938	Yes	No	Yes	No	Yes	No
NFE4	ENSG00000230257	-0.625923	5.78002e-07	-0.480877	0.000206504	0.091559	0.758333	-0.145046	0.718488	Yes	No	No	No	No	No
FGB	ENSG00000171564	-0.625391	1.18022e-07	-0.148761	0.257337	-0.643859	0.00848607	-0.47663	0.0739658	Yes	No	No	No	Yes	No
ANXA6	ENSG00000197043	-0.625126	2.54751e-14	-0.567501	1.91594e-11	-0.256484	0.104147	-0.0576249	0.8456	Yes	No	No	No	No	No
GABBR2	ENSG00000136928	-0.625086	2.05135e-06	-0.788392	6.2766e-09	-0.225188	0.411723	0.163306	0.694437	Yes	No	Yes	No	No	No
STAT4	ENSG00000138378	-0.624749	1.55663e-20	-0.343393	3.31734e-07	-0.216875	0.0863993	-0.281356	0.0535529	Yes	No	No	No	No	No
IL2RB	ENSG00000100385	-0.62454	2.27502e-19	-0.322137	3.83209e-06	-0.149118	0.274661	-0.302403	0.0421931	Yes	No	No	No	No	No
APOBEC3H	ENSG00000100298	-0.624526	3.32825e-12	-0.392205	2.11733e-05	-0.232326	0.189755	-0.23232	0.309391	Yes	No	No	No	No	No
GPR85	ENSG00000164604	-0.624385	5.13284e-09	-0.964204	6.99286e-18	-0.396734	0.0547244	0.339819	0.186029	Yes	No	Yes	No	No	No
IL1R1	ENSG00000115594	-0.624225	2.59535e-15	-0.501174	5.28468e-10	-0.312928	0.03785	-0.12305	0.591517	Yes	No	No	No	No	No
FAM20C	ENSG00000177706	-0.623952	5.73577e-11	-0.506048	2.52631e-07	-0.301263	0.103113	-0.117904	0.695295	Yes	No	No	No	No	No
OLFM2	ENSG00000105088	-0.623835	6.57511e-11	-0.560959	1.23952e-08	-0.141247	0.490915	-0.062876	0.858767	Yes	No	No	No	No	No
PARVG	ENSG00000138964	-0.62373	1.35759e-13	-0.455045	1.36888e-07	-0.144247	0.409988	-0.168685	0.459437	Yes	No	No	No	No	No
AGAP2	ENSG00000135439	-0.623597	1.97928e-16	-0.417557	5.88696e-08	-0.14168	0.357095	-0.20604	0.26931	Yes	No	No	No	No	No
KIRREL1	ENSG00000183853	-0.623557	3.64436e-11	-0.637858	6.51403e-11	-0.39014	0.0334957	0.0143011	0.970966	Yes	No	Yes	No	No	No
KCNK13	ENSG00000152315	-0.62292	2.16443e-11	-0.704637	3.62434e-13	-0.325521	0.069071	0.0817164	0.798666	Yes	No	Yes	No	No	No
ZNF385D	ENSG00000151789	-0.62249	1.95537e-08	-0.487648	2.03312e-05	-0.419254	0.0508178	-0.134842	0.703003	Yes	No	No	No	No	No
FAM78A	ENSG00000126882	-0.622371	2.38576e-15	-0.491845	9.11192e-10	-0.167558	0.286767	-0.130526	0.558406	Yes	No	No	No	No	No
LRRC8C	ENSG00000171488	-0.622118	2.4335e-14	-0.461073	3.29286e-08	-0.294168	0.059674	-0.161045	0.466073	Yes	No	No	No	No	No
RHOQ	ENSG00000119729	-0.622103	6.42247e-16	-0.506458	1.2322e-10	-0.20059	0.181935	-0.115645	0.605694	Yes	No	No	No	No	No
TIGIT	ENSG00000181847	-0.621974	1.26051e-13	-0.437037	3.70266e-07	-0.075695	0.693939	-0.184937	0.403678	Yes	No	No	No	No	No
SULF1	ENSG00000137573	-0.621673	2.52913e-09	-0.590069	4.24104e-08	-0.389205	0.0540835	-0.031604	0.941812	Yes	No	Yes	No	No	No
CFAP54	ENSG00000188596	-0.621458	9.26303e-07	-0.694028	1.03394e-07	-0.303735	0.230766	0.0725704	0.878781	Yes	No	Yes	No	No	No
OPRD1	ENSG00000116329	-0.621058	4.27445e-07	-0.529077	2.96622e-05	-0.424113	0.0726782	-0.0919803	0.834155	Yes	No	No	No	No	No
RASSF2	ENSG00000101265	-0.620886	3.60872e-11	-0.626624	1.1204e-10	-0.173283	0.370399	0.00573837	0.988369	Yes	No	Yes	No	No	No
CDK14	ENSG00000058091	-0.620319	2.59311e-10	-0.701852	5.97798e-12	-0.184361	0.362676	0.0815332	0.8126	Yes	No	Yes	No	No	No
ALOX15	ENSG00000161905	-0.619167	1.81369e-07	-0.390512	0.00158436	-0.130088	0.624715	-0.228654	0.482737	Yes	No	No	No	No	No
PLCL1	ENSG00000115896	-0.618769	5.74609e-11	-0.70221	9.23123e-13	-0.267668	0.148748	0.0834404	0.796981	Yes	No	Yes	No	No	No
GATA1	ENSG00000102145	-0.618734	2.75501e-08	-0.322854	0.00570107	-0.205712	0.370518	-0.29588	0.295267	Yes	No	No	No	No	No
APOE	ENSG00000130203	-0.618732	4.71822e-11	-0.875693	4.88893e-19	-0.334531	0.0644675	0.256962	0.274932	Yes	No	Yes	No	No	No
TLR1	ENSG00000174125	-0.618572	6.25088e-12	-0.53247	9.11788e-09	-0.278785	0.110822	-0.0861022	0.775305	Yes	No	No	No	No	No
TREML4	ENSG00000188056	-0.618355	8.61088e-06	-0.361659	0.0133622	-0.0856965	0.801555	-0.256696	0.505885	Yes	No	No	No	No	No
GPR18	ENSG00000125245	-0.618125	1.02978e-10	-0.418043	2.24915e-05	0.0292795	0.905994	-0.200082	0.437155	Yes	No	No	No	No	No
ROBO1	ENSG00000169855	-0.617926	9.65961e-10	-0.687212	5.68152e-11	-0.299434	0.130086	0.069286	0.850973	Yes	No	Yes	No	No	No
CD52	ENSG00000169442	-0.617249	3.82691e-14	-0.349286	2.94503e-05	-0.0210685	0.920715	-0.267963	0.165235	Yes	No	No	No	No	No
MMP2	ENSG00000087245	-0.617139	4.17922e-07	-0.750514	2.54427e-09	-0.421626	0.0720529	0.133375	0.734806	Yes	No	Yes	No	No	No
SRPX2	ENSG00000102359	-0.617014	5.18879e-13	-0.481368	4.0897e-08	-0.219094	0.194873	-0.135646	0.586873	Yes	No	No	No	No	No
RASGRP1	ENSG00000172575	-0.616758	2.01091e-16	-0.460467	1.64514e-09	-0.186452	0.205185	-0.156291	0.430633	Yes	No	No	No	No	No
CLEC1A	ENSG00000150048	-0.616445	5.07305e-10	-0.571365	2.30402e-08	-0.405392	0.0354974	-0.0450797	0.907659	Yes	No	No	No	No	No
DPEP2	ENSG00000167261	-0.616324	7.90119e-11	-0.53781	3.68296e-08	-0.193188	0.316501	-0.0785149	0.813208	Yes	No	No	No	No	No
CSMD2	ENSG00000121904	-0.615952	9.59106e-06	-0.644272	6.76911e-06	-0.214375	0.468445	0.0283201	0.960391	Yes	No	Yes	No	No	No
GLCCI1	ENSG00000106415	-0.61589	5.54002e-13	-0.579968	5.01112e-11	-0.253235	0.127978	-0.0359225	0.914405	Yes	No	No	No	No	No
GAS1	ENSG00000180447	-0.615668	0.00196119	-0.887086	1.18421e-05	-0.179446	0.690826	0.271418	0.649269	Yes	No	Yes	No	No	No
SMOX	ENSG00000088826	-0.6156	3.79511e-12	-0.646018	2.21566e-12	-0.347905	0.0424107	0.0304177	0.933104	Yes	No	Yes	No	No	No
TUBB6	ENSG00000176014	-0.615551	3.17101e-11	-0.607009	2.45433e-10	-0.298262	0.0968003	-0.00854173	0.9829	Yes	No	Yes	No	No	No
TRIM40	ENSG00000204614	-0.615346	4.17247e-08	-0.253734	0.033771	-0.410292	0.0586122	-0.361613	0.178772	Yes	No	No	No	No	No
FEZ1	ENSG00000149557	-0.61527	5.34042e-11	-0.646744	3.0324e-11	-0.24548	0.186552	0.0314739	0.934358	Yes	No	Yes	No	No	No
CHN1	ENSG00000128656	-0.615232	9.05627e-08	-0.674501	1.37589e-08	-0.23814	0.30902	0.0592696	0.893074	Yes	No	Yes	No	No	No
LHFPL6	ENSG00000183722	-0.613976	1.58389e-11	-0.656482	3.95399e-12	-0.294777	0.0943153	0.0425054	0.904205	Yes	No	Yes	No	No	No
SH2D2A	ENSG00000027869	-0.613735	1.68224e-22	-0.248876	7.21274e-05	-0.180207	0.129319	-0.364859	0.00263147	Yes	No	No	No	No	No
ISL2	ENSG00000159556	-0.613547	2.39056e-07	-0.744945	1.27354e-09	-0.329495	0.1583	0.131399	0.731806	Yes	No	Yes	No	No	No
RFTN1	ENSG00000131378	-0.613303	5.81477e-10	-0.781829	4.12414e-14	-0.181948	0.374139	0.168526	0.552884	Yes	No	Yes	No	No	No
TRPS1	ENSG00000104447	-0.613139	3.11992e-10	-0.604367	1.92855e-09	-0.203808	0.302702	-0.00877242	0.98296	Yes	No	Yes	No	No	No
RAB39A	ENSG00000179331	-0.61273	4.93905e-11	-0.67286	3.64874e-12	-0.438997	0.0174533	0.06013	0.862049	Yes	No	Yes	No	No	No
SNAI3	ENSG00000185669	-0.612437	3.3255e-13	-0.471729	4.56543e-08	-0.192438	0.252694	-0.140708	0.558406	Yes	No	No	No	No	No
CD74	ENSG00000019582	-0.612069	2.10707e-13	-0.610889	1.36287e-12	-0.400621	0.0153383	-0.00118016	0.998159	Yes	No	Yes	No	No	No
SEMA5B	ENSG00000082684	-0.611819	1.21427e-06	-0.776176	2.4538e-09	-0.428172	0.0783572	0.164357	0.672981	Yes	No	Yes	No	No	No
WNT7A	ENSG00000154764	-0.61167	2.34428e-05	-0.711788	1.6519e-06	-0.477567	0.0864506	0.100118	0.848639	Yes	No	Yes	No	No	No
HEG1	ENSG00000173706	-0.611561	3.81623e-12	-0.477875	1.32581e-07	-0.368922	0.0314957	-0.133686	0.6064	Yes	No	No	No	No	No
FLI1	ENSG00000151702	-0.61112	6.02453e-14	-0.524876	3.59114e-10	-0.218472	0.171531	-0.0862439	0.744207	Yes	No	No	No	No	No
BCL6	ENSG00000113916	-0.610684	5.81523e-10	-0.5703	2.05966e-08	-0.12029	0.580854	-0.040384	0.918484	Yes	No	No	No	No	No
TECTB	ENSG00000119913	-0.610418	1.76881e-06	-0.798403	1.4098e-09	-0.405004	0.101338	0.187985	0.618044	Yes	No	Yes	No	No	No
PSMA8	ENSG00000154611	-0.610162	8.36746e-07	-0.522474	4.34236e-05	-0.0803921	0.789385	-0.087688	0.8456	Yes	No	No	No	No	No
PAMR1	ENSG00000149090	-0.610129	1.2654e-10	-0.666342	1.35019e-11	-0.354345	0.0535053	0.0562125	0.875637	Yes	No	Yes	No	No	No
OLFM4	ENSG00000102837	-0.610125	1.44582e-07	-0.620672	2.07665e-07	-0.440847	0.0491441	0.0105475	0.98294	Yes	No	Yes	No	No	No
NAIP	ENSG00000249437	-0.610032	2.74136e-09	-0.693721	7.07101e-11	-0.217789	0.296042	0.0836894	0.816178	Yes	No	Yes	No	No	No
HECW1	ENSG00000002746	-0.609882	5.24891e-07	-0.479	0.000138748	-0.315681	0.189628	-0.130883	0.740228	Yes	No	No	No	No	No
VCAM1	ENSG00000162692	-0.609645	5.07361e-08	-1.011	6.94934e-18	-0.341035	0.118538	0.401359	0.123004	Yes	No	Yes	No	No	No
FGD2	ENSG00000146192	-0.608526	1.21376e-12	-0.569608	1.22728e-10	-0.207685	0.224306	-0.0389177	0.907582	Yes	No	No	No	No	No
GLYATL2	ENSG00000156689	-0.608398	1.35128e-07	-0.248385	0.0438215	-0.21728	0.359775	-0.360013	0.197652	Yes	No	No	No	No	No
PARP15	ENSG00000173200	-0.608266	4.64293e-09	-0.446401	3.14277e-05	0.0172794	0.951416	-0.161865	0.597221	Yes	No	No	No	No	No
TESC	ENSG00000088992	-0.608169	7.10063e-09	-0.700795	1.25397e-10	-0.253528	0.229062	0.0926265	0.798076	Yes	No	Yes	No	No	No
GPR25	ENSG00000170128	-0.608111	5.60596e-07	-0.562092	7.17291e-06	-0.314844	0.190351	-0.0460195	0.92555	Yes	No	No	No	No	No
THEMIS	ENSG00000172673	-0.608086	2.81732e-20	-0.142569	0.0366128	-0.0834242	0.551343	-0.465517	8.47328e-05	Yes	No	No	No	No	No
SHISA2	ENSG00000180730	-0.607722	7.53217e-07	-0.599957	2.12881e-06	-0.216918	0.395283	-0.00776474	0.98826	Yes	No	Yes	No	No	No
HTR1B	ENSG00000135312	-0.607058	1.03462e-05	-0.811917	1.00223e-08	-0.33152	0.227138	0.204858	0.61444	Yes	No	Yes	No	No	No
PTGES	ENSG00000148344	-0.606241	1.00511e-08	-0.639829	4.78904e-09	-0.327534	0.112183	0.0335876	0.938728	Yes	No	Yes	No	No	No
LEF1	ENSG00000138795	-0.606166	6.73285e-12	-0.458021	4.58591e-07	-0.144464	0.436924	-0.148145	0.558406	Yes	No	No	No	No	No
ICAM5	ENSG00000105376	-0.604601	2.65959e-12	-0.366737	3.75691e-05	-0.135677	0.45788	-0.237863	0.269214	Yes	No	No	No	No	No
RGS7BP	ENSG00000186479	-0.604259	9.03831e-07	-0.700387	3.28607e-08	-0.466038	0.0498427	0.0961279	0.825286	Yes	No	Yes	No	No	No
IRAK3	ENSG00000090376	-0.604239	4.62424e-14	-0.523318	2.13925e-10	-0.139853	0.399254	-0.0809208	0.759257	Yes	No	No	No	No	No
SIGLEC10	ENSG00000142512	-0.603753	1.6375e-12	-0.86587	2.35218e-22	-0.270446	0.102263	0.262116	0.205999	Yes	No	Yes	No	No	No
IL20	ENSG00000162891	-0.603647	1.73877e-09	-0.266662	0.0115359	-0.0555116	0.823224	-0.336985	0.156431	Yes	No	No	No	No	No
HLA-DQB1	ENSG00000179344	-0.603285	2.77054e-09	-0.604488	7.92164e-09	-0.430522	0.0297957	0.00120339	0.998232	Yes	No	Yes	No	No	No
KLHL14	ENSG00000197705	-0.603238	2.64385e-06	-0.841033	2.3805e-10	0.208378	0.441179	0.237795	0.504868	Yes	No	Yes	No	No	No
C4orf26	ENSG00000174792	-0.602831	2.11372e-07	-0.558159	3.13805e-06	-0.154696	0.540013	-0.0446711	0.924163	Yes	No	No	No	No	No
DUOX1	ENSG00000137857	-0.602757	7.37491e-10	-0.6022	2.59219e-09	-0.303613	0.111163	-0.000557756	0.999395	Yes	No	Yes	No	No	No
TIFA	ENSG00000145365	-0.602521	3.35532e-21	-0.389097	1.13048e-09	-0.191288	0.112108	-0.213423	0.1416	Yes	No	No	No	No	No
GCSAM	ENSG00000174500	-0.602247	2.74848e-06	-0.841669	2.35777e-10	-0.0441345	0.893496	0.239422	0.50107	Yes	No	Yes	No	No	No
TMEM200C	ENSG00000206432	-0.602239	5.90341e-06	-0.757617	3.12061e-08	-0.477267	0.062561	0.155378	0.714943	Yes	No	Yes	No	No	No
ACOXL	ENSG00000153093	-0.602185	1.00912e-09	-0.468519	4.00916e-06	-0.271749	0.161642	-0.133666	0.657942	Yes	No	No	No	No	No
LBH	ENSG00000213626	-0.602145	1.57826e-15	-0.513772	3.39289e-11	-0.141374	0.356972	-0.0883735	0.712348	Yes	No	No	No	No	No
CD300LF	ENSG00000186074	-0.601911	9.48326e-15	-0.623487	9.6137e-15	-0.275612	0.0636492	0.0215763	0.944719	Yes	No	Yes	No	No	No
MRC1	ENSG00000260314	-0.601741	1.14208e-14	-0.152539	0.0660292	-0.355273	0.0196748	-0.449203	0.00380343	Yes	No	No	No	No	No
S1PR3	ENSG00000213694	-0.601514	3.94528e-07	-0.949351	1.97844e-14	-0.186231	0.459645	0.347837	0.235698	Yes	No	Yes	No	No	No
LAPTM5	ENSG00000162511	-0.601425	4.22379e-13	-0.569259	3.14343e-11	-0.238648	0.139937	-0.0321659	0.922692	Yes	No	No	No	No	No
ELOVL2	ENSG00000197977	-0.601385	0.000244654	-0.58855	0.000491793	-0.370612	0.256101	-0.0128343	0.985351	Yes	No	Yes	No	No	No
EBF1	ENSG00000164330	-0.600814	8.91134e-08	-0.7799	2.41606e-11	-0.17491	0.46392	0.179086	0.586918	Yes	No	Yes	No	No	No
FASLG	ENSG00000117560	-0.600592	8.55505e-22	-0.13861	0.0311584	-0.0900157	0.487694	-0.461982	2.08252e-05	Yes	No	No	No	No	No
SPHK1	ENSG00000176170	-0.600263	5.14324e-10	-0.492208	7.61672e-07	-0.229743	0.235906	-0.108055	0.728248	Yes	No	No	No	No	No
AQP5	ENSG00000161798	-0.599779	0.00663188	-1.04669	2.81233e-06	-0.336814	0.46392	0.446914	0.4461	Yes	No	Yes	No	No	No
AICDA	ENSG00000111732	-0.599729	0.0030551	-1.14087	2.949e-08	0.255222	0.558003	0.541145	0.281209	Yes	No	Yes	No	No	No
SAMHD1	ENSG00000101347	-0.599716	9.3905e-22	-0.37948	1.29088e-09	-0.304574	0.0125375	-0.220236	0.116517	Yes	No	No	No	No	No
KIAA1755	ENSG00000149633	-0.598719	4.14543e-11	-0.731857	1.18057e-14	-0.260923	0.143072	0.133138	0.61903	Yes	No	Yes	No	No	No
SLFN5	ENSG00000166750	-0.598645	1.19139e-15	-0.390015	3.00314e-07	-0.253634	0.0748321	-0.20863	0.255009	Yes	No	No	No	No	No
VPREB3	ENSG00000128218	-0.598013	0.000113106	-0.975142	9.18932e-10	0.0844592	0.825505	0.377129	0.344367	Yes	No	Yes	No	No	No
NKX3-1	ENSG00000167034	-0.597862	1.52816e-14	-0.421271	1.14806e-07	-0.232779	0.121755	-0.176591	0.385107	Yes	No	No	No	No	No
STARD8	ENSG00000130052	-0.597765	2.39356e-11	-0.465884	4.22187e-07	-0.323985	0.0605875	-0.131881	0.617197	Yes	No	No	No	No	No
ODF3B	ENSG00000177989	-0.597079	1.02082e-13	-0.431667	1.5176e-07	-0.283369	0.0659866	-0.165413	0.442562	Yes	No	No	No	No	No
C16orf54	ENSG00000185905	-0.596891	3.99765e-13	-0.430784	3.2962e-07	-0.157753	0.34863	-0.166108	0.45524	Yes	No	No	No	No	No
CCL19	ENSG00000172724	-0.596795	0.00155363	-0.558956	0.00415413	-0.335867	0.385314	-0.0378392	0.960672	Yes	No	No	No	No	No
GPSM3	ENSG00000213654	-0.59663	4.87393e-15	-0.462227	2.94077e-09	-0.134685	0.390069	-0.134402	0.525974	Yes	No	No	No	No	No
KCNAB2	ENSG00000069424	-0.596506	2.26632e-14	-0.476276	2.70517e-09	-0.162437	0.302004	-0.12023	0.597998	Yes	No	No	No	No	No
SPARC	ENSG00000113140	-0.595721	1.99588e-08	-0.751798	9.63765e-12	-0.31641	0.126623	0.156077	0.61903	Yes	No	Yes	No	No	No
PTHLH	ENSG00000087494	-0.595701	0.00107612	-0.464309	0.0145066	-0.357306	0.331642	-0.131392	0.840069	Yes	No	No	No	No	No
FAM26E	ENSG00000178033	-0.595674	3.19774e-08	-0.669775	1.81334e-09	-0.425299	0.0416088	0.0741006	0.850459	Yes	No	Yes	No	No	No
TDRD9	ENSG00000156414	-0.595625	1.0227e-05	-0.314048	0.0279482	-0.209551	0.463126	-0.281577	0.437448	Yes	No	No	No	No	No
KRT72	ENSG00000170486	-0.595607	5.62653e-06	-0.126468	0.396459	0.0303688	0.929191	-0.469138	0.123332	Yes	No	No	No	No	No
IGDCC4	ENSG00000103742	-0.595315	4.83662e-08	-0.684942	1.26741e-09	-0.278138	0.200546	0.089627	0.814824	Yes	No	Yes	No	No	No
MOV10L1	ENSG00000073146	-0.595269	1.97978e-05	-0.879544	9.43015e-10	-0.250829	0.383405	0.284276	0.450964	Yes	No	Yes	No	No	No
TMEM26	ENSG00000196932	-0.595029	6.34978e-12	-0.577062	1.16247e-10	-0.337672	0.0435969	-0.0179673	0.959393	Yes	No	No	No	No	No
ARRDC5	ENSG00000205784	-0.594654	9.34411e-08	-0.333662	0.00420691	-0.0554077	0.843367	-0.260993	0.373275	Yes	No	No	No	No	No
KCNJ5	ENSG00000120457	-0.594654	1.26182e-06	-0.664707	1.43593e-07	-0.325294	0.178871	0.070053	0.879164	Yes	No	Yes	No	No	No
GIMAP4	ENSG00000133574	-0.594543	1.88488e-15	-0.371569	1.07635e-06	-0.273026	0.0562866	-0.222974	0.218962	Yes	No	No	No	No	No
HLA-DRB5	ENSG00000198502	-0.594379	1.22004e-08	-0.619831	8.71784e-09	-0.430754	0.0336086	0.0254524	0.952314	Yes	No	Yes	No	No	No
CD226	ENSG00000150637	-0.593701	1.24084e-14	-0.353555	6.93267e-06	-0.226972	0.128375	-0.240147	0.192163	Yes	No	No	No	No	No
RASSF8	ENSG00000123094	-0.593667	8.68295e-08	-0.536294	2.76366e-06	-0.254626	0.253694	-0.0573733	0.8925	Yes	No	No	No	No	No
KLF2	ENSG00000127528	-0.593568	1.70545e-13	-0.375737	5.31649e-06	-0.441561	0.00819393	-0.217831	0.279059	Yes	No	No	No	No	No
FKBP11	ENSG00000134285	-0.593565	6.20772e-17	-0.498142	6.56205e-12	-0.321613	0.0194876	-0.0954231	0.654065	Yes	No	No	No	No	No
CRISPLD2	ENSG00000103196	-0.593322	1.7273e-11	-0.49411	5.29531e-08	-0.305338	0.0720529	-0.0992125	0.725838	Yes	No	No	No	No	No
NCOA7	ENSG00000111912	-0.593298	9.38713e-19	-0.38234	1.51177e-08	-0.333794	0.0120235	-0.210958	0.178312	Yes	No	No	No	No	No
CARMIL2	ENSG00000159753	-0.59298	6.24701e-10	-0.486986	8.29407e-07	-0.0648038	0.780071	-0.105994	0.732012	Yes	No	No	No	No	No
CD84	ENSG00000066294	-0.592933	1.81039e-13	-0.603543	4.93467e-13	-0.227609	0.148137	0.0106093	0.975029	Yes	No	Yes	No	No	No
CAVIN3	ENSG00000170955	-0.592284	1.42788e-08	-0.659	1.07579e-09	-0.35587	0.0782247	0.0667159	0.864877	Yes	No	Yes	No	No	No
EVA1B	ENSG00000142694	-0.592238	1.32126e-10	-0.638683	2.52065e-11	-0.315967	0.0758691	0.0464449	0.89496	Yes	No	Yes	No	No	No
IKBIP	ENSG00000166130	-0.592023	6.68613e-16	-0.487291	8.22391e-11	-0.271391	0.0523922	-0.104732	0.625156	Yes	No	No	No	No	No
UBE2L6	ENSG00000156587	-0.59199	2.4365e-19	-0.356447	7.03191e-08	-0.304111	0.0167486	-0.235543	0.111884	Yes	No	No	No	No	No
FZD2	ENSG00000180340	-0.59198	2.36991e-10	-0.613156	2.2985e-10	-0.277007	0.129615	0.0211761	0.955581	Yes	No	Yes	No	No	No
NFATC1	ENSG00000131196	-0.591617	2.67929e-10	-0.556688	8.48026e-09	-0.0843536	0.696871	-0.034929	0.926628	Yes	No	No	No	No	No
RARB	ENSG00000077092	-0.591379	6.58823e-08	-0.755458	3.10939e-11	-0.394353	0.0621064	0.164079	0.613034	Yes	No	Yes	No	No	No
GSC	ENSG00000133937	-0.591221	1.52431e-06	-0.575132	5.55587e-06	-0.25692	0.302004	-0.0160892	0.975354	Yes	No	No	No	No	No
CR1L	ENSG00000197721	-0.590995	5.92972e-07	-0.708739	6.40395e-09	-0.149631	0.563345	0.117744	0.765223	Yes	No	Yes	No	No	No
ARID5A	ENSG00000196843	-0.590935	3.00205e-15	-0.43259	1.49618e-08	-0.160523	0.283319	-0.158345	0.423544	Yes	No	No	No	No	No
ARHGDIB	ENSG00000111348	-0.590812	2.88464e-15	-0.531559	4.71068e-12	-0.192823	0.187331	-0.0592534	0.820641	Yes	No	No	No	No	No
FHL3	ENSG00000183386	-0.590426	3.11086e-12	-0.554107	2.32133e-10	-0.234941	0.157662	-0.0363197	0.912487	Yes	No	No	No	No	No
DOK5	ENSG00000101134	-0.590207	3.06176e-06	-0.585633	6.87413e-06	-0.332732	0.182084	-0.00457423	0.99349	Yes	No	Yes	No	No	No
IL12RB2	ENSG00000081985	-0.59006	1.37286e-15	-0.181315	0.0187298	-0.270089	0.0557306	-0.408745	0.00655978	Yes	No	No	No	No	No
ITGAL	ENSG00000005844	-0.5897	2.86795e-13	-0.442285	9.44943e-08	-0.172489	0.289552	-0.147414	0.511192	Yes	No	No	No	No	No
RASGRF1	ENSG00000058335	-0.589328	1.07003e-07	-0.678302	3.14806e-09	-0.0254538	0.93017	0.0889741	0.820349	Yes	No	Yes	No	No	No
NOVA2	ENSG00000104967	-0.589159	2.85238e-09	-0.512899	5.27237e-07	-0.402533	0.0365122	-0.0762596	0.829041	Yes	No	No	No	No	No
LYL1	ENSG00000104903	-0.589147	2.03854e-10	-0.603639	3.06604e-10	-0.097528	0.641076	0.0144916	0.970183	Yes	No	Yes	No	No	No
HLX	ENSG00000136630	-0.588931	9.62921e-11	-0.52512	2.15154e-08	-0.267822	0.132649	-0.0638113	0.846479	Yes	No	No	No	No	No
LPCAT1	ENSG00000153395	-0.588744	5.95427e-16	-0.508378	9.39413e-12	-0.300345	0.0317339	-0.0803667	0.728087	Yes	No	No	No	No	No
ADAMTS3	ENSG00000156140	-0.588357	3.16741e-08	-0.607694	3.07662e-08	-0.116733	0.624499	0.0193367	0.965513	Yes	No	Yes	No	No	No
ADAMTS18	ENSG00000140873	-0.588342	1.7196e-06	-0.273437	0.0365468	-0.0936512	0.747662	-0.314905	0.317404	Yes	No	No	No	No	No
CCDC102B	ENSG00000150636	-0.588215	2.03928e-09	-0.561328	2.93546e-08	-0.31779	0.0943605	-0.0268871	0.946516	Yes	No	No	No	No	No
FGF10	ENSG00000070193	-0.588124	8.34138e-05	-0.620481	5.29789e-05	-0.290414	0.340104	0.0323565	0.957313	Yes	No	Yes	No	No	No
CROCC2	ENSG00000226321	-0.587394	2.96326e-06	-0.476262	0.000249835	-0.345367	0.161886	-0.111132	0.796695	Yes	No	No	No	No	No
KRT73	ENSG00000186049	-0.587387	9.62402e-07	-0.366703	0.00341026	-0.201244	0.422482	-0.220683	0.509295	Yes	No	No	No	No	No
CD3G	ENSG00000160654	-0.587159	1.32215e-18	-0.252559	0.000179198	-0.146939	0.262414	-0.3346	0.0155874	Yes	No	No	No	No	No
TIFAB	ENSG00000255833	-0.587046	2.05832e-11	-0.938504	8.11234e-25	-0.270669	0.112063	0.351458	0.0754778	Yes	No	Yes	No	No	No
TNFSF14	ENSG00000125735	-0.586966	1.05797e-13	-0.263207	0.00126624	-0.145467	0.3695	-0.323759	0.0669951	Yes	No	No	No	No	No
CD1E	ENSG00000158488	-0.586961	1.00528e-08	-0.410921	0.000104833	-0.0971689	0.678339	-0.17604	0.547927	Yes	No	No	No	No	No
CCR4	ENSG00000183813	-0.586936	4.21189e-07	-0.369817	0.00224508	-0.301097	0.190663	-0.217119	0.499492	Yes	No	No	No	No	No
CD2	ENSG00000116824	-0.586156	5.21204e-17	-0.302647	1.97046e-05	-0.167791	0.222081	-0.283509	0.0669951	Yes	No	No	No	No	No
GJB6	ENSG00000121742	-0.586024	1.5931e-06	-0.364121	0.0043485	-0.26024	0.29164	-0.221903	0.516371	Yes	No	No	No	No	No
FYB1	ENSG00000082074	-0.585592	9.47418e-14	-0.36805	4.87804e-06	-0.1607	0.311043	-0.217542	0.263591	Yes	No	No	No	No	No
LAYN	ENSG00000204381	-0.585553	7.66821e-14	-0.432641	6.86476e-08	-0.257792	0.0870191	-0.152912	0.472514	Yes	No	No	No	No	No
ARHGAP23	ENSG00000275832	-0.585449	2.11283e-09	-0.538482	9.2602e-08	-0.337595	0.0735507	-0.0469669	0.900801	Yes	No	No	No	No	No
SALL1	ENSG00000103449	-0.583858	2.28641e-11	-0.618018	9.23379e-12	-0.400536	0.0197881	0.0341601	0.922547	No	No	Yes	No	No	No
EMID1	ENSG00000186998	-0.583632	3.60872e-11	-0.665206	4.53732e-13	-0.397774	0.0219437	0.081574	0.784492	No	No	Yes	No	No	No
BACH2	ENSG00000112182	-0.580658	3.299e-06	-0.666754	2.13411e-07	0.0739602	0.81059	0.086096	0.849567	No	No	Yes	No	No	No
FCRL3	ENSG00000160856	-0.579016	5.80642e-05	-0.802756	5.58903e-08	-0.0229961	0.953296	0.223741	0.596454	No	No	Yes	No	No	No
CMKLR1	ENSG00000174600	-0.578305	2.12381e-12	-0.70062	3.58291e-16	-0.378084	0.0196748	0.122315	0.614585	No	No	Yes	No	No	No
SLC9B2	ENSG00000164038	-0.577397	3.3798e-10	-0.59339	4.43889e-10	-0.262554	0.146361	0.0159931	0.967486	No	No	Yes	No	No	No
ACP5	ENSG00000102575	-0.577359	6.90177e-15	-0.646649	4.26746e-17	-0.328528	0.0228736	0.0692904	0.779625	No	No	Yes	No	No	No
GUCY1B3	ENSG00000061918	-0.574911	2.89981e-07	-0.708313	9.79663e-10	-0.386914	0.0734736	0.133402	0.710582	No	No	Yes	No	No	No
GCKR	ENSG00000084734	-0.57402	8.70795e-06	-0.724232	4.92294e-08	-0.379515	0.131403	0.150212	0.716278	No	No	Yes	No	No	No
JCAD	ENSG00000165757	-0.573256	9.87634e-09	-0.648418	3.80444e-10	-0.379758	0.0501551	0.0751619	0.833635	No	No	Yes	No	No	No
PRDM8	ENSG00000152784	-0.572392	1.67569e-08	-0.616189	4.13093e-09	-0.199098	0.339008	0.0437969	0.912213	No	No	Yes	No	No	No
FKBP10	ENSG00000141756	-0.571695	3.50098e-09	-0.607595	1.29422e-09	-0.284874	0.133094	0.0359002	0.927047	No	No	Yes	No	No	No
CETP	ENSG00000087237	-0.567989	1.5537e-05	-1.04239	2.82325e-14	-0.310156	0.237938	0.474402	0.119088	No	No	Yes	No	No	No
HLA-DQA1	ENSG00000196735	-0.567636	8.43277e-10	-0.66975	3.40381e-12	-0.315395	0.0767832	0.102114	0.732564	No	No	Yes	No	No	No
ALPK2	ENSG00000198796	-0.56589	4.21863e-05	-1.08588	4.24935e-14	0.0724693	0.833121	0.519988	0.0990047	No	No	Yes	No	No	No
SLC6A20	ENSG00000163817	-0.565623	5.17898e-06	-0.689145	6.98104e-08	-0.412568	0.0857696	0.123522	0.764992	No	No	Yes	No	No	No
TXLNB	ENSG00000164440	-0.565453	1.3421e-06	-0.773287	1.69007e-10	-0.196002	0.424137	0.207834	0.527791	No	No	Yes	No	No	No
PLPP7	ENSG00000160539	-0.565329	3.02654e-07	-0.707013	5.9806e-10	-0.152141	0.524063	0.141684	0.679832	No	No	Yes	No	No	No
KCNK12	ENSG00000184261	-0.56283	0.000170261	-1.06476	5.65583e-12	-0.0854936	0.816397	0.501933	0.153974	No	No	Yes	No	No	No
MFAP2	ENSG00000117122	-0.561406	2.01616e-06	-0.774039	2.3805e-10	-0.259587	0.276161	0.212632	0.521551	No	No	Yes	No	No	No
ARSI	ENSG00000183876	-0.560093	1.54524e-05	-0.68502	2.7093e-07	-0.382517	0.130177	0.124927	0.77274	No	No	Yes	No	No	No
CAMP	ENSG00000164047	-0.559832	3.19618e-05	-0.676438	9.88342e-07	-0.102443	0.74713	0.116606	0.801822	No	No	Yes	No	No	No
DPEP3	ENSG00000141096	-0.559378	1.95024e-05	-0.654379	1.15503e-06	-0.128356	0.664665	0.095001	0.840589	No	No	Yes	No	No	No
EPHX4	ENSG00000172031	-0.559147	5.62653e-06	-0.798066	3.50894e-10	-0.230938	0.361355	0.238918	0.478642	No	No	Yes	No	No	No
AEBP1	ENSG00000106624	-0.554517	3.88737e-08	-0.602517	7.40154e-09	-0.340412	0.0807342	0.0480005	0.901738	No	No	Yes	No	No	No
TMEM215	ENSG00000188133	-0.553826	4.90085e-06	-0.552747	9.40464e-06	-0.609561	0.0125286	-0.00107868	0.998373	No	No	No	No	Yes	No
PDGFB	ENSG00000100311	-0.549971	4.00538e-09	-0.60046	5.49274e-10	-0.399559	0.0291684	0.0504889	0.887745	No	No	Yes	No	No	No
ENPP2	ENSG00000136960	-0.54778	9.33e-12	-0.709622	3.27402e-17	-0.296515	0.0558898	0.161842	0.458393	No	No	Yes	No	No	No
SLC47A1	ENSG00000142494	-0.546903	5.11797e-08	-0.662182	1.94273e-10	-0.403843	0.03785	0.115279	0.721431	No	No	Yes	No	No	No
SLC6A1	ENSG00000157103	-0.544505	2.48623e-05	-0.589876	8.79778e-06	-0.100702	0.740629	0.0453713	0.931695	No	No	Yes	No	No	No
CD4	ENSG00000010610	-0.542176	4.06586e-11	-0.608086	1.10638e-12	-0.283332	0.0729002	0.0659092	0.820075	No	No	Yes	No	No	No
P2RX5-TAX1BP3	ENSG00000257950	-0.542096	1.38752e-05	-0.658051	2.85379e-07	0.126176	0.653488	0.115956	0.783102	No	No	Yes	No	No	No
TACSTD2	ENSG00000184292	-0.54198	2.40189e-06	-0.597851	4.3605e-07	-0.265603	0.249799	0.055871	0.898554	No	No	Yes	No	No	No
DKK1	ENSG00000107984	-0.541051	0.00142517	-0.767074	9.04564e-06	-0.304215	0.380317	0.226023	0.65992	No	No	Yes	No	No	No
NRP2	ENSG00000118257	-0.540822	7.28258e-09	-0.609731	3.10324e-10	-0.300992	0.0972481	0.068909	0.837817	No	No	Yes	No	No	No
FGD5	ENSG00000154783	-0.539877	7.72279e-11	-0.595897	4.89921e-12	-0.372481	0.022846	0.0560196	0.854057	No	No	Yes	No	No	No
CSF1R	ENSG00000182578	-0.539481	1.44419e-11	-0.651743	5.46323e-15	-0.345091	0.0270102	0.112261	0.640062	No	No	Yes	No	No	No
GLRB	ENSG00000109738	-0.53746	1.1008e-06	-0.632007	2.70172e-08	-0.191125	0.405228	0.0945471	0.804221	No	No	Yes	No	No	No
AMPH	ENSG00000078053	-0.537221	3.13865e-07	-0.586993	5.9043e-08	-0.206367	0.3379	0.0497715	0.902278	No	No	Yes	No	No	No
BVES	ENSG00000112276	-0.536844	9.89068e-08	-0.624275	2.03356e-09	-0.31475	0.108295	0.0874312	0.801822	No	No	Yes	No	No	No
MFGE8	ENSG00000140545	-0.534299	1.36447e-11	-0.676321	2.70606e-16	-0.255081	0.0944853	0.142022	0.521551	No	No	Yes	No	No	No
COL5A1	ENSG00000130635	-0.533106	3.89379e-07	-0.650286	2.08453e-09	-0.338775	0.0951417	0.117179	0.729467	No	No	Yes	No	No	No
MILR1	ENSG00000271605	-0.532585	4.22142e-10	-0.670366	5.11623e-14	-0.253003	0.12949	0.137781	0.580375	No	No	Yes	No	No	No
SVEP1	ENSG00000165124	-0.532584	2.95431e-07	-0.623294	6.17848e-09	-0.392436	0.0511306	0.0907102	0.800848	No	No	Yes	No	No	No
CLLU1OS	ENSG00000205057	-0.532367	1.49783e-05	-0.742009	4.56546e-09	-0.291759	0.234803	0.209643	0.55047	No	No	Yes	No	No	No
RAB34	ENSG00000109113	-0.531843	2.72155e-09	-0.590697	1.83803e-10	-0.268188	0.125336	0.0588542	0.858839	No	No	Yes	No	No	No
IL34	ENSG00000157368	-0.53153	1.07161e-08	-0.600193	4.46653e-10	-0.30657	0.088908	0.0686629	0.837252	No	No	Yes	No	No	No
ISLR	ENSG00000129009	-0.531167	3.40691e-06	-0.729602	6.77329e-10	-0.245069	0.290599	0.198435	0.5425	No	No	Yes	No	No	No
SORCS2	ENSG00000184985	-0.530925	5.71822e-06	-0.702127	5.86098e-09	-0.304548	0.189255	0.171201	0.62024	No	No	Yes	No	No	No
PDLIM4	ENSG00000131435	-0.530888	8.93537e-08	-0.616739	1.86649e-09	-0.202845	0.315857	0.085851	0.802627	No	No	Yes	No	No	No
IL13	ENSG00000169194	-0.528414	0.000179434	-0.720995	5.87576e-07	-0.517469	0.055839	0.192581	0.652003	No	No	Yes	No	No	No
GPNMB	ENSG00000136235	-0.52749	3.23387e-10	-0.812252	1.64643e-20	-0.292068	0.0704407	0.284762	0.151264	No	No	Yes	No	No	No
GPR20	ENSG00000204882	-0.526718	4.6954e-06	-0.635101	8.12915e-08	-0.278666	0.224306	0.108383	0.779625	No	No	Yes	No	No	No
TLR6	ENSG00000174130	-0.526651	1.73613e-08	-0.609117	3.10474e-10	-0.129868	0.521047	0.0824661	0.797561	No	No	Yes	No	No	No
SAMD14	ENSG00000167100	-0.525574	6.07695e-10	-0.592433	1.89691e-11	-0.292862	0.0737092	0.0668591	0.8243	No	No	Yes	No	No	No
CCDC88A	ENSG00000115355	-0.52533	7.08599e-09	-0.59218	3.03488e-10	-0.24227	0.177513	0.0668502	0.837817	No	No	Yes	No	No	No
EMILIN1	ENSG00000138080	-0.524876	4.98993e-09	-0.674035	6.05501e-13	-0.376161	0.0317399	0.149158	0.565021	No	No	Yes	No	No	No
KRTAP5-2	ENSG00000205867	-0.524117	7.04568e-05	-0.588751	1.35581e-05	-0.102188	0.741749	0.0646346	0.89782	No	No	Yes	No	No	No
EPHB1	ENSG00000154928	-0.523842	0.000101427	-0.718649	1.96957e-07	-0.402875	0.123638	0.194807	0.623748	No	No	Yes	No	No	No
COL4A3	ENSG00000169031	-0.523747	5.97082e-05	-0.680755	3.68273e-07	-0.0845653	0.789348	0.157008	0.705396	No	No	Yes	No	No	No
ASGR2	ENSG00000161944	-0.523084	4.048e-06	-0.58791	4.75029e-07	-0.176281	0.463126	0.064826	0.879012	No	No	Yes	No	No	No
RBPMS	ENSG00000157110	-0.52183	3.63445e-11	-0.591999	5.75027e-13	-0.309728	0.0423012	0.0701686	0.794796	No	No	Yes	No	No	No
TCF4	ENSG00000196628	-0.519245	2.48824e-09	-0.60933	1.72159e-11	-0.272746	0.107197	0.0900848	0.753933	No	No	Yes	No	No	No
COL22A1	ENSG00000169436	-0.519173	0.000270619	-0.676348	3.52259e-06	-0.109151	0.744922	0.157175	0.730549	No	No	Yes	No	No	No
TWIST2	ENSG00000233608	-0.519001	0.000430133	-0.635447	2.52332e-05	-0.224059	0.471733	0.116446	0.821582	No	No	Yes	No	No	No
FOS	ENSG00000170345	-0.518331	1.66887e-06	-0.391248	0.000486679	-0.712188	0.00229468	-0.127082	0.714058	No	No	No	No	Yes	No
HAMP	ENSG00000105697	-0.517052	0.00031926	-0.858422	5.35862e-09	-0.0169286	0.96626	0.34137	0.359772	No	No	Yes	No	No	No
PF4	ENSG00000163737	-0.516887	9.05324e-07	-0.586475	6.40221e-08	-0.416316	0.0411267	0.0695874	0.858258	No	No	Yes	No	No	No
ENOX1	ENSG00000120658	-0.516749	3.8884e-06	-0.683909	3.08273e-09	-0.153912	0.524161	0.16716	0.613753	No	No	Yes	No	No	No
LSAMP	ENSG00000185565	-0.515489	1.08333e-05	-0.818755	1.59233e-11	-0.291224	0.21207	0.303266	0.310596	No	No	Yes	No	No	No
TMCC2	ENSG00000133069	-0.514989	3.76525e-07	-0.7014	2.72796e-11	-0.312195	0.113641	0.186411	0.509935	No	No	Yes	No	No	No
EFEMP1	ENSG00000115380	-0.512907	2.82141e-07	-0.639479	6.24785e-10	-0.297656	0.127916	0.126572	0.685226	No	No	Yes	No	No	No
NELL1	ENSG00000165973	-0.511296	0.000677547	-0.618381	5.86186e-05	-0.468446	0.105319	0.107086	0.843709	No	No	Yes	No	No	No
SLC26A9	ENSG00000174502	-0.511102	0.00179483	-0.987453	3.28118e-09	-0.534205	0.0871393	0.476351	0.232247	No	No	Yes	No	No	No
GUCY1A3	ENSG00000164116	-0.509157	6.26874e-05	-0.691849	1.1565e-07	-0.285951	0.262127	0.182692	0.626797	No	No	Yes	No	No	No
SYT16	ENSG00000139973	-0.507575	6.45938e-05	-0.588303	6.3315e-06	-0.613066	0.0152755	0.0807275	0.864824	No	No	Yes	No	Yes	No
FAM19A5	ENSG00000219438	-0.50731	8.84886e-07	-0.864013	1.187e-15	-0.286427	0.158058	0.356703	0.141018	No	No	Yes	No	No	No
IQCA1	ENSG00000132321	-0.504484	3.37173e-05	-0.729598	5.44706e-09	-0.296794	0.219235	0.225114	0.503576	No	No	Yes	No	No	No
PDE6G	ENSG00000185527	-0.504306	5.69415e-08	-0.932699	7.34395e-22	-0.193426	0.305006	0.428393	0.0342787	No	No	Yes	No	No	No
GP1BA	ENSG00000185245	-0.503682	0.000828445	-1.20792	9.6137e-15	-0.127432	0.71412	0.704236	0.0291749	No	No	Yes	No	No	No
FNDC1	ENSG00000164694	-0.503058	0.000796327	-0.774702	4.13806e-07	-0.351616	0.238174	0.271645	0.513021	No	No	Yes	No	No	No
FBLN5	ENSG00000140092	-0.502971	1.15204e-08	-0.596427	6.99931e-11	-0.221454	0.20799	0.0934565	0.746226	No	No	Yes	No	No	No
ZNF804A	ENSG00000170396	-0.501202	6.58808e-06	-0.746009	9.00386e-11	-0.186025	0.423447	0.244807	0.406416	No	No	Yes	No	No	No
SIGLEC15	ENSG00000197046	-0.499124	3.07225e-05	-0.879047	1.41183e-12	-0.306391	0.195012	0.379923	0.185308	No	No	Yes	No	No	No
SLC1A2	ENSG00000110436	-0.497438	0.000967633	-1.46951	3.34646e-21	0.0953111	0.793344	0.972073	0.000697916	No	No	Yes	No	No	No
ANTXR1	ENSG00000169604	-0.496708	9.03941e-09	-0.588957	5.31547e-11	-0.248764	0.142939	0.0922489	0.744207	No	No	Yes	No	No	No
SFTA2	ENSG00000196260	-0.496404	0.000349929	-0.645968	5.31649e-06	-0.369706	0.173534	0.149564	0.737497	No	No	Yes	No	No	No
MEIS3	ENSG00000105419	-0.495872	4.80058e-07	-0.595074	4.78053e-09	-0.257711	0.186827	0.0992015	0.761568	No	No	Yes	No	No	No
TICAM2	ENSG00000243414	-0.495549	1.97303e-06	-0.605368	1.71915e-08	-0.0956566	0.688716	0.109819	0.748249	No	No	Yes	No	No	No
MOXD1	ENSG00000079931	-0.495254	3.12417e-06	-0.718541	6.61098e-11	-0.20288	0.353408	0.223287	0.433256	No	No	Yes	No	No	No
LAMA4	ENSG00000112769	-0.495228	1.71919e-08	-0.618787	1.26133e-11	-0.323148	0.0571211	0.123559	0.640911	No	No	Yes	No	No	No
HHIPL1	ENSG00000182218	-0.495011	7.74204e-07	-0.612026	3.24724e-09	-0.129419	0.554171	0.117015	0.715762	No	No	Yes	No	No	No
S1PR2	ENSG00000267534	-0.49366	1.27294e-09	-0.634421	7.68504e-14	-0.102719	0.565062	0.140762	0.544007	No	No	Yes	No	No	No
SNX22	ENSG00000157734	-0.493428	8.65754e-05	-0.67836	1.41604e-07	0.043656	0.891685	0.184932	0.617094	No	No	Yes	No	No	No
CYP27B1	ENSG00000111012	-0.491702	1.45962e-11	-0.634519	8.0901e-17	-0.147299	0.320477	0.142817	0.472514	No	No	Yes	No	No	No
ABCG4	ENSG00000172350	-0.491238	2.45636e-05	-0.59279	7.13799e-07	-0.211843	0.376847	0.101552	0.800176	No	No	Yes	No	No	No
DOK6	ENSG00000206052	-0.488485	2.34635e-06	-0.591055	2.9328e-08	-0.236572	0.253853	0.10257	0.76616	No	No	Yes	No	No	No
ANGPTL6	ENSG00000130812	-0.487776	6.92348e-07	-0.662497	7.83312e-11	-0.0905416	0.688144	0.17472	0.52763	No	No	Yes	No	No	No
LOXL1	ENSG00000129038	-0.4875	5.7323e-06	-0.658874	2.78839e-09	-0.253815	0.239184	0.171375	0.586418	No	No	Yes	No	No	No
ANOS1	ENSG00000011201	-0.487394	9.46483e-07	-0.679269	4.47907e-11	-0.204574	0.310477	0.191875	0.481718	No	No	Yes	No	No	No
AHNAK2	ENSG00000185567	-0.486846	3.52811e-05	-0.730381	1.69041e-09	-0.382858	0.0920096	0.243535	0.441894	No	No	Yes	No	No	No
HLA-DQB2	ENSG00000232629	-0.486098	0.000258336	-0.594471	1.2838e-05	-0.349309	0.181406	0.108373	0.814824	No	No	Yes	No	No	No
CD70	ENSG00000125726	-0.485513	0.000653399	-0.586895	5.64076e-05	-0.355722	0.205097	0.101382	0.843709	No	No	Yes	No	No	No
ECM2	ENSG00000106823	-0.484401	3.00155e-05	-0.6198	2.01339e-07	-0.222213	0.350214	0.1354	0.714943	No	No	Yes	No	No	No
CLDN10	ENSG00000134873	-0.483076	0.000867472	-0.733637	7.03519e-07	-0.00947424	0.981592	0.250561	0.539196	No	No	Yes	No	No	No
ARHGAP28	ENSG00000088756	-0.479013	3.87786e-07	-0.640749	5.99257e-11	-0.265726	0.152251	0.161736	0.549164	No	No	Yes	No	No	No
SAMD11	ENSG00000187634	-0.478599	1.33179e-08	-0.626878	9.28442e-13	-0.27032	0.0984483	0.14828	0.535435	No	No	Yes	No	No	No
TMEM233	ENSG00000224982	-0.478052	1.02766e-05	-0.682772	1.00043e-09	-0.446825	0.0334957	0.20472	0.492903	No	No	Yes	No	No	No
SERPINA4	ENSG00000100665	-0.477693	0.000102839	-0.602445	1.74904e-06	-0.275546	0.261807	0.124752	0.75841	No	No	Yes	No	No	No
COL6A1	ENSG00000142156	-0.477091	2.77333e-06	-0.613033	5.19066e-09	-0.298427	0.132871	0.135942	0.663284	No	No	Yes	No	No	No
B4GALNT1	ENSG00000135454	-0.476631	1.33341e-05	-0.746161	4.47318e-11	-0.0560105	0.837491	0.26953	0.339371	No	No	Yes	No	No	No
COL6A2	ENSG00000142173	-0.476071	1.60734e-06	-0.589232	8.48026e-09	-0.309967	0.107012	0.113161	0.72251	No	No	Yes	No	No	No
CCL11	ENSG00000172156	-0.475908	0.000485072	-0.76097	4.8471e-08	-0.461214	0.0775838	0.285062	0.432376	No	No	Yes	No	No	No
MCC	ENSG00000171444	-0.473058	1.40497e-07	-0.605849	8.08658e-11	-0.287014	0.100228	0.132791	0.617187	No	No	Yes	No	No	No
NR2F1	ENSG00000175745	-0.471816	3.92757e-07	-0.606301	3.05324e-10	-0.277838	0.127074	0.134485	0.625957	No	No	Yes	No	No	No
NT5DC4	ENSG00000144130	-0.467838	0.000653362	-1.35622	1.11724e-21	-0.240046	0.395614	0.88838	0.000686108	No	No	Yes	No	No	No
PLPPR4	ENSG00000117600	-0.467576	0.000180217	-0.661117	2.29082e-07	-0.248334	0.326584	0.19354	0.596454	No	No	Yes	No	No	No
HLA-DQA2	ENSG00000237541	-0.466288	0.00730673	-0.829382	2.3815e-06	-0.358929	0.300305	0.363093	0.42551	No	No	Yes	No	No	No
NEB	ENSG00000183091	-0.465474	5.84943e-05	-0.602321	3.95763e-07	-0.105117	0.691361	0.136846	0.711246	No	No	Yes	No	No	No
WDR66	ENSG00000158023	-0.463378	4.08417e-08	-0.64892	1.8882e-13	-0.276957	0.0905464	0.185542	0.408853	No	No	Yes	No	No	No
MAS1	ENSG00000130368	-0.463105	0.000284556	-0.615419	2.4205e-06	-0.23264	0.373072	0.152314	0.707365	No	No	Yes	No	No	No
LHX2	ENSG00000106689	-0.461574	3.56453e-05	-0.648766	1.57132e-08	-0.359633	0.0943015	0.187192	0.558171	No	No	Yes	No	No	No
CMA1	ENSG00000092009	-0.459412	0.00131886	-0.706336	1.24344e-06	-0.305538	0.284169	0.246924	0.53898	No	No	Yes	No	No	No
AKAP2	ENSG00000241978	-0.458457	6.43444e-05	-0.601842	3.12556e-07	-0.159366	0.518331	0.143385	0.688167	No	No	Yes	No	No	No
FAM171A2	ENSG00000161682	-0.456977	9.54818e-06	-0.595007	2.10758e-08	-0.258052	0.207715	0.13803	0.662228	No	No	Yes	No	No	No
ANKRD33B	ENSG00000164236	-0.455338	1.39623e-05	-0.604307	2.09314e-08	0.0127812	0.965789	0.148969	0.632951	No	No	Yes	No	No	No
SCARA3	ENSG00000168077	-0.454211	2.61353e-07	-0.686501	9.07003e-14	-0.251372	0.147333	0.232289	0.300856	No	No	Yes	No	No	No
HTR2A	ENSG00000102468	-0.453793	0.000273213	-0.587865	4.03966e-06	-0.221475	0.388194	0.134071	0.738404	No	No	Yes	No	No	No
ALDOB	ENSG00000136872	-0.453382	0.00651136	-0.934531	3.05473e-08	-0.24637	0.479606	0.481149	0.233849	No	No	Yes	No	No	No
SERPINF1	ENSG00000132386	-0.451612	8.67331e-07	-0.622982	6.05224e-11	-0.246672	0.173711	0.171371	0.500502	No	No	Yes	No	No	No
TM4SF19	ENSG00000145107	-0.449636	0.000316951	-0.647973	3.8511e-07	-0.075565	0.804181	0.198336	0.58512	No	No	Yes	No	No	No
ANKRD53	ENSG00000144031	-0.448198	0.000253776	-0.609929	1.13521e-06	-0.485478	0.0385483	0.161731	0.665179	No	No	Yes	No	No	No
ADAM28	ENSG00000042980	-0.446687	1.42964e-08	-0.665045	8.12837e-16	-0.248275	0.105492	0.218358	0.267567	No	No	Yes	No	No	No
PTGDS	ENSG00000107317	-0.445587	0.00154904	-0.943142	6.21823e-11	-0.128537	0.687511	0.497555	0.12348	No	No	Yes	No	No	No
KIRREL2	ENSG00000126259	-0.443576	0.000253839	-0.908217	4.61018e-13	-0.107741	0.697937	0.464641	0.0899123	No	No	Yes	No	No	No
SERPINB5	ENSG00000206075	-0.442502	0.000232631	-0.585061	1.98995e-06	-0.355666	0.127056	0.142559	0.709663	No	No	Yes	No	No	No
SHC4	ENSG00000185634	-0.440257	0.000297822	-0.368619	0.00349889	-0.64997	0.00889419	-0.0716379	0.875637	No	No	No	No	Yes	No
MXRA8	ENSG00000162576	-0.440209	3.46667e-06	-0.62427	2.03224e-10	-0.247692	0.187867	0.184061	0.479018	No	No	Yes	No	No	No
SLC2A6	ENSG00000160326	-0.439478	2.87646e-07	-0.652763	2.82339e-13	-0.124639	0.499695	0.213285	0.334951	No	No	Yes	No	No	No
LTF	ENSG00000012223	-0.438719	0.00119239	-1.12051	1.24136e-15	-0.118448	0.70324	0.681787	0.0166999	No	No	Yes	No	No	No
RBP5	ENSG00000139194	-0.438516	1.18513e-05	-0.632337	9.22084e-10	-0.261951	0.18601	0.193821	0.479515	No	No	Yes	No	No	No
SYNDIG1	ENSG00000101463	-0.437637	3.51545e-05	-0.798859	3.73637e-13	-0.25684	0.222728	0.361222	0.146378	No	No	Yes	No	No	No
MPO	ENSG00000005381	-0.430926	0.000267313	-0.606751	5.18708e-07	-0.0600204	0.837755	0.175826	0.613034	No	No	Yes	No	No	No
RTP5	ENSG00000188011	-0.430654	0.00271628	-0.678649	3.32934e-06	0.0385154	0.916814	0.247995	0.538089	No	No	Yes	No	No	No
HDC	ENSG00000140287	-0.430205	0.000142165	-0.655678	1.56466e-08	-0.461963	0.0346646	0.225473	0.461517	No	No	Yes	No	No	No
C1orf186	ENSG00000263961	-0.429631	4.38037e-05	-0.608241	1.7989e-08	-0.278355	0.178848	0.178609	0.551885	No	No	Yes	No	No	No
APOC2	ENSG00000234906	-0.429011	4.4205e-05	-0.816225	7.52166e-14	-0.281392	0.172576	0.387214	0.107824	No	No	Yes	No	No	No
DAZL	ENSG00000092345	-0.423216	0.00869088	-0.710871	1.29335e-05	-0.0905004	0.817224	0.287655	0.516279	No	No	Yes	No	No	No
REM1	ENSG00000088320	-0.421682	0.000544251	-0.756856	1.35356e-09	-0.241057	0.329216	0.335174	0.267005	No	No	Yes	No	No	No
COL26A1	ENSG00000160963	-0.420693	0.00054365	-0.661651	1.00556e-07	-0.107696	0.698796	0.240958	0.463823	No	No	Yes	No	No	No
HTR3A	ENSG00000166736	-0.419796	0.0142526	-0.942352	4.67146e-08	0.336984	0.322692	0.522556	0.196871	No	No	Yes	No	No	No
SOX5	ENSG00000134532	-0.419087	3.35461e-05	-0.597007	9.0891e-09	-0.100836	0.658509	0.177921	0.531968	No	No	Yes	No	No	No
SNAI2	ENSG00000019549	-0.416478	1.11634e-05	-0.600065	8.64567e-10	-0.163114	0.40918	0.183586	0.479489	No	No	Yes	No	No	No
ADGRA2	ENSG00000020181	-0.416464	1.13581e-05	-0.589181	1.74696e-09	-0.279045	0.132081	0.172717	0.515002	No	No	Yes	No	No	No
ANKRD65	ENSG00000235098	-0.412855	8.89161e-05	-0.592008	4.28325e-08	-0.144072	0.525249	0.179153	0.55047	No	No	Yes	No	No	No
ITIH5	ENSG00000123243	-0.411932	1.93679e-05	-0.838701	8.48496e-17	-0.161536	0.423428	0.426769	0.0446709	No	No	Yes	No	No	No
KCNH4	ENSG00000089558	-0.408008	0.00012854	-0.705913	1.24892e-10	-0.160364	0.476629	0.297905	0.257608	No	No	Yes	No	No	No
SPRR1A	ENSG00000169474	-0.406937	0.00359698	-0.637881	6.94876e-06	-0.476486	0.0720178	0.230944	0.559632	No	No	Yes	No	No	No
PAPLN	ENSG00000100767	-0.406601	6.37388e-06	-0.603039	1.01928e-10	-0.212465	0.239638	0.196437	0.412694	No	No	Yes	No	No	No
NRIP2	ENSG00000053702	-0.406219	0.000279588	-0.604915	1.22589e-07	-0.234035	0.298582	0.198696	0.523536	No	No	Yes	No	No	No
MPEG1	ENSG00000197629	-0.404825	7.03498e-09	-0.596898	3.58291e-16	-0.29152	0.0323871	0.192073	0.272503	No	No	Yes	No	No	No
CRTAC1	ENSG00000095713	-0.403786	0.0104018	-0.585289	0.000249928	-0.290176	0.360254	0.181503	0.713954	No	No	Yes	No	No	No
PTPRS	ENSG00000105426	-0.403456	2.95155e-05	-0.602427	1.39721e-09	-0.201981	0.301765	0.198972	0.443784	No	No	Yes	No	No	No
VRTN	ENSG00000133980	-0.402198	0.000236055	-0.618973	3.23459e-08	-0.165116	0.474794	0.216775	0.464394	No	No	Yes	No	No	No
CLDN18	ENSG00000066405	-0.399992	0.0344909	-0.885691	2.84502e-06	-0.438868	0.233298	0.485699	0.297746	No	No	Yes	No	No	No
GPRC5D	ENSG00000111291	-0.396013	0.000216939	-0.19643	0.0870762	-0.587212	0.00796317	-0.199583	0.497539	No	No	No	No	Yes	No
LCNL1	ENSG00000214402	-0.394229	0.0131518	-0.623824	0.000102726	-0.106813	0.774349	0.229594	0.617114	No	No	Yes	No	No	No
FAM162B	ENSG00000183807	-0.390792	0.00151342	-0.667356	1.02916e-07	-0.358542	0.131403	0.276563	0.390013	No	No	Yes	No	No	No
IL5	ENSG00000113525	-0.389786	0.00214294	-0.704216	4.99667e-08	-0.605768	0.0153383	0.31443	0.329919	No	No	Yes	No	Yes	No
MYO1H	ENSG00000174527	-0.388894	0.00207165	-0.675372	1.45997e-07	-0.0814088	0.787757	0.286479	0.383241	No	No	Yes	No	No	No
TMEM150C	ENSG00000249242	-0.383699	2.52117e-08	-0.661643	3.50898e-20	-0.0782942	0.609964	0.277944	0.0742181	No	No	Yes	No	No	No
CHST4	ENSG00000140835	-0.382206	0.0271116	-0.865676	5.7618e-07	0.254898	0.475884	0.483469	0.244827	No	No	Yes	No	No	No
MED12L	ENSG00000144893	-0.379624	0.000726248	-0.740402	1.312e-10	0.098033	0.703435	0.360778	0.175043	No	No	Yes	No	No	No
CAPN6	ENSG00000077274	-0.378429	9.06187e-05	-0.714068	1.00196e-12	-0.14327	0.487116	0.335638	0.136412	No	No	Yes	No	No	No
CSTA	ENSG00000121552	-0.375674	3.77048e-05	-0.724254	2.43013e-14	0.0149407	0.95195	0.348581	0.0921895	No	No	Yes	No	No	No
CD207	ENSG00000116031	-0.365865	0.00198924	0.739473	9.13761e-10	0.243759	0.302702	-1.10534	9.86103e-09	No	No	No	Yes	No	No
AFF2	ENSG00000155966	-0.364052	0.0272264	-1.204	5.5638e-13	0.0296385	0.945074	0.83995	0.0129594	No	No	Yes	No	No	No
CYP27C1	ENSG00000186684	-0.355202	0.00569241	-0.716098	3.7072e-08	-0.0794386	0.797232	0.360896	0.248063	No	No	Yes	No	No	No
OCA2	ENSG00000104044	-0.354688	0.00407699	-0.762183	1.30186e-09	-0.0173266	0.959442	0.407495	0.158163	No	No	Yes	No	No	No
IGSF1	ENSG00000147255	-0.346331	0.00425279	-0.600154	1.0355e-06	-0.13079	0.62379	0.253824	0.425641	No	No	Yes	No	No	No
CST6	ENSG00000175315	-0.339074	0.0111402	-0.80279	2.74164e-09	-0.0696859	0.830515	0.463716	0.128678	No	No	Yes	No	No	No
PAEP	ENSG00000122133	-0.329155	0.0131427	-0.623537	3.10102e-06	-0.283126	0.279065	0.294382	0.390714	No	No	Yes	No	No	No
CPA3	ENSG00000163751	-0.328828	0.00222831	-0.669133	1.09101e-09	-0.340619	0.0982468	0.340305	0.180921	No	No	Yes	No	No	No
SLC13A5	ENSG00000141485	-0.319081	0.0245354	-0.698901	8.91222e-07	-0.466739	0.0794781	0.379819	0.271233	No	No	Yes	No	No	No
P2RX2	ENSG00000187848	-0.312272	0.0343472	-1.06669	8.39552e-13	0.100747	0.768331	0.754419	0.0125397	No	No	Yes	No	No	No
TMEM119	ENSG00000183160	-0.302482	0.00126115	-0.615828	1.4852e-10	-0.0808795	0.707345	0.313346	0.153799	No	No	Yes	No	No	No
STK32B	ENSG00000152953	-0.301713	0.00114023	-0.670133	2.15415e-12	-0.210671	0.252946	0.36842	0.0755698	No	No	Yes	No	No	No
PIP	ENSG00000159763	-0.30162	0.00445257	-0.596584	2.95047e-08	-0.0337627	0.899577	0.294965	0.254452	No	No	Yes	No	No	No
FAM163A	ENSG00000143340	-0.297292	0.00545426	-0.95538	4.00822e-18	-0.334121	0.101299	0.658088	0.00139754	No	No	Yes	No	No	No
MAGEL2	ENSG00000254585	-0.294885	0.014451	-0.612892	4.40142e-07	-0.142005	0.584206	0.318008	0.28402	No	No	Yes	No	No	No
SERPINA5	ENSG00000188488	-0.293119	0.0572753	-1.90319	1.49018e-34	0.160411	0.63114	1.61007	3.39831e-11	No	No	Yes	No	No	No
MUSK	ENSG00000030304	-0.288937	0.0120709	-0.588653	3.89017e-07	-0.149146	0.542561	0.299716	0.293361	No	No	Yes	No	No	No
ERVFRD-1	ENSG00000244476	-0.285762	0.0247289	-0.599275	2.63681e-06	-0.28699	0.247614	0.313513	0.324122	No	No	Yes	No	No	No
AC024940.1	ENSG00000177359	-0.281754	0.0198332	-0.869676	1.33012e-12	-0.00196771	0.995775	0.587923	0.0192513	No	No	Yes	No	No	No
NGFR	ENSG00000064300	-0.279718	0.00937385	-0.838409	2.84683e-14	-0.199116	0.359535	0.55869	0.0120738	No	No	Yes	No	No	No
AL049839.2	ENSG00000273259	-0.275498	0.0163433	-0.769066	3.68762e-11	-0.316293	0.149219	0.493568	0.0464673	No	No	Yes	No	No	No
CILP2	ENSG00000160161	-0.274607	0.0275926	-0.586326	2.64818e-06	-0.101103	0.721812	0.311719	0.315396	No	No	Yes	No	No	No
PXDNL	ENSG00000147485	-0.269441	0.0351623	-0.668699	1.68201e-07	0.23892	0.347383	0.399257	0.178772	No	No	Yes	No	No	No
CHRNB4	ENSG00000117971	-0.264641	0.0288089	-0.615542	3.75146e-07	0.0266256	0.931085	0.350901	0.225397	No	No	Yes	No	No	No
SLC7A10	ENSG00000130876	-0.264477	0.0412209	-0.69048	9.10477e-08	-0.0173755	0.960142	0.426003	0.151264	No	No	Yes	No	No	No
MUC5AC	ENSG00000215182	-0.257819	0.181127	-0.653149	0.000558312	-0.315566	0.406362	0.39533	0.417046	No	No	Yes	No	No	No
SIGLEC8	ENSG00000105366	-0.255782	0.00128383	-0.655495	1.47129e-15	-0.1675	0.293139	0.399713	0.0166999	No	No	Yes	No	No	No
ABCA6	ENSG00000154262	-0.250757	0.00289853	-0.711359	2.70662e-16	-0.0179283	0.93484	0.460602	0.0076281	No	No	Yes	No	No	No
TPSAB1	ENSG00000172236	-0.247249	0.0213656	-0.613721	1.31434e-08	-0.305512	0.136686	0.366472	0.134681	No	No	Yes	No	No	No
NPHS1	ENSG00000161270	-0.237925	0.176514	-1.94924	2.95499e-29	0.0674495	0.873486	1.71131	1.89761e-10	No	No	Yes	No	No	No
TSPAN10	ENSG00000182612	-0.237794	0.0490856	-0.80036	3.89267e-11	0.0186513	0.953296	0.562566	0.0254024	No	No	Yes	No	No	No
HEPACAM	ENSG00000165478	-0.234152	0.101609	-1.0314	4.71754e-13	0.00534824	0.988925	0.797247	0.00379022	No	No	Yes	No	No	No
KEL	ENSG00000197993	-0.231376	0.110057	-1.05741	2.27568e-13	-0.114518	0.723497	0.826036	0.00274523	No	No	Yes	No	No	No
PCDHAC1	ENSG00000248383	-0.224589	0.106926	-1.01202	3.15612e-13	0.134178	0.655292	0.787429	0.00316166	No	No	Yes	No	No	No
AARD	ENSG00000205002	-0.222009	0.0431909	-0.800013	4.93467e-13	-0.0845373	0.735807	0.578003	0.00943074	No	No	Yes	No	No	No
PCDHAC2	ENSG00000243232	-0.218744	0.128546	-0.989276	3.93391e-12	-0.128265	0.682508	0.770532	0.00632783	No	No	Yes	No	No	No
CLU	ENSG00000120885	-0.216934	0.046614	-0.615011	1.54453e-08	-0.0620753	0.811445	0.398077	0.0990047	No	No	Yes	No	No	No
SHISA8	ENSG00000234965	-0.214682	0.157364	-0.678107	4.87784e-06	0.0177177	0.965486	0.463425	0.178936	No	No	Yes	No	No	No
LRRC55	ENSG00000183908	-0.187156	0.175542	-0.690292	2.92676e-07	-0.0215959	0.951464	0.503136	0.0905649	No	No	Yes	No	No	No
BTN1A1	ENSG00000124557	-0.18286	0.179993	-0.656737	7.61882e-07	-0.192152	0.485527	0.473877	0.111625	No	No	Yes	No	No	No
TMEM178B	ENSG00000261115	-0.180362	0.146951	-0.660463	5.82624e-08	-0.0348464	0.909721	0.480101	0.0722275	No	No	Yes	No	No	No
TPSB2	ENSG00000197253	-0.176104	0.155376	-0.615181	3.87554e-07	-0.244275	0.306646	0.439078	0.104584	No	No	Yes	No	No	No
NRG2	ENSG00000158458	-0.172307	0.14772	-0.82996	1.67972e-12	0.0763166	0.779828	0.657653	0.00380343	No	No	Yes	No	No	No
CHST8	ENSG00000124302	-0.171353	0.245296	-1.34006	1.43255e-20	0.00448021	0.991375	1.1687	7.36721e-07	No	No	Yes	No	No	No
C9orf47	ENSG00000186354	-0.156679	0.244525	-0.657302	4.21947e-07	-0.13635	0.630326	0.500623	0.0790458	No	No	Yes	No	No	No
CLDN16	ENSG00000113946	-0.154598	0.237065	-1.03263	8.60266e-16	-0.11434	0.683782	0.878031	0.000121576	No	No	Yes	No	No	No
CASQ1	ENSG00000143318	-0.150483	0.261643	-0.770573	2.5924e-09	0.0527954	0.868243	0.620089	0.0204609	No	No	Yes	No	No	No
ODAM	ENSG00000109205	-0.147879	0.343625	-0.739218	7.07382e-07	-0.210979	0.497301	0.591339	0.0703325	No	No	Yes	No	No	No
STAR	ENSG00000147465	-0.147553	0.332029	-0.923507	2.544e-10	0.15726	0.617751	0.775955	0.00839883	No	No	Yes	No	No	No
KNDC1	ENSG00000171798	-0.128128	0.277199	-0.614852	5.9043e-08	-0.139706	0.561555	0.486724	0.0453628	No	No	Yes	No	No	No
ATP1A4	ENSG00000132681	-0.120601	0.346883	-0.60047	9.09996e-07	-0.0506478	0.866673	0.479869	0.0732472	No	No	Yes	No	No	No
P2RY12	ENSG00000169313	-0.106266	0.387871	-0.689279	3.95423e-09	-0.0329989	0.911255	0.583013	0.0155874	No	No	Yes	No	No	No
PPP2R2C	ENSG00000074211	-0.091239	0.519096	-0.727195	3.77516e-08	-0.0380984	0.908989	0.635956	0.0201256	No	No	Yes	No	No	No
FOXI2	ENSG00000186766	-0.0741947	0.598082	-0.717448	3.12061e-08	0.240529	0.351668	0.643253	0.0161315	No	No	Yes	No	No	No
IGSF21	ENSG00000117154	-0.0679431	0.596136	0.686759	6.23857e-09	0.118438	0.646703	-0.754702	0.000585705	No	No	No	Yes	No	No
ADGRG2	ENSG00000173698	-0.058042	0.659505	-0.818435	1.32852e-11	0.175858	0.478286	0.760393	0.000686108	No	No	Yes	No	No	No
ANXA10	ENSG00000109511	-0.0556416	0.842354	-0.668018	0.00810679	-0.384501	0.448686	0.612377	0.321156	No	No	Yes	No	No	No
SNAP91	ENSG00000065609	-0.0111606	0.950778	-0.793843	4.11353e-07	0.224078	0.492177	0.782682	0.0155874	No	No	Yes	No	No	No
SERPINA9	ENSG00000170054	0.00775235	0.97647	-1.57489	5.31547e-11	0.305922	0.542908	1.58264	0.000295646	No	No	Yes	No	No	No
RGS13	ENSG00000127074	0.00816628	0.951071	-0.598606	2.15936e-07	0.354496	0.103113	0.606772	0.00971241	No	No	Yes	No	No	No
NLRP4	ENSG00000160505	0.0142459	0.939201	-0.975342	2.06984e-09	0.358898	0.255939	0.989588	0.00134578	No	No	Yes	No	No	No
CALB1	ENSG00000104327	0.0389308	0.827058	-1.35657	3.16754e-17	0.320872	0.301527	1.3955	5.16439e-08	No	No	Yes	No	No	No
NPPC	ENSG00000163273	0.0671893	0.67839	-1.41847	1.71348e-21	-0.0895169	0.798352	1.48566	1.35498e-10	No	No	Yes	No	No	No
CNGB1	ENSG00000070729	0.0938499	0.473442	-0.603547	9.14117e-07	0.179839	0.479222	0.697397	0.00374857	No	No	Yes	No	No	No
FCAMR	ENSG00000162897	0.0985192	0.405466	-1.04137	5.35335e-20	0.0300326	0.915667	1.13989	1.35498e-10	No	No	Yes	No	No	No
FRMPD1	ENSG00000070601	0.15618	0.235286	-0.842764	4.7303e-11	0.403745	0.0905464	0.998944	3.54939e-06	No	No	Yes	No	No	No
VIT	ENSG00000205221	0.20571	0.0792939	-0.866285	1.69368e-13	0.271191	0.22836	1.07199	8.81624e-09	No	No	Yes	No	No	No
KCNG1	ENSG00000026559	0.463328	2.41435e-05	0.279335	0.0155221	0.64219	0.0059839	0.183993	0.558266	No	No	No	No	No	Yes
IL37	ENSG00000125571	0.481091	0.000191532	0.499637	0.000163784	0.606458	0.0168912	-0.0185464	0.972872	No	No	No	No	No	Yes
GLDN	ENSG00000186417	0.513342	0.00227133	0.620916	0.000307576	0.311115	0.363749	-0.107574	0.861192	No	No	No	Yes	No	No
CEACAM16	ENSG00000213892	0.513422	2.32787e-06	0.663108	3.34079e-09	0.344034	0.101847	-0.149686	0.650753	No	No	No	Yes	No	No
RBM20	ENSG00000203867	0.559645	4.14838e-08	0.470242	7.89689e-06	0.596294	0.0059839	0.089403	0.799998	No	No	No	No	No	Yes
TMEM89	ENSG00000183396	0.57292	6.72268e-07	0.427233	0.000348578	0.665954	0.00608512	0.145687	0.686277	No	No	No	No	No	Yes
FOLR1	ENSG00000110195	0.582086	0.000126018	0.302931	0.061411	0.605609	0.03785	0.279154	0.506011	No	No	No	No	No	Yes
ANK3	ENSG00000151150	0.585462	2.49823e-16	0.287915	7.59112e-05	0.311394	0.0240597	0.297547	0.0586988	No	Yes	No	No	No	No
SGSM1	ENSG00000167037	0.58576	2.79302e-16	0.409166	1.89596e-08	0.280177	0.0401769	0.176594	0.331243	No	Yes	No	No	No	No
CRYBB3	ENSG00000100053	0.58665	4.88029e-09	0.474977	4.30598e-06	0.29398	0.13392	0.111672	0.729794	No	Yes	No	No	No	No
CDH7	ENSG00000081138	0.586724	7.94309e-06	0.587186	1.40703e-05	0.224442	0.411723	-0.0004624	0.999623	No	Yes	No	Yes	No	No
EPHX2	ENSG00000120915	0.586975	1.01003e-15	0.356686	1.65052e-06	0.227116	0.105319	0.230288	0.184126	No	Yes	No	No	No	No
CAPN9	ENSG00000135773	0.587229	1.72122e-09	0.304539	0.00280763	0.203274	0.304638	0.28269	0.241587	No	Yes	No	No	No	No
HPX	ENSG00000110169	0.587304	3.96219e-11	0.462281	4.36731e-07	0.293079	0.0881535	0.125024	0.640019	No	Yes	No	No	No	No
TMED6	ENSG00000157315	0.587888	1.28251e-09	0.397781	7.03754e-05	0.299843	0.111643	0.190107	0.473302	No	Yes	No	No	No	No
AC009779.3	ENSG00000258311	0.588191	4.22759e-18	0.437571	1.89173e-10	0.323439	0.0150012	0.15062	0.390396	No	Yes	No	No	No	No
ASPG	ENSG00000166183	0.589797	8.18223e-06	0.481968	0.000430432	0.238573	0.383458	0.107829	0.815868	No	Yes	No	No	No	No
KCNC1	ENSG00000129159	0.590277	8.99714e-07	0.246591	0.0552855	0.275428	0.253074	0.343686	0.247846	No	Yes	No	No	No	No
SLC39A5	ENSG00000139540	0.591106	1.54492e-10	0.451272	2.11852e-06	0.0473395	0.837491	0.139834	0.608323	No	Yes	No	No	No	No
MT1H	ENSG00000205358	0.591474	9.66884e-06	0.337723	0.0165187	0.344855	0.192486	0.253751	0.489997	No	Yes	No	No	No	No
WDR78	ENSG00000152763	0.591773	3.27516e-13	0.392817	2.43206e-06	0.324332	0.0380831	0.198955	0.340994	No	Yes	No	No	No	No
DEPDC7	ENSG00000121690	0.591879	3.32922e-18	0.43631	2.31603e-10	0.223238	0.0830106	0.155569	0.373895	No	Yes	No	No	No	No
RAPGEFL1	ENSG00000108352	0.592319	5.53397e-18	0.424271	9.43015e-10	0.173123	0.192027	0.168047	0.330915	No	Yes	No	No	No	No
TMPRSS7	ENSG00000176040	0.592943	6.57222e-08	0.360647	0.00161006	0.143976	0.546975	0.232296	0.430347	No	Yes	No	No	No	No
MOGAT2	ENSG00000166391	0.593263	2.956e-10	0.386869	6.96461e-05	0.0695667	0.755698	0.206394	0.409828	No	Yes	No	No	No	No
MT1F	ENSG00000198417	0.593705	3.71172e-09	0.333938	0.00145301	0.298072	0.130781	0.259767	0.313881	No	Yes	No	No	No	No
LRRC31	ENSG00000114248	0.593972	7.9905e-13	0.375942	1.03124e-05	0.184994	0.266145	0.21803	0.299472	No	Yes	No	No	No	No
KBTBD12	ENSG00000187715	0.59484	1.91861e-07	0.156611	0.214306	0.197187	0.408762	0.438229	0.0923042	No	Yes	No	No	No	No
CYP2C8	ENSG00000138115	0.595174	4.16281e-09	0.402907	0.0001199	0.395708	0.043411	0.192266	0.491722	No	Yes	No	No	No	No
USH1G	ENSG00000182040	0.596201	1.20464e-06	0.401218	0.00169779	0.493546	0.0376226	0.194983	0.587847	No	Yes	No	No	No	No
KNG1	ENSG00000113889	0.596672	0.000345021	0.258843	0.152306	0.583146	0.0674644	0.337829	0.451384	No	Yes	No	No	No	No
C17orf113	ENSG00000267221	0.597235	3.07673e-11	0.472133	3.35379e-07	0.452442	0.0125962	0.125102	0.645433	No	Yes	No	No	No	No
SULT1A1	ENSG00000196502	0.598398	5.55307e-12	0.372312	3.17426e-05	0.277018	0.0994138	0.226086	0.306632	No	Yes	No	No	No	No
SULT1C2	ENSG00000198203	0.598891	4.51319e-05	0.0734456	0.675413	0.150519	0.649353	0.525445	0.121636	No	Yes	No	No	No	No
AP001931.1	ENSG00000254732	0.599803	1.494e-08	0.301569	0.00668485	0.411934	0.0441108	0.298235	0.257393	No	Yes	No	No	No	No
METTL27	ENSG00000165171	0.600097	2.38978e-09	0.283872	0.0071725	0.204452	0.31838	0.316225	0.192973	No	Yes	No	No	No	No
FER1L6	ENSG00000214814	0.601593	5.49102e-09	0.273506	0.011912	0.256174	0.213121	0.328087	0.186139	No	Yes	No	No	No	No
BTNL8	ENSG00000113303	0.601926	1.16488e-10	0.293136	0.00264443	0.230471	0.215449	0.30879	0.16541	No	Yes	No	No	No	No
PRAG1	ENSG00000275342	0.601949	3.44259e-23	0.302594	4.95718e-07	0.225823	0.0457473	0.299355	0.0159473	No	Yes	No	No	No	No
FXYD3	ENSG00000089356	0.603659	3.86412e-15	0.336575	1.71909e-05	0.219852	0.139198	0.267084	0.133087	No	Yes	No	No	No	No
SLC6A7	ENSG00000011083	0.604334	2.12381e-12	0.520105	4.27241e-09	0.256585	0.126314	0.084229	0.768886	No	Yes	No	No	No	No
COL2A1	ENSG00000139219	0.605263	1.34618e-06	0.458961	0.000405525	0.324778	0.190587	0.146301	0.715588	No	Yes	No	No	No	No
USP2	ENSG00000036672	0.605309	3.48141e-10	0.441605	9.06734e-06	0.131291	0.530738	0.163704	0.55465	No	Yes	No	No	No	No
GPR37L1	ENSG00000170075	0.606088	6.07619e-10	0.25015	0.0155143	0.369972	0.0510867	0.355938	0.117266	No	Yes	No	No	No	No
RXFP4	ENSG00000173080	0.606371	4.71041e-12	0.439452	1.09315e-06	0.0712242	0.729165	0.16692	0.488442	No	Yes	No	No	No	No
ASIC2	ENSG00000108684	0.607133	1.24357e-05	0.712282	6.09438e-07	0.445804	0.0962473	-0.105149	0.83202	No	Yes	No	Yes	No	No
SCIN	ENSG00000006747	0.607598	1.01548e-12	0.351471	6.19263e-05	0.174519	0.311056	0.256128	0.219106	No	Yes	No	No	No	No
NR2E3	ENSG00000278570	0.608041	6.77492e-08	0.212392	0.0804008	0.094004	0.721935	0.395649	0.133824	No	Yes	No	No	No	No
NOL4	ENSG00000101746	0.609014	1.0703e-07	0.426247	0.000334079	0.603933	0.009857	0.182767	0.586878	No	Yes	No	No	No	Yes
PKDCC	ENSG00000162878	0.611222	6.06069e-18	0.357968	5.44194e-07	0.171109	0.215911	0.253254	0.114537	No	Yes	No	No	No	No
MAOA	ENSG00000189221	0.611776	2.26331e-14	0.505155	7.7816e-10	0.225935	0.146689	0.106622	0.661893	No	Yes	No	No	No	No
EFCAB5	ENSG00000176927	0.611946	2.40251e-10	0.146609	0.16572	0.269594	0.155186	0.465337	0.0254024	No	Yes	No	No	No	No
WNK4	ENSG00000126562	0.612198	2.83637e-14	0.441487	8.20462e-08	0.165263	0.307972	0.170711	0.423551	No	Yes	No	No	No	No
ERICH5	ENSG00000177459	0.61329	2.67972e-09	0.46	1.52191e-05	0.145623	0.513025	0.15329	0.615138	No	Yes	No	No	No	No
AMACR	ENSG00000242110	0.613521	2.56515e-19	0.285294	3.28165e-05	0.249035	0.0531129	0.328227	0.0208862	No	Yes	No	No	No	No
CYP3A7	ENSG00000160870	0.614147	3.8043e-08	0.297528	0.011422	0.0558251	0.842599	0.316619	0.252857	No	Yes	No	No	No	No
SOWAHA	ENSG00000198944	0.614975	7.70962e-12	0.365395	8.094e-05	0.214192	0.234035	0.24958	0.264042	No	Yes	No	No	No	No
ROS1	ENSG00000047936	0.615409	1.51213e-06	0.412311	0.00197508	0.132347	0.646641	0.203098	0.587847	No	Yes	No	No	No	No
UGT1A5	ENSG00000240224	0.615549	2.09694e-08	0.378505	0.000924544	0.381229	0.0712596	0.237044	0.420273	No	Yes	No	No	No	No
ADAMTSL1	ENSG00000178031	0.616003	1.97928e-16	0.456211	2.15669e-09	0.326454	0.0241484	0.159791	0.417645	No	Yes	No	No	No	No
KRT12	ENSG00000187242	0.616024	3.71234e-08	0.51007	1.00522e-05	0.303605	0.16972	0.105954	0.779259	No	Yes	No	No	No	No
KIAA1683	ENSG00000130518	0.616461	7.30964e-14	0.376514	8.11558e-06	0.470849	0.00608512	0.239947	0.235698	No	Yes	No	No	No	No
NPY1R	ENSG00000164128	0.617544	2.76084e-07	0.285769	0.0248959	0.146162	0.581781	0.331776	0.268983	No	Yes	No	No	No	No
CCL14	ENSG00000276409	0.617562	2.60595e-20	0.370335	3.2927e-08	0.243725	0.0523922	0.247227	0.0960967	No	Yes	No	No	No	No
CNTD1	ENSG00000176563	0.618323	3.0549e-08	0.527298	4.6274e-06	0.250219	0.265035	0.091025	0.816178	No	Yes	No	No	No	No
THRB	ENSG00000151090	0.618714	6.69735e-11	0.449662	4.1519e-06	0.446377	0.0175815	0.169051	0.525434	No	Yes	No	No	No	No
CLCN2	ENSG00000114859	0.618943	1.95488e-14	0.433261	1.58532e-07	0.199864	0.210692	0.185682	0.378983	No	Yes	No	No	No	No
SLC10A5	ENSG00000253598	0.61896	5.64907e-14	0.471211	2.3114e-08	0.268439	0.0901465	0.147749	0.520782	No	Yes	No	No	No	No
PNLIPRP1	ENSG00000187021	0.620395	1.4402e-09	0.598988	1.48625e-08	0.334304	0.0914858	0.0214065	0.959074	No	Yes	No	Yes	No	No
AC009163.2	ENSG00000260092	0.620936	2.3346e-09	0.523478	1.03289e-06	0.168765	0.441179	0.097458	0.781479	No	Yes	No	No	No	No
SLC44A5	ENSG00000137968	0.621122	0.00943641	0.295019	0.257705	0.159702	0.777597	0.326104	0.646362	No	Yes	No	No	No	No
ZBTB7C	ENSG00000184828	0.621537	6.8882e-17	0.400418	1.10935e-07	0.161221	0.274246	0.221119	0.217981	No	Yes	No	No	No	No
MT1G	ENSG00000125144	0.621623	1.4007e-07	0.425825	0.000516416	0.247961	0.301475	0.195798	0.566406	No	Yes	No	No	No	No
SLC9A2	ENSG00000115616	0.621752	3.68189e-13	0.446821	3.54005e-07	0.122381	0.503987	0.174931	0.447461	No	Yes	No	No	No	No
WFIKKN1	ENSG00000127578	0.62193	5.99242e-09	0.536646	1.11685e-06	0.47112	0.0245609	0.0852841	0.821582	No	Yes	No	No	No	No
CCDC175	ENSG00000151838	0.623677	1.02437e-06	0.764152	6.40395e-09	0.477277	0.0523922	-0.140475	0.733007	No	Yes	No	Yes	No	No
UGT1A4	ENSG00000244474	0.624355	3.42984e-10	0.329028	0.0014774	0.250178	0.205078	0.295326	0.227928	No	Yes	No	No	No	No
ENTPD8	ENSG00000188833	0.624513	1.47095e-12	0.336611	0.000219114	0.205186	0.244437	0.287902	0.170963	No	Yes	No	No	No	No
ATP6V1C2	ENSG00000143882	0.625887	5.15625e-13	0.465306	1.66759e-07	0.190026	0.274996	0.160581	0.50209	No	Yes	No	No	No	No
REP15	ENSG00000174236	0.626033	8.46332e-11	0.417696	2.69722e-05	0.221513	0.252904	0.208337	0.418746	No	Yes	No	No	No	No
AC007325.2	ENSG00000277196	0.626659	6.66462e-07	0.425898	0.00116092	0.278336	0.272784	0.200762	0.586928	No	Yes	No	No	No	No
SYTL2	ENSG00000137501	0.627847	2.4812e-18	0.380345	1.47682e-07	0.284718	0.036166	0.247502	0.132205	No	Yes	No	No	No	No
IHH	ENSG00000163501	0.62792	2.96493e-15	0.374064	3.93283e-06	0.175981	0.265604	0.253856	0.17756	No	Yes	No	No	No	No
CELF5	ENSG00000161082	0.628805	7.81878e-09	0.514814	4.57486e-06	0.383341	0.0677713	0.113991	0.75115	No	Yes	No	No	No	No
ITLN1	ENSG00000179914	0.628982	1.96847e-05	0.323367	0.0387791	0.14659	0.658877	0.305616	0.440872	No	Yes	No	No	No	No
PLEKHG6	ENSG00000008323	0.630307	4.07988e-16	0.404114	2.84781e-07	0.157347	0.309667	0.226192	0.229658	No	Yes	No	No	No	No
CYP2D6	ENSG00000100197	0.630644	3.62135e-11	0.422935	1.64101e-05	0.165685	0.404222	0.207709	0.413102	No	Yes	No	No	No	No
ANPEP	ENSG00000166825	0.630831	1.99814e-06	0.452526	0.00103113	0.363232	0.163057	0.178304	0.66129	No	Yes	No	No	No	No
PADI1	ENSG00000142623	0.632343	3.72662e-13	0.211594	0.0208886	0.0555124	0.793028	0.420749	0.023915	No	Yes	No	No	No	No
HSD17B2	ENSG00000086696	0.634004	2.58338e-16	0.299455	0.000148396	0.23712	0.109292	0.334548	0.0475556	No	Yes	No	No	No	No
SCNN1B	ENSG00000168447	0.63423	4.46003e-07	0.48404	0.000199295	0.280637	0.266891	0.15019	0.709512	No	Yes	No	No	No	No
CLCA1	ENSG00000016490	0.634609	0.000917525	0.733899	0.000181109	0.2453	0.552385	-0.0992895	0.891446	No	Yes	No	Yes	No	No
ADRA1B	ENSG00000170214	0.635086	1.39598e-07	-0.027244	0.85682	0.24658	0.313894	0.66233	0.00852111	No	Yes	No	No	No	No
RAB41	ENSG00000147127	0.635994	1.43933e-09	0.35678	0.00110228	0.329726	0.105726	0.279214	0.295032	No	Yes	No	No	No	No
CRYBA2	ENSG00000163499	0.637044	3.67342e-08	0.459938	0.000122476	0.0917486	0.73746	0.177106	0.60368	No	Yes	No	No	No	No
HRK	ENSG00000135116	0.637125	5.24869e-07	0.113454	0.435613	0.650168	0.011632	0.523671	0.0669951	No	Yes	No	No	No	Yes
IQCM	ENSG00000234828	0.637469	8.19553e-07	0.35707	0.00854646	0.458937	0.0652201	0.280399	0.416675	No	Yes	No	No	No	No
AC240274.1	ENSG00000271254	0.638691	2.47157e-13	0.343717	0.000128465	0.429104	0.01387	0.294974	0.151264	No	Yes	No	No	No	No
PLIN1	ENSG00000166819	0.638814	6.41434e-11	0.550869	4.48498e-08	0.266186	0.166578	0.0879451	0.79181	No	Yes	No	No	No	No
HTR3C	ENSG00000178084	0.638818	6.9706e-06	0.393799	0.00823659	0.627094	0.0239665	0.245019	0.544979	No	Yes	No	No	No	Yes
PAX6	ENSG00000007372	0.639288	4.64028e-10	0.442356	2.91595e-05	0.119736	0.597643	0.196932	0.485154	No	Yes	No	No	No	No
CTSV	ENSG00000136943	0.639883	9.96354e-15	0.306667	0.000303286	0.332104	0.0366251	0.333216	0.0719134	No	Yes	No	No	No	No
PRLR	ENSG00000113494	0.640365	1.11556e-14	0.559392	5.31547e-11	0.23308	0.148562	0.0809728	0.767928	No	Yes	No	No	No	No
TUBAL3	ENSG00000178462	0.641756	1.79185e-11	0.322516	0.00115367	0.154335	0.443643	0.31924	0.158532	No	Yes	No	No	No	No
FGFR3	ENSG00000068078	0.643497	2.88114e-15	0.416379	5.29051e-07	0.248506	0.112733	0.227117	0.256454	No	Yes	No	No	No	No
RASSF10	ENSG00000189431	0.644559	7.88806e-10	0.336071	0.00212078	0.200309	0.353408	0.308487	0.233701	No	Yes	No	No	No	No
C9orf24	ENSG00000164972	0.646219	1.40032e-10	0.606265	5.29958e-09	0.354461	0.0674644	0.0399537	0.921039	No	Yes	No	Yes	No	No
PSCA	ENSG00000167653	0.646223	0.000477917	0.133582	0.532053	0.252169	0.525216	0.512641	0.26149	No	Yes	No	No	No	No
PRAC1	ENSG00000159182	0.647079	3.17387e-06	0.304862	0.0393615	0.321843	0.248692	0.342216	0.340066	No	Yes	No	No	No	No
ITPKA	ENSG00000137825	0.648004	2.86247e-16	0.410839	3.36176e-07	0.185163	0.237737	0.237165	0.214554	No	Yes	No	No	No	No
MROH2A	ENSG00000185038	0.649071	1.31e-09	0.340277	0.0022989	0.476393	0.0234099	0.308794	0.243347	No	Yes	No	No	No	No
GREM2	ENSG00000180875	0.649545	7.56053e-05	0.536305	0.00161779	0.374137	0.254427	0.11324	0.848934	No	Yes	No	No	No	No
C2orf88	ENSG00000187699	0.649649	8.01312e-12	0.407055	3.1972e-05	0.316652	0.0839003	0.242594	0.318608	No	Yes	No	No	No	No
PRR15	ENSG00000176532	0.649915	4.99667e-15	0.379712	7.34387e-06	0.203094	0.214131	0.270203	0.168288	No	Yes	No	No	No	No
DOC2A	ENSG00000149927	0.649989	3.59397e-08	0.451872	0.000218483	0.424144	0.062705	0.198117	0.559379	No	Yes	No	No	No	No
LGR6	ENSG00000133067	0.65282	2.21171e-13	0.450141	7.95735e-07	0.213308	0.229161	0.202679	0.385164	No	Yes	No	No	No	No
HES5	ENSG00000197921	0.653159	2.94043e-08	0.474763	9.65641e-05	0.596257	0.012296	0.178396	0.608531	No	Yes	No	No	No	Yes
DEFB1	ENSG00000164825	0.65613	5.98335e-10	0.411316	0.000177579	0.351092	0.0871216	0.244814	0.380081	No	Yes	No	No	No	No
LIPC	ENSG00000166035	0.65642	1.06164e-08	0.263048	0.0310257	0.48648	0.0301346	0.393372	0.146378	No	Yes	No	No	No	No
ZNF385C	ENSG00000187595	0.656757	3.09271e-10	0.489375	5.26548e-06	0.457388	0.0249803	0.167383	0.583658	No	Yes	No	No	No	No
FGFR2	ENSG00000066468	0.656865	1.76736e-13	0.356294	0.000101968	0.296589	0.0839536	0.300571	0.152088	No	Yes	No	No	No	No
MMP28	ENSG00000271447	0.657748	1.0571e-18	0.334698	8.08848e-06	0.244557	0.0820109	0.323049	0.0444078	No	Yes	No	No	No	No
FABP6	ENSG00000170231	0.658863	0.00525061	0.546315	0.0263929	0.225788	0.667518	0.112548	0.899295	No	Yes	No	No	No	No
CCDC196	ENSG00000196553	0.659341	1.19842e-06	0.711396	3.61767e-07	0.102686	0.749577	-0.0520552	0.924323	No	Yes	No	Yes	No	No
TAT	ENSG00000198650	0.65978	1.62008e-07	0.248135	0.0666916	0.553584	0.0247741	0.411646	0.171647	No	Yes	No	No	No	No
PLCD1	ENSG00000187091	0.661553	1.62681e-19	0.388234	1.28543e-07	0.327495	0.019762	0.273319	0.0923856	No	Yes	No	No	No	No
VSIG2	ENSG00000019102	0.662608	9.16476e-18	0.356836	4.6822e-06	0.256086	0.0789012	0.305772	0.0732472	No	Yes	No	No	No	No
ANKFN1	ENSG00000153930	0.66579	3.44156e-08	0.25893	0.0445571	0.385198	0.0994138	0.40686	0.154961	No	Yes	No	No	No	No
G6PC	ENSG00000131482	0.665889	4.00538e-09	0.362298	0.00214965	0.213866	0.357759	0.303591	0.288374	No	Yes	No	No	No	No
NWD1	ENSG00000188039	0.668259	5.22491e-12	0.376734	0.000165315	0.262001	0.169692	0.291526	0.218962	No	Yes	No	No	No	No
LCN15	ENSG00000177984	0.66877	3.09668e-05	0.352486	0.0385577	0.531508	0.0854592	0.316284	0.469945	No	Yes	No	No	No	No
KLB	ENSG00000134962	0.668907	6.05822e-11	0.458301	1.3663e-05	0.186754	0.377159	0.210606	0.44602	No	Yes	No	No	No	No
GAL3ST1	ENSG00000128242	0.671053	3.53328e-17	0.346274	1.73525e-05	0.19046	0.223086	0.324779	0.0645679	No	Yes	No	No	No	No
RNF152	ENSG00000176641	0.67264	9.67603e-16	0.491694	8.4189e-09	0.30352	0.0577355	0.180946	0.411251	No	Yes	No	No	No	No
TSPAN7	ENSG00000156298	0.673795	5.14025e-21	0.489444	1.25545e-11	0.376989	0.00863212	0.184351	0.296054	No	Yes	No	No	No	No
KLK1	ENSG00000167748	0.674476	3.17507e-12	0.487366	9.66803e-07	0.205524	0.293303	0.187111	0.479634	No	Yes	No	No	No	No
CHRNA1	ENSG00000138435	0.674507	6.39338e-07	0.142576	0.351653	0.478182	0.0667533	0.531931	0.0833756	No	Yes	No	No	No	No
SELENBP1	ENSG00000143416	0.67942	1.7207e-11	0.591647	1.27882e-08	0.321935	0.0987701	0.0877721	0.801499	No	Yes	No	Yes	No	No
HSPB3	ENSG00000169271	0.67964	3.32818e-07	0.623351	5.5437e-06	0.233707	0.399162	0.0562891	0.914405	No	Yes	No	Yes	No	No
OGN	ENSG00000106809	0.680129	3.38034e-06	0.214896	0.180833	0.334807	0.254297	0.465233	0.185773	No	Yes	No	No	No	No
ANO7	ENSG00000146205	0.681153	7.41795e-11	0.585369	5.64817e-08	0.295549	0.149727	0.0957843	0.787458	No	Yes	No	Yes	No	No
KRTAP13-2	ENSG00000182816	0.682443	7.59156e-05	0.458004	0.0112082	0.278257	0.441461	0.224439	0.672157	No	Yes	No	No	No	No
MS4A10	ENSG00000172689	0.683213	4.04196e-07	0.500433	0.000342004	-0.004446	0.99115	0.18278	0.657942	No	Yes	No	No	No	No
GLYATL3	ENSG00000203972	0.687496	4.47965e-09	0.475061	8.81158e-05	0.114104	0.667518	0.212436	0.51903	No	Yes	No	No	No	No
UGT1A7	ENSG00000244122	0.68754	5.96689e-10	0.446367	0.000100234	0.407194	0.0576387	0.241172	0.416282	No	Yes	No	No	No	No
SNX32	ENSG00000172803	0.688632	6.54098e-08	0.431845	0.00113056	0.156634	0.576715	0.256787	0.459437	No	Yes	No	No	No	No
ATP13A4	ENSG00000127249	0.692819	1.53948e-13	0.350554	0.000286657	0.151806	0.441179	0.342265	0.11213	No	Yes	No	No	No	No
LDHD	ENSG00000166816	0.693006	1.75128e-14	0.446858	1.30491e-06	0.199484	0.268455	0.246148	0.272493	No	Yes	No	No	No	No
PROC	ENSG00000115718	0.693154	9.0003e-11	0.372415	0.000796304	0.310512	0.138633	0.320738	0.221929	No	Yes	No	No	No	No
TBPL2	ENSG00000182521	0.694242	5.6269e-09	0.661133	7.3457e-08	0.279037	0.24255	0.0331081	0.945745	No	Yes	No	Yes	No	No
TTR	ENSG00000118271	0.695888	9.66172e-10	0.546996	3.07799e-06	0.1797	0.455297	0.148893	0.672154	No	Yes	No	No	No	No
FMO5	ENSG00000131781	0.69673	7.72252e-17	0.379161	7.74369e-06	0.276137	0.0822453	0.317569	0.0898749	No	Yes	No	No	No	No
TBX10	ENSG00000167800	0.696895	3.28944e-09	0.462438	0.000150221	0.142758	0.583681	0.234457	0.466341	No	Yes	No	No	No	No
OTC	ENSG00000036473	0.698642	1.02134e-08	0.569857	5.9069e-06	0.283106	0.248579	0.128785	0.748249	No	Yes	No	No	No	No
AC020922.1	ENSG00000267706	0.699605	1.83667e-07	0.538873	0.000102048	0.590289	0.0246038	0.160732	0.708785	No	Yes	No	No	No	Yes
SLC13A1	ENSG00000081800	0.699752	3.3271e-07	0.464484	0.00112711	0.184658	0.534301	0.235268	0.548476	No	Yes	No	No	No	No
RIMKLA	ENSG00000177181	0.70132	1.03373e-17	0.390625	2.32531e-06	0.24594	0.115676	0.310694	0.089031	No	Yes	No	No	No	No
KLK4	ENSG00000167749	0.701338	6.43186e-07	0.64426	9.14237e-06	0.431246	0.115272	0.0570772	0.91921	No	Yes	No	Yes	No	No
ACSF2	ENSG00000167107	0.704083	7.03733e-17	0.487973	1.20674e-08	0.41104	0.0137329	0.21611	0.307021	No	Yes	No	No	No	No
C2orf54	ENSG00000172478	0.704693	2.889e-11	0.427128	9.3716e-05	0.265828	0.207395	0.277565	0.302829	No	Yes	No	No	No	No
EDN3	ENSG00000124205	0.705685	2.61923e-14	0.350198	0.00023529	0.17302	0.360254	0.355487	0.0896401	No	Yes	No	No	No	No
AIFM3	ENSG00000183773	0.706244	6.64914e-13	0.58602	6.57173e-09	0.270194	0.160794	0.120224	0.69952	No	Yes	No	Yes	No	No
CLCNKB	ENSG00000184908	0.706253	1.24339e-08	0.306465	0.0195136	0.342557	0.160183	0.399787	0.178312	No	Yes	No	No	No	No
CD177	ENSG00000204936	0.706463	2.02525e-05	0.502855	0.00360806	0.527496	0.0988915	0.203607	0.697986	No	Yes	No	No	No	No
FABP1	ENSG00000163586	0.708934	2.14773e-12	0.424563	4.33216e-05	0.23901	0.235096	0.284371	0.254452	No	Yes	No	No	No	No
ZDHHC11B	ENSG00000206077	0.709823	7.22749e-08	0.472059	0.000561919	0.505095	0.0477258	0.237764	0.521551	No	Yes	No	No	No	No
NRAP	ENSG00000197893	0.709975	5.0705e-08	0.610035	5.61036e-06	0.246173	0.359291	0.0999404	0.829551	No	Yes	No	Yes	No	No
CYP4F12	ENSG00000186204	0.711268	1.22318e-18	0.512668	3.32397e-10	0.20061	0.200819	0.1986	0.327437	No	Yes	No	No	No	No
RUNDC3B	ENSG00000105784	0.711499	1.93088e-13	0.534523	7.01295e-08	0.3681	0.0483809	0.176976	0.509821	No	Yes	No	No	No	No
LRFN2	ENSG00000156564	0.714322	1.80011e-08	0.520096	7.3073e-05	0.127027	0.658088	0.194226	0.603613	No	Yes	No	No	No	No
XPNPEP2	ENSG00000122121	0.715834	8.77511e-07	0.402447	0.00849698	0.16969	0.599029	0.313387	0.420904	No	Yes	No	No	No	No
UGT1A10	ENSG00000242515	0.716801	1.78689e-11	0.459096	2.96073e-05	0.239946	0.26349	0.257705	0.35301	No	Yes	No	No	No	No
CYP2S1	ENSG00000167600	0.717738	3.1798e-23	0.35377	7.86466e-07	0.267451	0.046686	0.363967	0.0131435	No	Yes	No	No	No	No
RHOU	ENSG00000116574	0.718845	2.22365e-20	0.485456	5.26369e-10	0.336117	0.023415	0.233389	0.20326	No	Yes	No	No	No	No
SSUH2	ENSG00000125046	0.722284	6.97577e-13	0.318946	0.00227409	0.349161	0.0704595	0.403339	0.0747647	No	Yes	No	No	No	No
DAO	ENSG00000110887	0.723784	1.8084e-06	0.716588	4.40928e-06	0.213377	0.51388	0.00719637	0.991744	No	Yes	No	Yes	No	No
MOBP	ENSG00000168314	0.724877	1.43426e-07	0.597037	2.69352e-05	0.396392	0.142436	0.12784	0.784488	No	Yes	No	Yes	No	No
ENTPD5	ENSG00000187097	0.72566	1.67995e-17	0.488468	1.45311e-08	0.26113	0.107066	0.237192	0.251752	No	Yes	No	No	No	No
DRGX	ENSG00000165606	0.725705	3.616e-05	0.272972	0.15376	0.387642	0.271399	0.452732	0.312284	No	Yes	No	No	No	No
INPP5J	ENSG00000185133	0.726814	1.55196e-17	0.553908	1.59457e-10	0.229266	0.164505	0.172906	0.44337	No	Yes	No	No	No	No
C2orf40	ENSG00000119147	0.727716	7.97741e-09	0.208452	0.129293	0.270286	0.289774	0.519264	0.0678118	No	Yes	No	No	No	No
LGI1	ENSG00000108231	0.728278	1.17593e-08	0.286516	0.0351099	0.544831	0.0290423	0.441763	0.141018	No	Yes	No	No	No	No
RPL10L	ENSG00000165496	0.728382	5.89985e-10	0.516829	2.02407e-05	0.356087	0.119808	0.211553	0.521551	No	Yes	No	No	No	No
ARHGAP36	ENSG00000147256	0.72866	5.26177e-09	0.524979	4.64608e-05	0.488431	0.0430515	0.203681	0.574681	No	Yes	No	No	No	No
MS4A12	ENSG00000071203	0.728983	2.7485e-05	0.642913	0.00034439	0.24456	0.51246	0.0860706	0.897181	No	Yes	No	Yes	No	No
STAB2	ENSG00000136011	0.729145	3.34527e-14	0.234588	0.020082	0.265226	0.157676	0.494557	0.0144823	No	Yes	No	No	No	No
TMEM236	ENSG00000148483	0.730957	2.88745e-08	0.532967	9.2347e-05	0.245448	0.366801	0.19799	0.612134	No	Yes	No	No	No	No
FRAS1	ENSG00000138759	0.7314	2.73113e-13	0.471728	4.29147e-06	0.374651	0.0518159	0.259673	0.306632	No	Yes	No	No	No	No
CHST5	ENSG00000135702	0.732994	1.83013e-17	0.503211	8.00527e-09	0.175487	0.307007	0.229783	0.279463	No	Yes	No	No	No	No
PPY	ENSG00000108849	0.734976	1.16671e-05	0.596108	0.000596008	0.24699	0.491266	0.138868	0.812832	No	Yes	No	Yes	No	No
SGK2	ENSG00000101049	0.735585	1.49359e-16	0.474998	1.50077e-07	0.285992	0.0918655	0.260586	0.227928	No	Yes	No	No	No	No
VWA5B1	ENSG00000158816	0.737239	3.2254e-08	0.574705	2.99335e-05	0.223529	0.423447	0.162533	0.70253	No	Yes	No	No	No	No
SHOX	ENSG00000185960	0.738213	1.30781e-08	0.582039	1.40104e-05	0.119663	0.687864	0.156174	0.70752	No	Yes	No	No	No	No
ATP12A	ENSG00000075673	0.739472	8.51787e-05	0.400206	0.0452594	0.352506	0.359775	0.339266	0.518848	No	Yes	No	No	No	No
FAM47E	ENSG00000189157	0.744027	3.81335e-20	0.449938	2.98375e-08	0.323592	0.0346442	0.294089	0.104504	No	Yes	No	No	No	No
LAMA1	ENSG00000101680	0.745118	2.65886e-15	0.344835	0.000355707	0.444307	0.0164777	0.400283	0.0542144	No	Yes	No	No	No	No
PHLPP2	ENSG00000040199	0.746695	4.22133e-18	0.485237	2.27902e-08	0.383254	0.02062	0.261458	0.200102	No	Yes	No	No	No	No
PRKG2	ENSG00000138669	0.748245	8.45367e-09	0.515106	0.000127984	0.315302	0.225526	0.233139	0.522832	No	Yes	No	No	No	No
DHRS11	ENSG00000278535	0.751302	2.94909e-15	0.533518	3.80951e-08	0.284282	0.120776	0.217784	0.378983	No	Yes	No	No	No	No
UGT1A3	ENSG00000243135	0.753909	1.50892e-09	0.381225	0.00345762	0.375249	0.122564	0.372685	0.224839	No	Yes	No	No	No	No
SLC25A34	ENSG00000162461	0.754035	1.2673e-15	0.560608	5.45889e-09	0.299629	0.0970981	0.193427	0.441824	No	Yes	No	No	No	No
CELA3B	ENSG00000219073	0.755701	5.94314e-10	0.622996	7.20402e-07	0.378602	0.109912	0.132705	0.737056	No	Yes	No	Yes	No	No
PIGZ	ENSG00000119227	0.756195	4.39082e-15	0.394794	6.14763e-05	0.377215	0.0409095	0.361402	0.09761	No	Yes	No	No	No	No
REN	ENSG00000143839	0.756242	1.5375e-07	0.521732	0.000484458	0.701168	0.0150012	0.23451	0.575935	No	Yes	No	No	No	Yes
UGT1A9	ENSG00000241119	0.758623	3.04221e-09	0.617719	2.83606e-06	0.450587	0.0674644	0.140904	0.733007	No	Yes	No	Yes	No	No
PKLR	ENSG00000143627	0.760157	1.36007e-07	0.692596	3.18564e-06	0.217829	0.478132	0.0675612	0.903808	No	Yes	No	Yes	No	No
MEP1B	ENSG00000141434	0.761752	9.95211e-08	0.574488	0.000102305	0.181381	0.563325	0.187264	0.672114	No	Yes	No	No	No	No
NXF3	ENSG00000147206	0.76422	5.94543e-05	0.395017	0.0511956	0.135934	0.763743	0.369202	0.476517	No	Yes	No	No	No	No
HOXB13	ENSG00000159184	0.764525	4.95869e-10	0.477387	0.000175004	0.315554	0.194873	0.287137	0.375125	No	Yes	No	No	No	No
TM4SF5	ENSG00000142484	0.764781	4.14655e-17	0.44174	1.58098e-06	0.264559	0.130086	0.323042	0.11913	No	Yes	No	No	No	No
APOH	ENSG00000091583	0.767044	9.97138e-09	0.778601	1.72239e-08	0.296367	0.271535	-0.0115576	0.98397	No	Yes	No	Yes	No	No
IGSF5	ENSG00000183067	0.76828	3.29315e-08	0.411219	0.00475643	0.486614	0.069071	0.357061	0.317149	No	Yes	No	No	No	No
PPARGC1A	ENSG00000109819	0.770539	1.1661e-16	0.542906	9.11788e-09	0.300034	0.0905464	0.227633	0.335784	No	Yes	No	No	No	No
MT3	ENSG00000087250	0.775377	8.42511e-09	0.681165	9.20969e-07	0.413095	0.114619	0.0942124	0.847251	No	Yes	No	Yes	No	No
NAALADL1	ENSG00000168060	0.778328	8.4661e-13	0.596245	9.51463e-08	0.522413	0.0155368	0.182083	0.558704	No	Yes	No	Yes	No	No
SLC47A2	ENSG00000180638	0.778957	1.99317e-10	0.286343	0.0274317	0.369941	0.120458	0.492614	0.0747647	No	Yes	No	No	No	No
MT1M	ENSG00000205364	0.782432	7.39042e-08	0.505613	0.000826124	0.291562	0.326894	0.276819	0.489997	No	Yes	No	No	No	No
CDH16	ENSG00000166589	0.784826	1.14701e-09	0.459665	0.000593734	0.238145	0.370345	0.325161	0.326798	No	Yes	No	No	No	No
CFAP65	ENSG00000181378	0.78554	1.5434e-14	0.521368	5.82543e-07	0.28741	0.147864	0.264172	0.306632	No	Yes	No	No	No	No
MEP1A	ENSG00000112818	0.78681	2.03446e-14	0.385777	0.000260401	0.278601	0.164732	0.401032	0.0828152	No	Yes	No	No	No	No
MB	ENSG00000198125	0.787501	1.24734e-10	0.538916	1.95779e-05	0.27319	0.26793	0.248585	0.454395	No	Yes	No	No	No	No
NXPE4	ENSG00000137634	0.788127	2.51192e-12	0.54237	2.76156e-06	0.227467	0.318673	0.245757	0.410586	No	Yes	No	No	No	No
UGT2B10	ENSG00000109181	0.790452	4.00965e-12	0.504473	1.67828e-05	0.272107	0.231381	0.28598	0.328489	No	Yes	No	No	No	No
CDH22	ENSG00000149654	0.793906	1.24862e-10	0.462984	0.000291157	0.333282	0.170128	0.330922	0.288266	No	Yes	No	No	No	No
LHX4	ENSG00000121454	0.79432	3.14326e-14	0.434982	4.94655e-05	0.342894	0.088094	0.359339	0.140823	No	Yes	No	No	No	No
ACER2	ENSG00000177076	0.794745	2.51762e-17	0.336271	0.000428602	0.453193	0.0142798	0.458474	0.0196355	No	Yes	No	No	No	No
CDKN2B	ENSG00000147883	0.795437	1.70274e-16	0.447853	4.82694e-06	0.239204	0.205078	0.347584	0.114038	No	Yes	No	No	No	No
AL160276.1	ENSG00000283526	0.798405	2.56261e-10	0.479836	0.000242304	0.398132	0.104244	0.318569	0.326589	No	Yes	No	No	No	No
SLC4A4	ENSG00000080493	0.802965	2.70104e-14	0.561419	1.92189e-07	0.276469	0.180254	0.241546	0.380203	No	Yes	No	No	No	No
ISX	ENSG00000175329	0.802995	5.17198e-13	0.583376	3.19284e-07	0.174581	0.45659	0.21962	0.46803	No	Yes	No	No	No	No
TM6SF2	ENSG00000213996	0.803363	1.84202e-10	0.391471	0.00293334	0.262506	0.304937	0.411891	0.171417	No	Yes	No	No	No	No
GSTA1	ENSG00000243955	0.804123	1.07885e-07	0.497817	0.00159846	0.230871	0.474294	0.306306	0.457142	No	Yes	No	No	No	No
SLC4A9	ENSG00000113073	0.806466	7.25614e-11	0.566096	9.02624e-06	0.181319	0.494344	0.24037	0.478586	No	Yes	No	No	No	No
CNGA1	ENSG00000198515	0.814812	7.18864e-15	0.454472	2.14411e-05	0.389784	0.0518159	0.36034	0.138404	No	Yes	No	No	No	No
NWD2	ENSG00000174145	0.817594	5.98263e-08	0.502881	0.0013664	0.0874176	0.814967	0.314712	0.439144	No	Yes	No	No	No	No
IGSF9	ENSG00000085552	0.818481	3.52815e-15	0.581637	4.12131e-08	0.227102	0.273051	0.236844	0.381555	No	Yes	No	No	No	No
ADGRG4	ENSG00000156920	0.819377	1.26655e-09	0.552679	7.35138e-05	0.255744	0.356235	0.266698	0.470289	No	Yes	No	No	No	No
CYP2B6	ENSG00000197408	0.819792	2.20868e-11	0.535696	2.19454e-05	0.364517	0.127604	0.284096	0.378075	No	Yes	No	No	No	No
ALPI	ENSG00000163295	0.819795	1.56846e-12	0.434232	0.000290651	0.113659	0.665513	0.385563	0.161317	No	Yes	No	No	No	No
CELA3A	ENSG00000142789	0.823164	1.16376e-09	0.736667	1.25861e-07	0.197333	0.49699	0.0864968	0.864386	No	Yes	No	Yes	No	No
EXPH5	ENSG00000110723	0.824571	2.0792e-15	0.582606	3.7481e-08	0.344611	0.0830699	0.241965	0.370433	No	Yes	No	No	No	No
MYBPC1	ENSG00000196091	0.828808	2.06643e-11	0.384862	0.0028415	0.482944	0.0434425	0.443946	0.121548	No	Yes	No	No	No	No
DHRS7C	ENSG00000184544	0.829834	3.03966e-10	0.453889	0.000920895	0.211125	0.447447	0.375944	0.249309	No	Yes	No	No	No	No
SEC14L5	ENSG00000103184	0.830152	3.53284e-11	-0.0286103	0.855124	0.511342	0.0355102	0.858762	0.000285491	No	Yes	No	No	No	No
SLC51A	ENSG00000163959	0.831366	5.83705e-05	0.698207	0.00111945	0.470029	0.25592	0.13316	0.861754	No	Yes	No	Yes	No	No
MFSD4A	ENSG00000174514	0.834005	5.26485e-14	0.521845	4.25788e-06	0.352888	0.0980533	0.31216	0.252226	No	Yes	No	No	No	No
CPA6	ENSG00000165078	0.835529	2.64534e-11	0.631375	9.8928e-07	0.333645	0.177513	0.204154	0.574793	No	Yes	No	Yes	No	No
TINCR	ENSG00000223573	0.84122	9.45947e-12	0.346154	0.00744168	0.412365	0.0838188	0.495067	0.0754778	No	Yes	No	No	No	No
MROH7	ENSG00000184313	0.845522	3.21296e-10	0.659803	1.89579e-06	0.435469	0.0934623	0.185719	0.649304	No	Yes	No	Yes	No	No
CA2	ENSG00000104267	0.845905	3.427e-15	0.596601	4.96503e-08	0.263736	0.211769	0.249304	0.371888	No	Yes	No	Yes	No	No
CYP4F2	ENSG00000186115	0.846502	2.20711e-08	0.486675	0.00205319	0.192971	0.560156	0.359827	0.365021	No	Yes	No	No	No	No
TMEM63C	ENSG00000165548	0.847908	2.6011e-14	0.668268	4.51688e-09	0.405172	0.0577355	0.17964	0.575935	No	Yes	No	Yes	No	No
SLC39A2	ENSG00000165794	0.856383	2.78938e-07	0.638151	0.00021786	0.375311	0.262336	0.218232	0.672114	No	Yes	No	Yes	No	No
RBM24	ENSG00000112183	0.857905	1.97431e-10	0.647902	3.09269e-06	0.292215	0.283308	0.210003	0.597221	No	Yes	No	Yes	No	No
SCGB2A1	ENSG00000124939	0.858057	9.6503e-13	0.646089	1.68071e-07	0.329569	0.162647	0.211967	0.530931	No	Yes	No	Yes	No	No
CA7	ENSG00000168748	0.86295	4.4539e-07	0.824267	2.92496e-06	0.33144	0.344435	0.0386839	0.955581	No	Yes	No	Yes	No	No
ARR3	ENSG00000120500	0.869525	5.42424e-11	0.439091	0.00144572	0.619468	0.01781	0.430434	0.174028	No	Yes	No	No	No	Yes
UGT1A8	ENSG00000242366	0.87196	2.09609e-11	0.638501	1.87025e-06	0.242851	0.365275	0.233459	0.522685	No	Yes	No	Yes	No	No
DACT2	ENSG00000164488	0.872671	3.90985e-09	0.471331	0.00230161	0.732881	0.0138342	0.40134	0.282144	No	Yes	No	No	No	Yes
KLK3	ENSG00000142515	0.873394	3.89086e-12	0.599997	3.52292e-06	0.457103	0.0591473	0.273398	0.414619	No	Yes	No	Yes	No	No
VIPR1	ENSG00000114812	0.876573	1.5748e-16	0.589302	4.67399e-08	0.346299	0.0867803	0.287271	0.272502	No	Yes	No	Yes	No	No
FSIP1	ENSG00000150667	0.879091	9.91264e-18	0.536793	2.15765e-07	0.510714	0.0120487	0.342298	0.149821	No	Yes	No	No	No	No
SLC17A8	ENSG00000179520	0.882603	2.2892e-09	0.791484	1.9873e-07	0.571193	0.0453727	0.0911192	0.869863	No	Yes	No	Yes	No	No
FAM189A1	ENSG00000104059	0.884945	1.97209e-08	0.579047	0.000399861	0.555029	0.0681951	0.305898	0.479634	No	Yes	No	No	No	No
PITX2	ENSG00000164093	0.885904	6.67766e-07	0.799087	1.36865e-05	0.427586	0.230151	0.0868163	0.898445	No	Yes	No	Yes	No	No
PDZD3	ENSG00000172367	0.888736	7.05339e-17	0.52444	1.18068e-06	0.361019	0.0734315	0.364297	0.138074	No	Yes	No	No	No	No
INSL5	ENSG00000172410	0.893545	1.31279e-05	0.311	0.165411	0.451017	0.275119	0.582545	0.250658	No	Yes	No	No	No	No
P2RY4	ENSG00000186912	0.898937	7.98902e-10	0.690099	4.69584e-06	0.524461	0.0627656	0.208838	0.632594	No	Yes	No	Yes	No	No
PRAP1	ENSG00000165828	0.899917	1.39466e-10	0.414171	0.0047833	0.371817	0.180031	0.485746	0.140423	No	Yes	No	No	No	No
KLK15	ENSG00000174562	0.90356	2.16516e-11	0.670282	1.39467e-06	0.338871	0.207077	0.233278	0.543921	No	Yes	No	Yes	No	No
FAM184B	ENSG00000047662	0.909175	1.24621e-08	0.727906	9.94766e-06	0.522431	0.0905464	0.181269	0.723957	No	Yes	No	Yes	No	No
ST6GAL2	ENSG00000144057	0.911604	1.7365e-06	0.243552	0.24947	0.415365	0.279873	0.668052	0.134206	No	Yes	No	No	No	No
CWH43	ENSG00000109182	0.920906	1.22004e-08	0.729037	1.2514e-05	0.385112	0.235767	0.191869	0.711667	No	Yes	No	Yes	No	No
HEPACAM2	ENSG00000188175	0.92293	4.98961e-14	0.733728	5.17845e-09	0.315253	0.190683	0.189203	0.597781	No	Yes	No	Yes	No	No
CCDC183	ENSG00000213213	0.927512	6.1789e-16	0.455864	9.58271e-05	0.529547	0.01781	0.471648	0.0634391	No	Yes	No	No	No	No
FMN2	ENSG00000155816	0.930682	4.30321e-10	0.757689	8.05885e-07	0.583113	0.0430691	0.172993	0.718109	No	Yes	No	Yes	No	No
C14orf180	ENSG00000184601	0.937722	2.94239e-09	0.310277	0.0677626	0.49525	0.106282	0.627445	0.0790458	No	Yes	No	No	No	No
SLC3A1	ENSG00000138079	0.941602	1.54986e-12	0.462067	0.00081613	0.439116	0.0878114	0.479535	0.119778	No	Yes	No	No	No	No
DNAJB7	ENSG00000172404	0.946547	5.03868e-13	0.705534	1.51666e-07	0.371015	0.146765	0.241013	0.506637	No	Yes	No	Yes	No	No
SLC6A4	ENSG00000108576	0.949677	2.37635e-12	0.549607	8.18094e-05	0.191177	0.51124	0.40007	0.22946	No	Yes	No	No	No	No
CHRNA7	ENSG00000175344	0.953194	2.76044e-14	0.704634	3.74466e-08	0.304805	0.218237	0.24856	0.463163	No	Yes	No	Yes	No	No
FETUB	ENSG00000090512	0.959556	1.24283e-10	0.750364	1.02798e-06	0.700261	0.0175815	0.209192	0.64154	No	Yes	No	Yes	No	Yes
SLC17A4	ENSG00000146039	0.96508	2.8758e-16	0.583978	1.12127e-06	0.42662	0.0577355	0.381102	0.170632	No	Yes	No	No	No	No
CAPN13	ENSG00000162949	0.97693	1.23828e-13	0.794031	4.2951e-09	0.41795	0.100245	0.182899	0.643937	No	Yes	No	Yes	No	No
ABCB1	ENSG00000085563	0.982046	5.90424e-16	0.735574	2.72631e-09	0.605565	0.0124416	0.246472	0.446159	No	Yes	No	Yes	No	Yes
FADS6	ENSG00000172782	0.98457	7.49374e-08	0.625104	0.00102798	0.219607	0.586808	0.359467	0.473097	No	Yes	No	Yes	No	No
EVX1	ENSG00000106038	0.985224	3.51037e-11	0.550668	0.000347385	0.901648	0.00419816	0.434556	0.237054	No	Yes	No	No	No	Yes
RETNLB	ENSG00000163515	0.990571	1.14601e-09	0.706616	2.61223e-05	0.239221	0.494382	0.283955	0.539732	No	Yes	No	Yes	No	No
C6	ENSG00000039537	0.994679	1.94135e-15	0.819697	1.53541e-10	0.676768	0.00848607	0.174982	0.637121	No	Yes	No	Yes	No	Yes
CREB3L3	ENSG00000060566	0.995816	6.0793e-09	0.850144	1.48232e-06	0.397093	0.248714	0.145672	0.806731	No	Yes	No	Yes	No	No
HAVCR1	ENSG00000113249	0.996242	1.10815e-10	0.481514	0.00280841	0.496794	0.0966329	0.514728	0.161317	No	Yes	No	No	No	No
LYPD8	ENSG00000259823	0.998018	1.55185e-11	0.51337	0.000828564	0.326882	0.271535	0.484648	0.169844	No	Yes	No	No	No	No
BEST4	ENSG00000142959	1.00186	1.73516e-09	0.796602	3.46905e-06	0.378359	0.258262	0.205254	0.697931	No	Yes	No	Yes	No	No
SLC26A3	ENSG00000091138	1.01059	6.66583e-13	0.682057	2.26651e-06	0.282695	0.320653	0.328532	0.372084	No	Yes	No	Yes	No	No
LRRN2	ENSG00000170382	1.01164	6.36852e-13	0.815268	1.67362e-08	0.616465	0.0247824	0.196373	0.641898	No	Yes	No	Yes	No	Yes
ADH1C	ENSG00000248144	1.01859	7.88386e-12	0.75738	7.58338e-07	0.367007	0.215282	0.261213	0.536136	No	Yes	No	Yes	No	No
TNNC2	ENSG00000101470	1.01994	3.05849e-14	0.893846	9.61653e-11	0.617565	0.0188823	0.126093	0.77905	No	Yes	No	Yes	No	Yes
SULT1A2	ENSG00000197165	1.02261	1.64354e-15	0.637397	1.07635e-06	0.530136	0.0322985	0.385214	0.214128	No	Yes	No	Yes	No	No
SLC30A10	ENSG00000196660	1.03247	3.68189e-13	0.642493	1.04805e-05	0.343575	0.224752	0.389981	0.269214	No	Yes	No	Yes	No	No
ZG16	ENSG00000174992	1.03414	6.67886e-11	0.663392	4.90083e-05	0.315867	0.327496	0.370744	0.373275	No	Yes	No	Yes	No	No
BEST2	ENSG00000039987	1.04206	8.28532e-10	0.81753	3.0131e-06	0.357653	0.299995	0.224526	0.667591	No	Yes	No	Yes	No	No
SULT2A1	ENSG00000105398	1.04948	1.00753e-12	0.693668	4.43048e-06	0.279013	0.354659	0.355813	0.351071	No	Yes	No	Yes	No	No
UGT2A3	ENSG00000135220	1.04958	3.19595e-06	0.533392	0.025443	0.428276	0.355566	0.516192	0.38456	No	Yes	No	No	No	No
SLC5A11	ENSG00000158865	1.05442	1.50586e-10	0.724256	1.9775e-05	0.606695	0.056247	0.330164	0.461294	No	Yes	No	Yes	No	No
TRHDE	ENSG00000072657	1.06085	2.3619e-16	0.491231	0.000196627	0.58943	0.0192704	0.569616	0.042197	No	Yes	No	No	No	Yes
EDN2	ENSG00000127129	1.07389	9.56735e-15	0.756071	9.23729e-08	0.431214	0.10612	0.317823	0.378983	No	Yes	No	Yes	No	No
HSD3B2	ENSG00000203859	1.07934	1.27807e-07	0.52983	0.0139428	0.629767	0.112733	0.549514	0.286844	No	Yes	No	No	No	No
PADI2	ENSG00000117115	1.0795	3.52124e-19	0.708193	5.36104e-09	0.624718	0.00926648	0.371305	0.19004	No	Yes	No	Yes	No	Yes
EMX1	ENSG00000135638	1.08239	2.38637e-14	0.676609	3.0633e-06	0.618198	0.0247741	0.405784	0.243462	No	Yes	No	Yes	No	Yes
NTRK2	ENSG00000148053	1.08259	3.54444e-13	0.465822	0.00259165	0.669314	0.0217773	0.616763	0.0636621	No	Yes	No	No	No	Yes
RBP2	ENSG00000114113	1.08337	1.07361e-09	0.917542	5.35048e-07	0.451813	0.200025	0.165825	0.782522	No	Yes	No	Yes	No	No
CKB	ENSG00000166165	1.08343	7.38268e-15	0.583584	4.11863e-05	0.595577	0.0270102	0.499849	0.118386	No	Yes	No	No	No	Yes
SLC16A9	ENSG00000165449	1.08565	1.68536e-19	0.660429	4.54927e-08	0.421783	0.0621181	0.425223	0.117659	No	Yes	No	Yes	No	No
DIO3	ENSG00000197406	1.09172	1.49055e-15	0.652874	2.78044e-06	0.782658	0.00608512	0.438844	0.174664	No	Yes	No	Yes	No	Yes
HS3ST6	ENSG00000162040	1.09354	8.19777e-13	0.690981	1.06193e-05	0.554887	0.0585714	0.402562	0.297746	No	Yes	No	Yes	No	No
TMEM72	ENSG00000187783	1.10321	2.4817e-09	0.815663	1.9357e-05	0.656154	0.0663753	0.287551	0.597937	No	Yes	No	Yes	No	No
PDZK1	ENSG00000174827	1.13946	2.55232e-11	0.309258	0.0935153	0.53174	0.108221	0.830201	0.0236008	No	Yes	No	No	No	No
CALN1	ENSG00000183166	1.13977	5.38057e-15	0.917519	7.69829e-10	0.536778	0.0539613	0.222255	0.600907	No	Yes	No	Yes	No	No
HSD3B1	ENSG00000203857	1.14277	4.86471e-14	0.717862	3.70096e-06	0.71586	0.0164777	0.424905	0.255503	No	Yes	No	Yes	No	Yes
CDHR1	ENSG00000148600	1.14291	5.16514e-14	0.823705	1.1608e-07	0.443781	0.132174	0.319208	0.429773	No	Yes	No	Yes	No	No
TRPM6	ENSG00000119121	1.14738	5.35097e-14	0.788782	4.36593e-07	0.685269	0.0213513	0.358599	0.367441	No	Yes	No	Yes	No	Yes
SLC13A2	ENSG00000007216	1.16028	3.75383e-09	0.939319	3.69362e-06	0.279674	0.511189	0.220962	0.727151	No	Yes	No	Yes	No	No
FRMD1	ENSG00000153303	1.1612	2.5883e-14	0.721503	3.66911e-06	0.527994	0.0703309	0.439698	0.240261	No	Yes	No	Yes	No	No
PLA2G12B	ENSG00000138308	1.16777	1.81541e-12	0.63751	0.000192838	0.44021	0.177313	0.530257	0.180244	No	Yes	No	Yes	No	No
UGT1A1	ENSG00000241635	1.18565	8.06938e-16	0.674745	6.62472e-06	0.551521	0.0498997	0.510908	0.133186	No	Yes	No	Yes	No	No
FAM163B	ENSG00000196990	1.20009	6.81967e-10	0.736123	0.000258086	0.899174	0.0191003	0.463971	0.362698	No	Yes	No	Yes	No	Yes
CHP2	ENSG00000166869	1.20694	2.65886e-15	0.932572	2.17301e-09	0.522204	0.0720287	0.274364	0.516371	No	Yes	No	Yes	No	No
SLC6A19	ENSG00000174358	1.22574	2.75051e-08	0.803468	0.000449422	0.785679	0.0651666	0.422271	0.487316	No	Yes	No	Yes	No	No
VSTM2A	ENSG00000170419	1.22667	2.2441e-13	0.768782	7.35781e-06	0.673732	0.0366251	0.457887	0.271163	No	Yes	No	Yes	No	Yes
SLC45A2	ENSG00000164175	1.23111	1.25594e-14	0.870112	9.47457e-08	0.769967	0.0149147	0.361	0.38749	No	Yes	No	Yes	No	Yes
CHAD	ENSG00000136457	1.23757	5.84001e-14	0.616992	0.000273509	0.540429	0.0882029	0.620576	0.0975907	No	Yes	No	Yes	No	No
FAM151A	ENSG00000162391	1.26122	4.86029e-13	0.534643	0.00319962	0.982034	0.00696926	0.726579	0.0617055	No	Yes	No	No	No	Yes
SLC38A4	ENSG00000139209	1.27701	7.88386e-12	0.741139	0.000118797	0.700417	0.0515263	0.535874	0.244747	No	Yes	No	Yes	No	No
PDE6A	ENSG00000132915	1.28491	1.20176e-09	1.03832	1.86914e-06	0.965686	0.020357	0.246581	0.716177	No	Yes	No	Yes	No	Yes
SLC5A12	ENSG00000148942	1.29168	6.99389e-17	0.876026	2.31779e-08	0.395927	0.188535	0.415651	0.275485	No	Yes	No	Yes	No	No
BMP3	ENSG00000152785	1.31627	1.2169e-08	0.877977	0.000246103	0.66789	0.141677	0.438296	0.492213	No	Yes	No	Yes	No	No
GUCA2B	ENSG00000044012	1.32373	7.20527e-13	0.815317	1.70768e-05	0.775319	0.0309123	0.508416	0.267852	No	Yes	No	Yes	No	Yes
OTOP3	ENSG00000182938	1.3247	7.17452e-13	0.801804	2.35505e-05	0.712752	0.0447733	0.522893	0.250977	No	Yes	No	Yes	No	Yes
CNTFR	ENSG00000122756	1.32897	9.35215e-13	0.832731	1.32976e-05	0.491287	0.179801	0.496236	0.290048	No	Yes	No	Yes	No	No
GUCA2A	ENSG00000197273	1.34378	3.38655e-14	0.899137	6.97709e-07	0.721735	0.0346045	0.444642	0.32541	No	Yes	No	Yes	No	Yes
RIMS4	ENSG00000101098	1.38099	1.99284e-14	1.02323	2.91899e-08	0.766614	0.0281609	0.357755	0.46365	No	Yes	No	Yes	No	Yes
SLC1A7	ENSG00000162383	1.39143	5.01741e-17	0.583252	0.000561919	0.805894	0.0137329	0.808176	0.0201256	No	Yes	No	No	No	Yes
TMIGD1	ENSG00000182271	1.39304	3.79498e-12	0.899641	1.31905e-05	0.630663	0.10533	0.493398	0.340066	No	Yes	No	Yes	No	No
AQP7	ENSG00000165269	1.41875	4.72185e-21	0.934913	6.24785e-10	0.540396	0.0558898	0.483842	0.164818	No	Yes	No	Yes	No	No
ABCG2	ENSG00000118777	1.46396	6.6227e-18	0.910476	1.09587e-07	0.720902	0.0269416	0.553486	0.162563	No	Yes	No	Yes	No	Yes
SLC26A2	ENSG00000155850	1.4714	2.4811e-15	1.03582	4.47355e-08	0.865631	0.0172703	0.435574	0.366167	No	Yes	No	Yes	No	Yes
OTOP2	ENSG00000183034	1.48282	2.87143e-10	1.10511	5.11505e-06	0.696971	0.130058	0.377707	0.583297	No	Yes	No	Yes	No	No
GLRA2	ENSG00000101958	1.57117	4.58988e-17	1.05268	2.74667e-08	0.770673	0.0316417	0.518484	0.255503	No	Yes	No	Yes	No	Yes
HMGCS2	ENSG00000134240	1.6371	5.64547e-18	0.995534	1.92184e-07	0.800876	0.0271219	0.641563	0.141018	No	Yes	No	Yes	No	Yes
CYP3A4	ENSG00000160868	1.68094	8.53253e-15	0.846848	0.00013532	0.714937	0.0848948	0.834095	0.0868534	No	Yes	No	Yes	No	No
CLDN8	ENSG00000156284	1.70695	7.77295e-08	1.15175	0.000475998	0.861489	0.168796	0.555207	0.538966	No	Yes	No	Yes	No	No
PCK1	ENSG00000124253	1.73425	7.03733e-17	1.11112	1.33003e-07	0.572627	0.153993	0.623139	0.211064	No	Yes	No	Yes	No	No
CA1	ENSG00000133742	1.86014	5.38915e-16	1.44061	7.58813e-10	0.974592	0.0273123	0.419533	0.504868	No	Yes	No	Yes	No	Yes
AQP8	ENSG00000103375	2.93705	4.74041e-17	1.79921	3.78688e-07	1.50507	0.0255506	1.13784	0.164818	No	Yes	No	Yes	No	Yes
