# Supplementary material for: A single-cell atlas of ulcerative colitis reveals neutrophil–stromal circuits linked to biologic therapy resistance
Source: Front Immunol. 2026 Jun 11;17:1705328. doi: 10.3389/fimmu.2026.1705328 (PMC13294476; doi:10.3389/fimmu.2026.1705328)
Supplement: Supplementary file 12 [file Table3.xlsx]

## Sheet: Sheet1
significant	p_value	term_size	query_size	intersection_size	precision	recall	term_id	source	term_name	intersection	cluster
TRUE	4.05e-14	166	269	23	0.0855019	0.138554	GO:0015698	GO:BP	inorganic anion transport	CLCA1,BEST2,ROS1,SLC4A4,SLC13A1,ABCB1,FXYD3,SLC26A3,GLRA2,CA2,SLC4A9,CLCN2,WNK4,PRKG2,BEST4,SLC17A4,ANO7,SLC26A2,SLC1A7,CA7,SLC17A8,CLCNKB,P2RY4	Increased:Etrolizumab
TRUE	5.32e-14	168	269	23	0.0855019	0.136905	GO:0006820	GO:BP	monoatomic anion transport	CLCA1,BEST2,SLC4A4,SLC13A1,ABCB1,FXYD3,SLC26A3,GLRA2,CA2,SLC4A9,CLCN2,WNK4,PRKG2,BEST4,SLC17A4,ANO7,SLC26A2,SLC1A7,CA7,PDZK1,SLC17A8,CLCNKB,P2RY4	Increased:Etrolizumab
TRUE	2.7e-13	1287	271	57	0.210332	0.044289	GO:0006811	GO:BP	monoatomic ion transport	SLC13A2,SLC6A7,CLCA1,BEST2,ATP12A,SLC4A4,SLC13A1,ABCB1,MT3,FXYD3,SLC26A3,GLRA2,CA2,SLC6A4,ASIC2,PPARGC1A,HPX,SLC4A9,CLCN2,SLC9A2,TRPM6,EDN3,WNK4,ATP13A4,KCNC1,CHRNA1,PRKG2,SLC38A4,SLC39A5,BEST4,ATP6V1C2,SLC17A4,ANO7,SLC5A12,ANK3,SLC26A2,SLC5A11,SLC1A7,TMEM63C,SLC39A2,CHP2,SCNN1B,CA7,PDZD3,REP15,SLC6A19,PDZK1,CHRNA7,HTR3C,SLC17A8,SLC47A2,OTOP3,OTOP2,DHRS7C,CLCNKB,P2RY4,PLCD1	Increased:Etrolizumab
TRUE	4.82e-13	192	321	25	0.0778816	0.130208	GO:0071466	GO:BP	cellular response to xenobiotic stimulus	PAX6,ABCB1,CYP2D6,SULT2A1,ASIC2,WNK4,KCNC1,FMO5,CYP2C8,REN,CYP3A4,CYP3A7,CYP2S1,ACER2,CYP4F2,CYP4F12,SULT1A2,CYP2B6,UGT1A9,UGT1A1,UGT1A8,UGT1A10,UGT1A3,GSTA1,UGT1A7	Increased:Etrolizumab
TRUE	2.41e-11	118	269	18	0.0669145	0.152542	GO:0006821	GO:BP	chloride transport	CLCA1,BEST2,ABCB1,FXYD3,SLC26A3,GLRA2,CA2,CLCN2,WNK4,PRKG2,BEST4,ANO7,SLC26A2,SLC1A7,CA7,SLC17A8,CLCNKB,P2RY4	Increased:Etrolizumab
TRUE	3.92e-11	1579	271	60	0.221402	0.0379987	GO:0055085	GO:BP	transmembrane transport	SLC13A2,SLC6A7,CLCA1,BEST2,ATP12A,SLC4A4,SLC13A1,ABCB1,FXYD3,SLC26A3,GLRA2,AQP8,CA2,SLC6A4,ASIC2,PPARGC1A,SLC4A9,CLCN2,SLC9A2,ABCG2,TRPM6,EDN3,WNK4,ATP13A4,KCNC1,SLC44A5,SLC3A1,CHRNA1,SLC38A4,SLC39A5,BEST4,ATP6V1C2,SLC17A4,ANO7,SLC5A12,ANK3,SLC26A2,SLC5A11,SLC1A7,SLC51A,SLC45A2,AQP7,SLC16A9,TMEM63C,SLC39A2,CHP2,SCNN1B,SLC6A19,MFSD4A,PDZK1,CHRNA7,HTR3C,SLC17A8,ITLN1,SLC47A2,OTOP3,OTOP2,DHRS7C,CLCN…	Increased:Etrolizumab
TRUE	8.53e-11	123	321	19	0.05919	0.154472	GO:0006805	GO:BP	xenobiotic metabolic process	ABCB1,CYP2D6,SULT2A1,FMO5,CYP2C8,CYP3A4,CYP3A7,CYP2S1,CYP4F2,CYP4F12,SULT1A2,CYP2B6,UGT1A9,UGT1A1,UGT1A8,UGT1A10,UGT1A3,GSTA1,UGT1A7	Increased:Etrolizumab
TRUE	3.78e-10	21	322	10	0.0310559	0.47619	GO:0052695	GO:BP	cellular glucuronidation	UGT2B10,UGT2A3,UGT1A5,UGT1A9,UGT1A1,UGT1A8,UGT1A10,UGT1A3,UGT1A7,UGT1A4	Increased:Etrolizumab
TRUE	6.36e-10	1054	271	46	0.169742	0.0436433	GO:0034220	GO:BP	monoatomic ion transmembrane transport	SLC13A2,SLC6A7,CLCA1,BEST2,ATP12A,SLC4A4,SLC13A1,ABCB1,FXYD3,SLC26A3,GLRA2,SLC6A4,ASIC2,PPARGC1A,SLC4A9,CLCN2,SLC9A2,TRPM6,EDN3,WNK4,ATP13A4,KCNC1,CHRNA1,SLC39A5,BEST4,ATP6V1C2,SLC17A4,ANO7,ANK3,SLC26A2,SLC1A7,TMEM63C,SLC39A2,CHP2,SCNN1B,SLC6A19,PDZK1,CHRNA7,HTR3C,SLC17A8,SLC47A2,OTOP3,OTOP2,DHRS7C,CLCNKB,PLCD1	Increased:Etrolizumab
TRUE	1.39e-09	40	330	12	0.0363636	0.3	GO:0008210	GO:BP	estrogen metabolic process	HSD17B2,CYP2D6,UGT2B10,UGT2A3,CYP2C8,CYP3A4,CYP3A7,HSD3B1,UGT1A1,UGT1A3,UGT1A7,DHRS11	Increased:Etrolizumab
TRUE	2.2e-09	1406	330	60	0.181818	0.0426742	GO:0006629	GO:BP	lipid metabolic process	VSIG2,FGFR3,HSD17B2,APOH,CYP2D6,AQP8,SULT2A1,UGT2B10,CWH43,PPARGC1A,PRLR,RBP2,CLCN2,PIGZ,EPHX2,PCK1,EDN2,GAL3ST1,FMO5,HMGCS2,UGT2A3,ITPKA,SLC44A5,CYP2C8,PLA2G12B,CYP3A4,CYP3A7,FABP1,LIPC,ASPG,MOGAT2,PLIN1,ACSF2,CYP2S1,SCNN1B,FABP6,FADS6,ACER2,INPP5J,CYP4F2,CYP4F12,PNLIPRP1,PLCD1,SULT1A2,CYP2B6,HSD3B1,HSD3B2,GLYATL3,TM6SF2,UGT1A9,UGT1A1,AMACR,UGT1A8,UGT1A10,UGT1A3,GSTA1,UGT1A7,UGT1A4,ADH1C,DHRS11	Increased:Etrolizumab
TRUE	2.42e-09	318	330	27	0.0818182	0.0849057	GO:0008202	GO:BP	steroid metabolic process	HSD17B2,CYP2D6,AQP8,SULT2A1,UGT2B10,PRLR,CLCN2,EPHX2,FMO5,HMGCS2,UGT2A3,CYP2C8,CYP3A4,CYP3A7,LIPC,SCNN1B,SULT1A2,CYP2B6,HSD3B1,HSD3B2,UGT1A1,AMACR,UGT1A8,UGT1A3,UGT1A7,UGT1A4,DHRS11	Increased:Etrolizumab
TRUE	5.02e-09	949	271	42	0.154982	0.0442571	GO:0098660	GO:BP	inorganic ion transmembrane transport	SLC13A2,SLC6A7,CLCA1,BEST2,ATP12A,SLC4A4,SLC13A1,FXYD3,SLC26A3,GLRA2,AQP8,SLC6A4,ASIC2,PPARGC1A,SLC4A9,CLCN2,SLC9A2,TRPM6,EDN3,WNK4,KCNC1,SLC39A5,BEST4,ATP6V1C2,SLC17A4,ANO7,ANK3,SLC26A2,SLC1A7,SLC39A2,CHP2,SCNN1B,SLC6A19,CHRNA7,HTR3C,SLC17A8,SLC47A2,OTOP3,OTOP2,DHRS7C,CLCNKB,PLCD1	Increased:Etrolizumab
TRUE	5.32e-09	26	322	10	0.0310559	0.384615	GO:0006063	GO:BP	uronic acid metabolic process	UGT2B10,UGT2A3,UGT1A5,UGT1A9,UGT1A1,UGT1A8,UGT1A10,UGT1A3,UGT1A7,UGT1A4	Increased:Etrolizumab
TRUE	5.32e-09	26	322	10	0.0310559	0.384615	GO:0019585	GO:BP	glucuronate metabolic process	UGT2B10,UGT2A3,UGT1A5,UGT1A9,UGT1A1,UGT1A8,UGT1A10,UGT1A3,UGT1A7,UGT1A4	Increased:Etrolizumab
TRUE	8.26e-09	427	321	30	0.0934579	0.0702576	GO:0009410	GO:BP	response to xenobiotic stimulus	PAX6,OTC,ABCB1,CYP2D6,SULT2A1,SLC6A4,ASIC2,WNK4,KCNC1,FMO5,HMGCS2,EMX1,CYP2C8,REN,CYP3A4,CYP3A7,CYP2S1,SCNN1B,ACER2,CYP4F2,CYP4F12,SULT1A2,CYP2B6,UGT1A9,UGT1A1,UGT1A8,UGT1A10,UGT1A3,GSTA1,UGT1A7	Increased:Etrolizumab
TRUE	1.3e-08	243	330	23	0.069697	0.0946502	GO:0042445	GO:BP	hormone metabolic process	HSD17B2,CYP2D6,SULT2A1,UGT2B10,MEP1A,CLCN2,UGT2A3,CYP2C8,REN,CYP3A4,CYP3A7,CYP2S1,SCNN1B,DIO3,HSD3B1,HSD3B2,UGT1A9,UGT1A1,UGT1A8,UGT1A3,UGT1A7,ADH1C,DHRS11	Increased:Etrolizumab
TRUE	1.36e-08	248	264	21	0.0795455	0.0846774	GO:0006814	GO:BP	sodium ion transport	SLC13A2,SLC6A7,ATP12A,SLC4A4,SLC13A1,FXYD3,SLC6A4,ASIC2,SLC4A9,SLC9A2,WNK4,SLC38A4,SLC17A4,SLC5A12,ANK3,SLC5A11,CHP2,SCNN1B,SLC6A19,SLC17A8,CLCNKB	Increased:Etrolizumab
TRUE	1.56e-08	143	166	14	0.0843374	0.0979021	GO:0098656	GO:BP	monoatomic anion transmembrane transport	CLCA1,BEST2,SLC4A4,SLC13A1,ABCB1,FXYD3,SLC26A3,GLRA2,SLC4A9,CLCN2,BEST4,ANO7,SLC26A2,SLC1A7	Increased:Etrolizumab
TRUE	8.69e-08	33	323	10	0.0309598	0.30303	GO:0042573	GO:BP	retinoic acid metabolic process	CYP2C8,CYP3A4,CYP3A7,CYP2S1,UGT1A9,UGT1A1,UGT1A8,UGT1A3,UGT1A7,ADH1C	Increased:Etrolizumab
TRUE	4.11e-10	118	95	12	0.126316	0.101695	GO:0006821	GO:BP	chloride transport	CLCA1,BEST2,ABCB1,SLC26A3,GLRA2,CA2,BEST4,ANO7,SLC26A2,CA7,SLC17A8,P2RY4	Increased:Adalimumab
TRUE	1.44e-08	1579	90	29	0.322222	0.018366	GO:0055085	GO:BP	transmembrane transport	SLC13A2,CLCA1,BEST2,ABCB1,SLC26A3,GLRA2,AQP8,CA2,ASIC2,ABCG2,TRPM6,SLC38A4,BEST4,ANO7,SLC5A12,SLC26A2,SLC5A11,SLC51A,SLC45A2,AQP7,SLC16A9,TMEM63C,SLC39A2,CHP2,SLC6A19,CHRNA7,SLC17A8,OTOP3,OTOP2	Increased:Adalimumab
TRUE	2.46e-08	166	95	12	0.126316	0.0722892	GO:0015698	GO:BP	inorganic anion transport	CLCA1,BEST2,ABCB1,SLC26A3,GLRA2,CA2,BEST4,ANO7,SLC26A2,CA7,SLC17A8,P2RY4	Increased:Adalimumab
TRUE	2.83e-08	168	95	12	0.126316	0.0714286	GO:0006820	GO:BP	monoatomic anion transport	CLCA1,BEST2,ABCB1,SLC26A3,GLRA2,CA2,BEST4,ANO7,SLC26A2,CA7,SLC17A8,P2RY4	Increased:Adalimumab
TRUE	6.87e-08	1287	100	27	0.27	0.020979	GO:0006811	GO:BP	monoatomic ion transport	SLC13A2,CLCA1,BEST2,ABCB1,MT3,SLC26A3,GLRA2,CA2,ASIC2,TRPM6,SLC38A4,BEST4,ANO7,SLC5A12,SLC26A2,SLC5A11,TMEM63C,SLC39A2,CHP2,CA7,SLC6A19,CHRNA7,SLC17A8,OTOP3,OTOP2,P2RY4,SLC30A10	Increased:Adalimumab
TRUE	3.09e-06	346	86	13	0.151163	0.0375723	GO:0046942	GO:BP	carboxylic acid transport	SLC13A2,ABCB1,SLC26A3,RBP2,ABCG2,PLA2G12B,SLC38A4,SLC5A12,SLC26A2,SLC51A,SLC16A9,SLC6A19,SLC17A8	Increased:Adalimumab
TRUE	3.2e-06	347	86	13	0.151163	0.037464	GO:0015849	GO:BP	organic acid transport	SLC13A2,ABCB1,SLC26A3,RBP2,ABCG2,PLA2G12B,SLC38A4,SLC5A12,SLC26A2,SLC51A,SLC16A9,SLC6A19,SLC17A8	Increased:Adalimumab
TRUE	8.15e-06	143	56	8	0.142857	0.0559441	GO:0098656	GO:BP	monoatomic anion transmembrane transport	CLCA1,BEST2,ABCB1,SLC26A3,GLRA2,BEST4,ANO7,SLC26A2	Increased:Adalimumab
TRUE	1.81e-05	102	86	8	0.0930233	0.0784314	GO:1902476	GO:BP	chloride transmembrane transport	CLCA1,BEST2,SLC26A3,GLRA2,BEST4,ANO7,SLC26A2,SLC17A8	Increased:Adalimumab
TRUE	4.75e-05	435	86	13	0.151163	0.0298851	GO:0015711	GO:BP	organic anion transport	SLC13A2,ABCB1,SLC26A3,RBP2,ABCG2,PLA2G12B,SLC38A4,SLC5A12,SLC26A2,SLC51A,SLC16A9,SLC6A19,SLC17A8	Increased:Adalimumab
TRUE	8.11e-05	125	56	7	0.125	0.056	GO:0098661	GO:BP	inorganic anion transmembrane transport	CLCA1,BEST2,SLC26A3,GLRA2,BEST4,ANO7,SLC26A2	Increased:Adalimumab
TRUE	0.00016763	1054	90	19	0.211111	0.0180266	GO:0034220	GO:BP	monoatomic ion transmembrane transport	SLC13A2,CLCA1,BEST2,ABCB1,SLC26A3,GLRA2,ASIC2,TRPM6,BEST4,ANO7,SLC26A2,TMEM63C,SLC39A2,CHP2,SLC6A19,CHRNA7,SLC17A8,OTOP3,OTOP2	Increased:Adalimumab
TRUE	0.00018265	949	90	18	0.2	0.0189673	GO:0098660	GO:BP	inorganic ion transmembrane transport	SLC13A2,CLCA1,BEST2,SLC26A3,GLRA2,AQP8,ASIC2,TRPM6,BEST4,ANO7,SLC26A2,SLC39A2,CHP2,SLC6A19,CHRNA7,SLC17A8,OTOP3,OTOP2	Increased:Adalimumab
TRUE	0.00165799	33	112	5	0.0446429	0.151515	GO:0042573	GO:BP	retinoic acid metabolic process	CYP3A4,UGT1A9,UGT1A1,UGT1A8,ADH1C	Increased:Adalimumab
TRUE	0.00175227	97	112	7	0.0625	0.072165	GO:0006721	GO:BP	terpenoid metabolic process	RBP2,HMGCS2,CYP3A4,UGT1A9,UGT1A1,UGT1A8,ADH1C	Increased:Adalimumab
TRUE	0.0024538	58	68	5	0.0735294	0.0862069	GO:0019755	GO:BP	one-carbon compound transport	SLC26A3,AQP8,CA2,SLC26A2,AQP7	Increased:Adalimumab
TRUE	0.0028484	5	111	3	0.027027	0.6	GO:0052696	GO:BP	flavonoid glucuronidation	UGT1A9,UGT1A1,UGT1A8	Increased:Adalimumab
TRUE	0.00361187	89	48	5	0.104167	0.0561798	GO:0051591	GO:BP	response to cAMP	SLC26A3,AQP8,PCK1,HMGCS2,PKLR	Increased:Adalimumab
TRUE	0.00396274	2691	39	17	0.435897	0.00631735	GO:0070887	GO:BP	cellular response to chemical stimulus	SLC13A2,CLCA1,ABCB1,MT3,SLC26A3,GLRA2,AQP8,CA2,SULT2A1,ASIC2,PADI2,ABCG2,CNTFR,PCK1,SCGB2A1,EDN2,HMGCS2	Increased:Adalimumab
TRUE	0.00502855	8	76	3	0.0394737	0.375	GO:2001225	GO:BP	regulation of chloride transport	ABCB1,CA2,CA7	Increased:Adalimumab
TRUE	8.13e-140	2730	1222	502	0.410802	0.183883	GO:0002376	GO:BP	immune system process	FGR,CFH,CD38,ITGAL,CEACAM21,NOS2,CD79B,SELE,PGLYRP1,ST3GAL1,BTK,ZBTB32,TYROBP,CD22,ALOX5,WAS,SLC11A1,MARCO,CD74,RUNX3,SLAMF7,SH2D2A,POU2F2,STAP1,LCP2,TNFRSF17,TNFRSF9,TNIP3,PRDM1,CD84,SPI1,ADGRF5,GAL,FGF10,FCGR2B,TBX21,APBB1IP,CST7,LAMP3,CXCL2,PTPRC,FYB1,FCN1,MMP2,TESC,SIRPG,LAG3,RGS1,ICAM1,IRAK3,NLRC4,IL5RA,ESR1,TGFB2,IL11,IL12RB1,MADCAM1,OSM,PLA2G3,APOBEC3H,APOL1,CSF2RB,IL2RB,CTSG,GZMB,SIX4,CD4…	Decreased:Etrolizumab
TRUE	1.15e-120	1951	1222	398	0.325696	0.203998	GO:0006955	GO:BP	immune response	FGR,CFH,CD38,ITGAL,NOS2,CD79B,PGLYRP1,ST3GAL1,BTK,TYROBP,CD22,ALOX5,WAS,SLC11A1,MARCO,CD74,SLAMF7,POU2F2,STAP1,LCP2,TNFRSF17,TNIP3,PRDM1,CD84,SPI1,FCGR2B,TBX21,APBB1IP,CST7,LAMP3,CXCL2,PTPRC,FYB1,FCN1,LAG3,RGS1,ICAM1,IRAK3,NLRC4,IL5RA,ESR1,TGFB2,IL12RB1,MADCAM1,OSM,PLA2G3,APOBEC3H,APOL1,CSF2RB,IL2RB,CTSG,GZMB,CD40,HCK,SAMHD1,TLR8,GATA1,TNFSF13B,RGCC,ACOD1,CORO1A,CCL22,CCL17,SLC7A5,MEFV,IL21R,FCER…	Decreased:Etrolizumab
TRUE	1.56e-107	1769	1222	361	0.295417	0.20407	GO:0006952	GO:BP	defense response	FGR,CFH,ITGAL,NOS2,SELE,PGLYRP1,MMP25,BTK,TYROBP,ALOX5,WAS,SLC11A1,MARCO,CD74,HGF,SLAMF7,STAP1,TNC,TNIP3,PRDM1,CD84,SPI1,ABCC9,FCGR2B,PTGS2,CST7,SP140,CXCL2,PTPRC,FCN1,NOX4,LAG3,IRAK3,NLRC4,IL5RA,ESR1,CEBPE,IL12RB1,OSM,GGT5,PLA2G3,APOBEC3H,APOL1,CTSG,GZMB,MMP9,CD40,HCK,SAMHD1,TLR8,TIMP1,ACOD1,CORO1A,CCL22,CCL17,MEFV,LILRA1,TGFB1,NKG7,JAK3,PIK3CG,SERPINE1,TNFSF8,CCL7,CCL2,CCL8,PF4V1,CRTAM,IL10RA,S…	Decreased:Etrolizumab
TRUE	3.25e-98	1482	1222	317	0.259411	0.2139	GO:0002682	GO:BP	regulation of immune system process	FGR,CFH,CD38,NOS2,CD79B,SELE,PGLYRP1,BTK,ZBTB32,TYROBP,CD22,WAS,SLC11A1,CD74,RUNX3,STAP1,LCP2,TNFRSF9,TNIP3,PRDM1,CD84,SPI1,ADGRF5,GAL,FGF10,FCGR2B,TBX21,CST7,PTPRC,FYB1,FCN1,TESC,SIRPG,LAG3,ICAM1,IRAK3,NLRC4,ESR1,TGFB2,IL12RB1,MADCAM1,PLA2G3,CTSG,CD40,RASSF2,SIRPB1,HCK,SAMHD1,TLR8,GATA1,TNFSF13B,RGCC,ACOD1,CORO1A,SLC7A5,MEFV,FCER2,IL4I1,CLC,EBI3,TGFB1,CEACAM4,CD79A,JAK3,SERPINE1,TNFSF8,CSF3,CCL7…	Decreased:Etrolizumab
TRUE	1.11e-97	2686	1223	437	0.357318	0.162695	GO:0009605	GO:BP	response to external stimulus	FGR,CFH,NOS2,SELE,PGLYRP1,BTK,FMO1,TYROBP,ALOX5,WAS,SLC11A1,MARCO,CYP24A1,CD74,HGF,TYMP,SLAMF7,POU2F2,STAP1,TNC,TNIP3,PRDM1,COL11A1,CD84,SPI1,ABCC9,FGF10,FCGR2B,PTGS2,TBX21,FGF4,CST7,FAP,SLC1A3,CXCL2,PTPRC,IL12RB2,SEMA5B,FCN1,MMP2,LAG3,RGS1,IRAK3,NLRC4,ESR1,ANGPT2,CEBPE,TGFB2,IL12RB1,OSM,PLA2G3,APOBEC3H,APOL1,CSF2RB,CTSG,GZMB,MMP9,CD40,HCK,SAMHD1,TLR8,PIM2,GATA1,FLT1,ACOD1,CORO1A,CCL22,CCL17,SLC7…	Decreased:Etrolizumab
TRUE	2.75e-91	1033	1222	255	0.208674	0.246854	GO:0002684	GO:BP	positive regulation of immune system process	FGR,CFH,CD38,NOS2,CD79B,SELE,BTK,TYROBP,CD22,SLC11A1,CD74,RUNX3,STAP1,LCP2,TNIP3,CD84,SPI1,FGF10,FCGR2B,TBX21,PTPRC,FYB1,FCN1,TESC,SIRPG,LAG3,ICAM1,IRAK3,NLRC4,ESR1,TGFB2,IL12RB1,MADCAM1,PLA2G3,CTSG,CD40,SIRPB1,HCK,TLR8,GATA1,TNFSF13B,RGCC,ACOD1,CORO1A,SLC7A5,MEFV,FCER2,IL4I1,EBI3,TGFB1,CD79A,SERPINE1,CCL7,CCL2,CRTAM,SLC15A3,IL23A,TRPV4,IFNG,RIPOR2,IL17A,IL17F,CD83,VNN1,CCR6,IL12B,BCL6,CD86,WNT5A…	Decreased:Etrolizumab
TRUE	2.15e-86	824	1222	222	0.181669	0.269417	GO:0006954	GO:BP	inflammatory response	FGR,ITGAL,NOS2,SELE,PGLYRP1,MMP25,BTK,TYROBP,ALOX5,SLC11A1,HGF,STAP1,TNC,TNIP3,FCGR2B,PTGS2,CST7,CXCL2,PTPRC,NOX4,NLRC4,IL5RA,ESR1,OSM,GGT5,PLA2G3,MMP9,CD40,HCK,TLR8,TIMP1,ACOD1,CCL22,CCL17,MEFV,TGFB1,NKG7,PIK3CG,SERPINE1,CCL7,CCL2,CCL8,PF4V1,IL10RA,IL23A,TRPV4,IFNG,IL17A,IL17F,VNN1,CCR6,IL12B,BCL6,WNT5A,IL1A,FNDC4,IL1R1,IL1RL1,IL18RAP,SLAMF1,PLA2G2D,MMP8,GPR68,CCR2,CXCR4,PTGFR,TNFAIP6,ZBP1,IL17C…	Decreased:Etrolizumab
TRUE	5.73e-86	8955	1223	858	0.701554	0.0958124	GO:0050896	GO:BP	response to stimulus	FGR,CFH,WNT16,HECW1,CD38,ITGAL,TMEM132A,NOS2,CD79B,SELE,PGLYRP1,ST3GAL1,MMP25,BTK,FMO1,DCN,TYROBP,CD22,ALOX5,WAS,SLC11A1,MARCO,CYP24A1,CD74,HGF,RUNX3,TYMP,SLAMF7,SH2D2A,POU2F2,ANK1,STAP1,TNC,LCP2,TNFRSF17,DKK3,TNIP3,CHRDL2,SERPINB3,PRDM1,CDK14,RASGRF1,GNA15,COL11A1,CDH3,CD84,SPI1,RASGRP2,ADGRF5,ABCC9,GAL,FGF10,MYO3B,FCGR2B,PANX2,PTGS2,TBX21,NOTCH3,FGF4,ARHGAP15,MCAM,RARB,APBB1IP,ITGA8,CST7,LAMP3,…	Decreased:Etrolizumab
TRUE	1.08e-84	1082	1187	249	0.209773	0.230129	GO:0001775	GO:BP	cell activation	FGR,CD38,ITGAL,CEACAM21,CD79B,PGLYRP1,ST3GAL1,BTK,TYROBP,CD22,WAS,SLC11A1,CD74,RUNX3,SLAMF7,SH2D2A,POU2F2,STAP1,LCP2,TNFRSF9,PRDM1,CD84,SPI1,ADGRF5,GAL,FGF10,FCGR2B,TBX21,APBB1IP,CST7,PTPRC,SIRPG,LAG3,ICAM1,IL11,IL12RB1,PLA2G3,IL2RB,CTSG,CD40,SIRPB1,GATA1,TNFSF13B,RGCC,CORO1A,IL21R,LYL1,FCER2,IL4I1,CLC,EBI3,TGFB1,CD79A,NKG7,JAK3,PIK3CG,TNFSF8,CCL2,CRTAM,POU2AF1,VWF,SELPLG,IL23A,IFNG,CLEC4A,AICDA,…	Decreased:Etrolizumab
TRUE	9.71e-82	939	1187	228	0.192081	0.242812	GO:0045321	GO:BP	leukocyte activation	FGR,CD38,ITGAL,CEACAM21,CD79B,PGLYRP1,ST3GAL1,BTK,TYROBP,CD22,WAS,SLC11A1,CD74,RUNX3,SLAMF7,SH2D2A,POU2F2,STAP1,LCP2,TNFRSF9,PRDM1,CD84,SPI1,ADGRF5,GAL,FGF10,FCGR2B,TBX21,APBB1IP,CST7,PTPRC,SIRPG,LAG3,ICAM1,IL11,IL12RB1,PLA2G3,IL2RB,CTSG,CD40,SIRPB1,GATA1,TNFSF13B,CORO1A,IL21R,LYL1,FCER2,IL4I1,CLC,EBI3,TGFB1,CD79A,NKG7,JAK3,PIK3CG,TNFSF8,CCL2,CRTAM,POU2AF1,SELPLG,IL23A,IFNG,CLEC4A,AICDA,RIPOR2,CD…	Decreased:Etrolizumab
TRUE	2.55e-78	2968	1211	427	0.352601	0.143868	GO:0051239	GO:BP	regulation of multicellular organismal process	FGR,CD38,NOS2,PGLYRP1,TRAF3IP3,BTK,DCN,ZBTB32,TYROBP,CD22,ALOX5,EHD3,SLC11A1,CD74,HGF,RUNX3,TYMP,POU2F2,STAP1,VCAN,TNFRSF9,SERPINB3,PRDM1,CDH3,CD84,SPI1,ADGRF5,ABCC9,GAL,FGF10,TRIB2,FCGR2B,PANX2,PTGS2,TBX21,FGF4,RARB,CST7,FAP,TP73,PTPRC,IL12RB2,SEMA5B,FCN1,MMP2,PTHLH,TESC,SIRPG,LAG3,IRAK3,NLRC4,IL5RA,ESR1,ANGPT2,TGFB2,IL12RB1,OSM,PLA2G3,CTSG,SIX4,MMP9,CD40,RASSF2,SIRPB1,PPP1R16B,TLR8,GATA1,TIMP1,…	Decreased:Etrolizumab
TRUE	6.18e-77	1527	1222	292	0.238953	0.191225	GO:0051707	GO:BP	response to other organism	FGR,CFH,NOS2,SELE,PGLYRP1,BTK,FMO1,TYROBP,WAS,SLC11A1,MARCO,CD74,SLAMF7,POU2F2,STAP1,TNIP3,PRDM1,CD84,SPI1,ABCC9,FGF10,FCGR2B,PTGS2,TBX21,CXCL2,PTPRC,IL12RB2,FCN1,LAG3,RGS1,IRAK3,NLRC4,ESR1,CEBPE,IL12RB1,APOBEC3H,APOL1,CSF2RB,CTSG,GZMB,CD40,HCK,SAMHD1,TLR8,PIM2,GATA1,ACOD1,CORO1A,CCL22,CCL17,SLC7A5,MEFV,TGFB1,NKG7,JAK3,PIK3CG,SERPINE1,TNFSF8,CSF3,CCL7,CCL2,CCL8,FAM20A,PF4V1,CRTAM,IL10RA,SLC15A3,P…	Decreased:Etrolizumab
TRUE	7.22e-77	2783	1222	411	0.336334	0.147682	GO:0007166	GO:BP	cell surface receptor signaling pathway	FGR,WNT16,HECW1,CD38,ITGAL,TMEM132A,CD79B,BTK,DCN,TYROBP,CD22,MARCO,CD74,HGF,STAP1,LCP2,TNFRSF17,DKK3,TNIP3,CHRDL2,CDK14,CDH3,SPI1,ADGRF5,FGF10,FCGR2B,NOTCH3,FGF4,ITGA8,CXCL2,PTPRC,IL12RB2,FYB1,SEMA5B,P2RX5,FCN1,MMP2,CASS4,LAG3,ICAM1,IRAK3,IL5RA,ANGPT2,TGFB2,IL11,IL12RB1,MADCAM1,OSM,CSF2RB,IL2RB,CTSG,MMP9,CD40,DOK5,SIRPB1,HCK,SAMHD1,GATA1,TIMP1,TNFSF13B,FLT1,ACOD1,CORO1A,CCL22,CCL17,IL21R,FCER2,L…	Decreased:Etrolizumab
TRUE	1.01e-76	1530	1222	292	0.238953	0.19085	GO:0043207	GO:BP	response to external biotic stimulus	FGR,CFH,NOS2,SELE,PGLYRP1,BTK,FMO1,TYROBP,WAS,SLC11A1,MARCO,CD74,SLAMF7,POU2F2,STAP1,TNIP3,PRDM1,CD84,SPI1,ABCC9,FGF10,FCGR2B,PTGS2,TBX21,CXCL2,PTPRC,IL12RB2,FCN1,LAG3,RGS1,IRAK3,NLRC4,ESR1,CEBPE,IL12RB1,APOBEC3H,APOL1,CSF2RB,CTSG,GZMB,CD40,HCK,SAMHD1,TLR8,PIM2,GATA1,ACOD1,CORO1A,CCL22,CCL17,SLC7A5,MEFV,TGFB1,NKG7,JAK3,PIK3CG,SERPINE1,TNFSF8,CSF3,CCL7,CCL2,CCL8,FAM20A,PF4V1,CRTAM,IL10RA,SLC15A3,P…	Decreased:Etrolizumab
TRUE	2.81e-76	1565	1222	295	0.241408	0.188498	GO:0009607	GO:BP	response to biotic stimulus	FGR,CFH,NOS2,SELE,PGLYRP1,BTK,FMO1,TYROBP,WAS,SLC11A1,MARCO,CD74,SLAMF7,POU2F2,STAP1,TNIP3,PRDM1,CD84,SPI1,ABCC9,FGF10,FCGR2B,PTGS2,TBX21,FAP,CXCL2,PTPRC,IL12RB2,FCN1,LAG3,RGS1,IRAK3,NLRC4,ESR1,CEBPE,IL12RB1,APOBEC3H,APOL1,CSF2RB,CTSG,GZMB,CD40,HCK,SAMHD1,TLR8,PIM2,GATA1,ACOD1,CORO1A,CCL22,CCL17,SLC7A5,MEFV,IL4I1,TGFB1,NKG7,JAK3,PIK3CG,SERPINE1,TNFSF8,CSF3,CCL7,CCL2,CCL8,FAM20A,PF4V1,CRTAM,IL10RA…	Decreased:Etrolizumab
TRUE	6.87e-74	875	1195	211	0.176569	0.241143	GO:0050776	GO:BP	regulation of immune response	FGR,CFH,CD38,CD79B,PGLYRP1,BTK,TYROBP,CD22,WAS,SLC11A1,CD74,STAP1,LCP2,TNIP3,CD84,SPI1,FCGR2B,TBX21,PTPRC,FYB1,FCN1,LAG3,IRAK3,NLRC4,ESR1,TGFB2,IL12RB1,PLA2G3,CTSG,CD40,HCK,SAMHD1,TLR8,GATA1,TNFSF13B,RGCC,ACOD1,MEFV,FCER2,IL4I1,CLC,CD79A,JAK3,CRTAM,SLC15A3,IL23A,IFNG,IL17A,IL17F,IL12B,BCL6,CD86,WNT5A,IL1R1,IL1RL1,IL18RAP,SLAMF1,PLA2G2D,GBP1,CR2,SLC46A2,NR4A3,CD274,CD80,CCR2,SASH3,LAX1,NCKAP1L,IL1…	Decreased:Etrolizumab
TRUE	2.97e-73	1698	1222	304	0.248773	0.179034	GO:0044419	GO:BP	biological process involved in interspecies interaction between organisms	FGR,CFH,NOS2,SELE,PGLYRP1,BTK,FMO1,TYROBP,WAS,SLC11A1,MARCO,CD74,SLAMF7,POU2F2,STAP1,TNIP3,SERPINB3,PRDM1,CD84,SPI1,ABCC9,FGF10,FCGR2B,PTGS2,TBX21,CXCL2,PTPRC,IL12RB2,FCN1,LAG3,RGS1,ICAM1,IRAK3,NLRC4,ESR1,CEBPE,IL12RB1,APOBEC3H,APOL1,CSF2RB,CTSG,GZMB,CD40,HCK,SAMHD1,TLR8,PIM2,GATA1,ACOD1,CORO1A,CCL22,CCL17,SLC7A5,MEFV,FCER2,TGFB1,NKG7,JAK3,PIK3CG,SERPINE1,TNFSF8,CSF3,CCL7,CCL2,CCL8,FAM20A,PF4V1,C…	Decreased:Etrolizumab
TRUE	3.46e-73	6396	1060	606	0.571698	0.0947467	GO:0023052	GO:BP	signaling	FGR,WNT16,HECW1,CD38,ITGAL,TMEM132A,NOS2,CD79B,SELE,PGLYRP1,BTK,DCN,TYROBP,CD22,ALOX5,WAS,MARCO,CYP24A1,CD74,HGF,TYMP,SH2D2A,ANK1,STAP1,TNC,LCP2,TNFRSF17,DKK3,TNIP3,CHRDL2,SERPINB3,CDK14,RASGRF1,GNA15,LZTS1,CDH3,SNCAIP,SPI1,ACSL4,RASGRP2,ADGRF5,GAL,FGF10,FCGR2B,PTGS2,NOTCH3,FGF4,ARHGAP15,RARB,APBB1IP,ITGA8,P2RY10,TP73,SLC1A3,CXCL2,PTPRC,IL12RB2,FYB1,SEMA5B,P2RX5,FCN1,PILRA,NOX4,MMP2,PTHLH,TFAP2C,…	Decreased:Etrolizumab
TRUE	6.76e-73	3909	1222	496	0.405892	0.126887	GO:0048583	GO:BP	regulation of response to stimulus	FGR,CFH,WNT16,HECW1,CD38,TMEM132A,CD79B,SELE,PGLYRP1,BTK,DCN,TYROBP,CD22,ALOX5,WAS,SLC11A1,MARCO,CD74,HGF,STAP1,TNC,LCP2,DKK3,TNIP3,CHRDL2,SERPINB3,CDK14,RASGRF1,CDH3,CD84,SPI1,FGF10,FCGR2B,PTGS2,TBX21,FGF4,ARHGAP15,ITGA8,CST7,FAP,P2RY10,TP73,PTPRC,FYB1,SEMA5B,P2RX5,FCN1,NOX4,CASS4,LAG3,RGS1,ICAM1,IRAK3,NLRC4,ESR1,ANGPT2,TGFB2,IL11,IL12RB1,OSM,CYTH4,PLA2G3,MLC1,CTSG,MMP9,CD40,DOK5,RASSF2,HCK,SAMH…	Decreased:Etrolizumab
TRUE	8.08e-72	6495	1060	609	0.574528	0.0937644	GO:0007154	GO:BP	cell communication	FGR,WNT16,HECW1,CD38,ITGAL,TMEM132A,NOS2,CD79B,SELE,PGLYRP1,BTK,DCN,TYROBP,CD22,ALOX5,WAS,MARCO,CYP24A1,CD74,HGF,TYMP,SH2D2A,ANK1,STAP1,TNC,LCP2,TNFRSF17,DKK3,TNIP3,CHRDL2,SERPINB3,CDK14,RASGRF1,GNA15,LZTS1,CDH3,SNCAIP,SPI1,ACSL4,RASGRP2,ADGRF5,GAL,FGF10,FCGR2B,PTGS2,NOTCH3,FGF4,ARHGAP15,RARB,APBB1IP,ITGA8,P2RY10,TP73,SLC1A3,CXCL2,PTPRC,IL12RB2,FYB1,SEMA5B,P2RX5,FCN1,PILRA,NOX4,MMP2,PTHLH,TFAP2C,…	Decreased:Etrolizumab
TRUE	5.25e-89	2730	1096	399	0.364051	0.146154	GO:0002376	GO:BP	immune system process	FGR,CFH,CD38,MPO,NOS2,CD79B,SELE,PGLYRP1,ST3GAL1,CD4,BTK,ZBTB32,CD22,LTF,ALOX5,WAS,SLC11A1,MARCO,SNAI2,CD74,SLAMF7,POU2F2,STAP1,TNFRSF17,TNFRSF9,TNIP3,CD84,SPI1,CLDN18,ADGRF5,GAL,FGF10,FCGR2B,APBB1IP,LAMP3,CXCL2,PTPRC,FCN1,MMP2,TESC,RGS1,ICAM1,NLRC4,IL5RA,ESR1,TGFB2,IL11,OSM,PLA2G3,PDGFB,APOL1,CSF2RB,CTSG,GZMB,SIX4,RASSF2,SIRPB1,HCK,TLR8,ACP5,FLT1,RGCC,ACOD1,SLC7A5,MEFV,IL21R,LYL1,FCER2,IL4I1,LIL…	Decreased:Adalimumab
TRUE	6.21e-77	1951	1096	314	0.286496	0.160943	GO:0006955	GO:BP	immune response	FGR,CFH,CD38,NOS2,CD79B,PGLYRP1,ST3GAL1,CD4,BTK,CD22,LTF,ALOX5,WAS,SLC11A1,MARCO,CD74,SLAMF7,POU2F2,STAP1,TNFRSF17,TNIP3,CD84,SPI1,FCGR2B,APBB1IP,LAMP3,CXCL2,PTPRC,FCN1,RGS1,ICAM1,NLRC4,IL5RA,ESR1,TGFB2,OSM,PLA2G3,APOL1,CSF2RB,CTSG,GZMB,HCK,TLR8,ACP5,RGCC,ACOD1,SLC7A5,MEFV,IL21R,FCER2,IL4I1,LILRA1,EBI3,CD79A,PTPRS,JAK3,HAMP,TNFSF8,CSF3,CCL7,CCL2,CCL8,SLC15A3,POU2AF1,IL23A,CYP27B1,IFNG,CLEC4A,AICD…	Decreased:Adalimumab
TRUE	3.07e-75	1769	1096	295	0.269161	0.166761	GO:0006952	GO:BP	defense response	FGR,CFH,MPO,NOS2,SELE,PGLYRP1,MMP25,CD4,BTK,LTF,ALOX5,WAS,SLC11A1,MARCO,CD74,HGF,SLAMF7,STAP1,TNC,TNIP3,CD84,SPI1,ABCC9,FCGR2B,PTGS2,SP140,CXCL2,PTPRC,FCN1,NOX4,NLRC4,IL5RA,ESR1,CMA1,OSM,GGT5,PLA2G3,APOL1,CTSG,GZMB,MMP9,HCK,TLR8,TIMP1,ACP5,ACOD1,MEFV,LILRA1,PTPRS,JAK3,HAMP,SERPINE1,TNFSF8,CCL7,CCL2,CCL8,ODAM,IL10RA,SLC15A3,IL23A,CYP27B1,TRPV4,IFNG,CLEC4A,AICDA,IL17A,VNN1,IL5,WNT5A,IL1A,FNDC4,REG1…	Decreased:Adalimumab
TRUE	8.58e-70	2686	1097	364	0.331814	0.135518	GO:0009605	GO:BP	response to external stimulus	FGR,CFH,MPO,NOS2,SELE,PGLYRP1,CD4,BTK,FMO1,ANOS1,LTF,ALOX5,WAS,SLC11A1,MARCO,CYP24A1,SNAI2,CD74,HGF,ADGRA2,SLAMF7,POU2F2,STAP1,TNC,TNIP3,COL11A1,NGFR,CD84,SPI1,ABCC9,FGF10,CNGB1,FCGR2B,PTGS2,FAP,SLC1A3,CXCL2,PTPRC,SEMA5B,FCN1,MMP2,RGS1,NLRC4,ESR1,ANGPT2,CMA1,TGFB2,OSM,PLA2G3,PDGFB,APOL1,CSF2RB,CTSG,GZMB,MMP9,HCK,TLR8,PIM2,HTR2A,ACP5,FLT1,ACOD1,SLC7A5,MEFV,RETN,PTPRS,JAK3,HAMP,SERPINE1,TNFSF8,ENG,…	Decreased:Adalimumab
TRUE	4.41e-69	1482	1096	259	0.236314	0.174764	GO:0002682	GO:BP	regulation of immune system process	FGR,CFH,CD38,NOS2,CD79B,SELE,PGLYRP1,CD4,BTK,ZBTB32,CD22,LTF,WAS,SLC11A1,SNAI2,CD74,STAP1,TNFRSF9,TNIP3,CD84,SPI1,CLDN18,ADGRF5,GAL,FGF10,FCGR2B,PTPRC,FCN1,TESC,ICAM1,NLRC4,ESR1,TGFB2,PLA2G3,CTSG,RASSF2,SIRPB1,HCK,TLR8,ACP5,RGCC,ACOD1,SLC7A5,MEFV,FCER2,IL4I1,EBI3,CEACAM4,CD79A,PTPRS,JAK3,HAMP,SERPINE1,TNFSF8,CSF3,CCL7,CCL2,SLC15A3,IL23A,TRPV4,IFNG,RIPOR2,IL17A,VNN1,LOX,IL5,CD86,WNT5A,IL1A,IL1RL1,…	Decreased:Adalimumab
TRUE	4.52e-68	824	1096	189	0.172445	0.229369	GO:0006954	GO:BP	inflammatory response	FGR,NOS2,SELE,PGLYRP1,MMP25,BTK,ALOX5,SLC11A1,HGF,STAP1,TNC,TNIP3,FCGR2B,PTGS2,CXCL2,PTPRC,NOX4,NLRC4,IL5RA,ESR1,CMA1,OSM,GGT5,PLA2G3,MMP9,HCK,TLR8,TIMP1,ACP5,ACOD1,MEFV,HAMP,SERPINE1,CCL7,CCL2,CCL8,ODAM,IL10RA,IL23A,TRPV4,IFNG,IL17A,VNN1,IL5,WNT5A,IL1A,FNDC4,IL1RL1,SLAMF1,PLA2G2D,MMP8,CLU,CCR2,CXCR4,PTGFR,TNFAIP6,ZBP1,IL17C,NDP,CXCL6,IL1B,C3,FFAR2,IL22,ADGRE2,LBP,APOE,MAS1,THEMIS2,CCL25,IDO1,CHI…	Decreased:Adalimumab
TRUE	2.63e-62	2783	1096	358	0.326642	0.128638	GO:0007166	GO:BP	cell surface receptor signaling pathway	FGR,CD38,TMEM132A,CD79B,CD4,BTK,DCN,CD22,LTF,MARCO,SNAI2,CD74,HGF,ADGRA2,MUSK,STAP1,TNFRSF17,TNIP3,NRIP2,CHRDL2,CDK14,CDH3,NGFR,SPI1,CLDN18,ADGRF5,FGF10,FCGR2B,NOTCH3,ITGA8,CXCL2,PTPRC,SEMA5B,P2RX5,FCN1,MMP2,ICAM1,IL5RA,ANGPT2,TGFB2,IL11,OSM,PDGFB,CSF2RB,CTSG,MMP9,DOK5,SIRPB1,HCK,TIMP1,FLT1,ACOD1,SALL1,IL21R,FCER2,LILRA1,EBI3,CD79A,JAK3,HAMP,WNT2,SERPINE1,ENG,DKK1,CSF3,CCL7,CCL2,CCL8,COL1A1,RAB34…	Decreased:Adalimumab
TRUE	3.06e-61	1033	1096	203	0.185219	0.196515	GO:0002684	GO:BP	positive regulation of immune system process	FGR,CFH,CD38,NOS2,CD79B,SELE,CD4,BTK,CD22,LTF,SLC11A1,CD74,STAP1,TNIP3,CD84,SPI1,FGF10,FCGR2B,PTPRC,FCN1,TESC,ICAM1,NLRC4,ESR1,TGFB2,PLA2G3,CTSG,SIRPB1,HCK,TLR8,RGCC,ACOD1,SLC7A5,MEFV,FCER2,IL4I1,EBI3,CD79A,PTPRS,HAMP,SERPINE1,CCL7,CCL2,SLC15A3,IL23A,TRPV4,IFNG,RIPOR2,IL17A,VNN1,IL5,CD86,WNT5A,IL1A,IL1RL1,SLAMF1,CR2,MMP8,SLC46A2,PGF,CD274,CLU,CD80,CCR2,LAX1,NCKAP1L,IL13RA2,C4BPA,C4BPB,ZBP1,BTN1A1…	Decreased:Adalimumab
TRUE	1.76e-59	2968	1088	365	0.335478	0.122978	GO:0051239	GO:BP	regulation of multicellular organismal process	FGR,CD38,NOS2,PGLYRP1,CD4,BTK,DCN,ZBTB32,CD22,LTF,ALOX5,EHD3,SLC11A1,SNAI2,CD74,HGF,ADGRA2,POU2F2,STAP1,VCAN,TNFRSF9,SERPINB3,CDH3,NGFR,CD84,SPI1,CLDN18,ADGRF5,ABCC9,GAL,FGF10,TRIB2,FCGR2B,PANX2,PTGS2,RARB,FAP,TP73,PTPRC,SEMA5B,FCN1,MMP2,TESC,NLRC4,IL5RA,ESR1,ANGPT2,CMA1,TGFB2,OSM,PLA2G3,PDGFB,CTSG,SIX4,MMP9,RASSF2,SIRPB1,SYNDIG1,TLR8,TIMP1,HTR2A,ACP5,FLT1,RGCC,ACOD1,SLC7A5,MEFV,TRPS1,RETN,IL4I1,…	Decreased:Adalimumab
TRUE	1.84e-58	8955	1097	733	0.668186	0.0818537	GO:0050896	GO:BP	response to stimulus	FGR,CFH,CD38,MPO,TMEM132A,NOS2,CD79B,SELE,PGLYRP1,ST3GAL1,MMP25,CD4,BTK,FMO1,ANOS1,DCN,CD22,LTF,ALOX5,WAS,SLC11A1,MARCO,CYP24A1,SNAI2,CD74,HGF,ADGRA2,SLAMF7,POU2F2,ANK1,MUSK,STAP1,TNC,TNFRSF17,TNIP3,NRIP2,CHRDL2,SERPINB3,CDK14,RASGRF1,GNA15,COL11A1,CDH3,NGFR,CD84,SPI1,CLDN18,ADGRF5,ABCC9,GAL,FGF10,FRMPD1,CNGB1,MYO3B,FCGR2B,PANX2,PTGS2,NOTCH3,MCAM,RARB,APBB1IP,ITGA8,LAMP3,FAP,P2RY10,TP73,SLC1A3,SP…	Decreased:Adalimumab
TRUE	1.64e-57	7648	1012	620	0.612648	0.0810669	GO:0032501	GO:BP	multicellular organismal process	FGR,CD38,MEOX1,MPO,NOS2,CD79B,PGLYRP1,ST3GAL1,CD4,BTK,FMO1,MRC2,ANOS1,DCN,ZBTB32,CD22,LTF,ALOX5,EHD3,WAS,SLC11A1,MARCO,CYP24A1,SNAI2,CD74,HGF,ADGRA2,SLAMF7,POU2F2,MUSK,STAP1,VCAN,DNAH5,TNC,ADAM28,TNFRSF17,TNFRSF9,LAMC3,CHRDL2,SERPINB3,RASGRF1,SLC2A3,COL11A1,LZTS1,SPAG4,CDH3,NGFR,CD84,SPI1,CLDN18,ADGRF5,ABCC9,GAL,FGF10,CNGB1,TRIB2,MYO3B,FCGR2B,MOV10L1,PANX2,PTGS2,NOTCH3,MCAM,RARB,APBB1IP,ITGA8,FAP…	Decreased:Adalimumab
TRUE	4.42e-55	1504	1093	239	0.218664	0.15891	GO:0007155	GO:BP	cell adhesion	SELE,CD4,ANOS1,CD22,ALOX5,SNAI2,CD74,SLAMF7,MUSK,VCAN,TNC,LAMC3,CDH3,CD84,SPI1,CLDN18,FCGR2B,MCAM,APBB1IP,ITGA8,FAP,COL5A3,PTPRC,MYBPC2,MMP2,TESC,ICAM1,NRCAM,ANGPT2,TGFB2,PDGFB,CTSG,PAPLN,SIRPB1,HCK,RGCC,OLFM4,IGDCC4,IL4I1,EBI3,SIGLEC8,ICAM4,PTPRS,HAS1,JAK3,SERPINE1,ECM2,ENG,CCL2,COL1A1,FOLR3,VWF,SELPLG,IL23A,TRPV4,IFNG,CLEC4A,COL12A1,RIPOR2,BVES,VNN1,LAMA4,CDH6,PCDH12,CLDN16,CD86,WNT5A,COL7A1,IL…	Decreased:Adalimumab
TRUE	3.59e-51	1527	1096	235	0.214416	0.153897	GO:0051707	GO:BP	response to other organism	FGR,CFH,MPO,NOS2,SELE,PGLYRP1,CD4,BTK,FMO1,LTF,WAS,SLC11A1,MARCO,CD74,SLAMF7,POU2F2,STAP1,TNIP3,CD84,SPI1,ABCC9,FGF10,FCGR2B,PTGS2,CXCL2,PTPRC,FCN1,RGS1,NLRC4,ESR1,APOL1,CSF2RB,CTSG,GZMB,HCK,TLR8,PIM2,ACP5,ACOD1,SLC7A5,MEFV,PTPRS,JAK3,HAMP,SERPINE1,TNFSF8,CSF3,CCL7,CCL2,CCL8,FAM20A,IL10RA,SLC15A3,POU2AF1,IL23A,CYP27B1,IFNG,CLEC4A,AICDA,IL17A,VNN1,CD86,WNT5A,IL1A,REG1A,KYNU,NCF2,KMO,SLAMF1,CR2,SLC…	Decreased:Adalimumab
TRUE	5.18e-51	1530	1096	235	0.214416	0.153595	GO:0043207	GO:BP	response to external biotic stimulus	FGR,CFH,MPO,NOS2,SELE,PGLYRP1,CD4,BTK,FMO1,LTF,WAS,SLC11A1,MARCO,CD74,SLAMF7,POU2F2,STAP1,TNIP3,CD84,SPI1,ABCC9,FGF10,FCGR2B,PTGS2,CXCL2,PTPRC,FCN1,RGS1,NLRC4,ESR1,APOL1,CSF2RB,CTSG,GZMB,HCK,TLR8,PIM2,ACP5,ACOD1,SLC7A5,MEFV,PTPRS,JAK3,HAMP,SERPINE1,TNFSF8,CSF3,CCL7,CCL2,CCL8,FAM20A,IL10RA,SLC15A3,POU2AF1,IL23A,CYP27B1,IFNG,CLEC4A,AICDA,IL17A,VNN1,CD86,WNT5A,IL1A,REG1A,KYNU,NCF2,KMO,SLAMF1,CR2,SLC…	Decreased:Adalimumab
TRUE	1.71e-50	6396	943	510	0.540827	0.0797373	GO:0023052	GO:BP	signaling	FGR,CD38,TMEM132A,NOS2,CD79B,SELE,PGLYRP1,CD4,BTK,DCN,CD22,LTF,ALOX5,WAS,MARCO,CYP24A1,SNAI2,CD74,HGF,ADGRA2,ANK1,MUSK,STAP1,TNC,TNFRSF17,TNIP3,NRIP2,CHRDL2,SERPINB3,CDK14,RASGRF1,GNA15,LZTS1,CDH3,NGFR,SNCAIP,SPI1,CLDN18,ADGRF5,GAL,FGF10,FRMPD1,CNGB1,FCGR2B,PTGS2,NOTCH3,RARB,APBB1IP,ITGA8,AMPH,P2RY10,TP73,SLC1A3,CXCL2,PTPRC,SEMA5B,P2RX5,FCN1,PILRA,NOX4,MMP2,ARHGAP28,RGS1,ICAM1,NLRC4,IL5RA,ESR1,AN…	Decreased:Adalimumab
TRUE	2.3e-50	1565	1096	237	0.216241	0.151438	GO:0009607	GO:BP	response to biotic stimulus	FGR,CFH,MPO,NOS2,SELE,PGLYRP1,CD4,BTK,FMO1,LTF,WAS,SLC11A1,MARCO,CD74,SLAMF7,POU2F2,STAP1,TNIP3,CD84,SPI1,ABCC9,FGF10,FCGR2B,PTGS2,FAP,CXCL2,PTPRC,FCN1,RGS1,NLRC4,ESR1,APOL1,CSF2RB,CTSG,GZMB,HCK,TLR8,PIM2,ACP5,ACOD1,SLC7A5,MEFV,IL4I1,PTPRS,JAK3,HAMP,SERPINE1,TNFSF8,CSF3,CCL7,CCL2,CCL8,FAM20A,IL10RA,SLC15A3,POU2AF1,IL23A,CYP27B1,IFNG,CLEC4A,AICDA,IL17A,VNN1,CD86,WNT5A,IL1A,REG1A,KYNU,NCF2,KMO,SLAM…	Decreased:Adalimumab
TRUE	3.92e-49	6495	943	512	0.542948	0.0788299	GO:0007154	GO:BP	cell communication	FGR,CD38,TMEM132A,NOS2,CD79B,SELE,PGLYRP1,CD4,BTK,DCN,CD22,LTF,ALOX5,WAS,MARCO,CYP24A1,SNAI2,CD74,HGF,ADGRA2,ANK1,MUSK,STAP1,TNC,TNFRSF17,TNIP3,NRIP2,CHRDL2,SERPINB3,CDK14,RASGRF1,GNA15,LZTS1,CDH3,NGFR,SNCAIP,SPI1,CLDN18,ADGRF5,GAL,FGF10,FRMPD1,CNGB1,FCGR2B,PTGS2,NOTCH3,RARB,APBB1IP,ITGA8,AMPH,P2RY10,TP73,SLC1A3,CXCL2,PTPRC,SEMA5B,P2RX5,FCN1,PILRA,NOX4,MMP2,ARHGAP28,RGS1,ICAM1,NLRC4,NRCAM,IL5RA,E…	Decreased:Adalimumab
TRUE	2.02e-48	3909	1096	411	0.375	0.105142	GO:0048583	GO:BP	regulation of response to stimulus	FGR,CFH,CD38,TMEM132A,CD79B,SELE,PGLYRP1,CD4,BTK,DCN,CD22,LTF,ALOX5,WAS,SLC11A1,MARCO,SNAI2,CD74,HGF,ADGRA2,STAP1,TNC,TNIP3,CHRDL2,SERPINB3,CDK14,RASGRF1,CDH3,NGFR,CD84,SPI1,FGF10,FRMPD1,FCGR2B,PTGS2,ITGA8,FAP,P2RY10,TP73,PTPRC,SEMA5B,P2RX5,FCN1,NOX4,ARHGAP28,RGS1,ICAM1,NLRC4,ESR1,ANGPT2,CMA1,TGFB2,IL11,OSM,CYTH4,PLA2G3,PDGFB,MLC1,CTSG,MMP9,DOK5,RASSF2,HCK,TLR8,PIM2,TIMP1,HTR2A,ACP5,FLT1,RGCC,ACO…	Decreased:Adalimumab
TRUE	2.49e-48	1698	1096	245	0.22354	0.144287	GO:0044419	GO:BP	biological process involved in interspecies interaction between organisms	FGR,CFH,MPO,NOS2,SELE,PGLYRP1,CD4,BTK,FMO1,LTF,WAS,SLC11A1,MARCO,CD74,SLAMF7,POU2F2,STAP1,TNIP3,SERPINB3,CD84,SPI1,ABCC9,FGF10,FCGR2B,PTGS2,CXCL2,PTPRC,FCN1,RGS1,ICAM1,NLRC4,ESR1,APOL1,CSF2RB,CTSG,GZMB,HCK,TLR8,PIM2,HTR2A,ACP5,ACOD1,SLC7A5,MEFV,FCER2,PTPRS,JAK3,HAMP,SERPINE1,TNFSF8,CSF3,CCL7,CCL2,CCL8,FAM20A,IL10RA,SLC15A3,POU2AF1,SELPLG,IL23A,CYP27B1,IFNG,CLEC4A,AICDA,IL17A,VNN1,CD86,WNT5A,IL1A,…	Decreased:Adalimumab
TRUE	1.76e-47	1629	1084	236	0.217712	0.144874	GO:0051240	GO:BP	positive regulation of multicellular organismal process	FGR,CD38,NOS2,CD4,BTK,LTF,ALOX5,SLC11A1,CD74,HGF,POU2F2,STAP1,VCAN,SERPINB3,NGFR,CD84,SPI1,GAL,FGF10,PANX2,PTGS2,TP73,PTPRC,FCN1,TESC,NLRC4,ANGPT2,CMA1,TGFB2,OSM,PLA2G3,PDGFB,SIX4,SIRPB1,SYNDIG1,TLR8,HTR2A,FLT1,RGCC,SLC7A5,MEFV,RETN,IL4I1,SYDE1,EBI3,HAMP,WNT2,SERPINE1,ENG,DKK1,CCL2,COL1A1,POU2AF1,IL23A,CYP27B1,TRPV4,IL26,IFNG,IL17A,VNN1,IL5,HRH2,CD86,WNT5A,IL1A,IL1RL1,PLEK,SLAMF1,MFAP2,CHRNB4,MMP…	Decreased:Adalimumab
