# Supplementary material for: A single-cell atlas of ulcerative colitis reveals neutrophil–stromal circuits linked to biologic therapy resistance
Source: Front Immunol. 2026 Jun 11;17:1705328. doi: 10.3389/fimmu.2026.1705328 (PMC13294476; doi:10.3389/fimmu.2026.1705328)
Supplement: Supplementary file 13 [file Table4.xlsx]

## Sheet: Sheet1
PatientID	SAMID	SEX	AGE	Biopsy_INFLAMMATION	FECAL_CAL (ug/g)	CRP (mg/L)	HISTOLOGY_SCORE	ENDOSCOPIC_SCORE
P007	SAM24406426	F	21	Uninflamed	157	0.2	Nancy Score 4	Mayo 3
P007	SAM24406427	F	21	Inflamed	157	0.2	Nancy Score 4	Mayo 3
P008	SAM24406429	M	77	Uninflamed	>3000	0.9	Nancy Score 4	Mayo 3
P008	SAM24406430	M	77	Inflamed	>3000	0.9	Nancy Score 4	Mayo 3
P009	SAM24406432	F	25	Uninflamed	224	0.2	Nancy Score 2	Mayo 1
P009	SAM24406433	F	25	Inflamed	224	0.2	Nancy Score 2	Mayo 1
P010	SAM24409577	M	35	Uninflamed	None	0.4	Nancy Score 1	Mayo 0
P011	SAM24409579	F	28	Inflamed	1000	0.1	Nancy Score 4	Mayo 3
P013	SAM24410862	M	22	Uninflamed	57	0.1	Nancy Score 3	Mayo 2
P013	SAM24410863	M	22	Inflamed	57	0.1	Nancy Score 3	Mayo 2
P014	SAM24410865	M	37	Uninflamed	None	0.1	Nancy Score 2	Mayo 2
P014	SAM24410866	M	37	Inflamed	None	0.1	Nancy Score 2	Mayo 2
P016	SAM24410871	M	50	Uninflamed	467	12.6	Nancy Score 4	Mayo 3
P016	SAM24410872	M	50	Inflamed	467	12.6	Nancy Score 4	Mayo 3
P017	SAM24411909	M	35	Uninflamed	1070	None	Nancy Score 4	Mayo 3
P017	SAM24411910	M	35	Inflamed	1070	None	Nancy Score 4	Mayo 3
P019	SAM24412534	F	29	Uninflamed	None	0.1	Nancy Score 2	Mayo 1
P019	SAM24412535	F	29	Inflamed	None	0.1	Nancy Score 2	Mayo 1
P021	SAM24412540	F	35	Uninflamed	426	3.6	Nancy Score 3	Mayo 2
P021	SAM24412541	F	35	Inflamed	426	3.6	Nancy Score 3	Mayo 2
P025	SAM24416182	F	41	Inflamed	1306	0.1	Nancy Score 4	Mayo 2
P028	SAM24416192	M	53	Uninflamed	>3000	4.4	Nancy Score 3	Mayo 3
P028	SAM24416193	M	53	Inflamed	>3000	4.4	Nancy Score 3	Mayo 3
P029	SAM24416195	M	35	Uninflamed	None	0.2	Nancy Score 2	Mayo 1
P029	SAM24416196	M	35	Inflamed	None	0.2	Nancy Score 2	Mayo 1
P032	SAM24417580	F	58	Uninflamed	>3000	6.7	Nancy Score 4	Mayo 3
P032	SAM24417581	F	58	Inflamed	>3000	6.7	Nancy Score 4	Mayo 3
P037	SAM24419272	F	69	Uninflamed	88	1.2	Nancy Score 3	Mayo 2
P037	SAM24419273	F	69	Inflamed	88	1.2	Nancy Score 3	Mayo 2
P039	SAM24419278	F	45	Uninflamed	>3000	1.8	Nancy Score 4	Mayo 3
P039	SAM24419279	F	45	Inflamed	>3000	1.8	Nancy Score 4	Mayo 3
P042	SAM24419289	F	41	Uninflamed	>3000	5.1	Nancy Score 4	Mayo 3
P042	SAM24419290	F	41	Inflamed	>3000	5.1	Nancy Score 4	Mayo 3
P044	SAM24422648	F	38	Uninflamed	>3000	4.1	Nancy Score 4	Mayo 3
P044	SAM24422649	F	38	Inflamed	>3000	4.1	Nancy Score 4	Mayo 3
P046	SAM24422656	M	36	Uninflamed	>3000	10.7	Nancy Score 4	Mayo 3
P046	SAM24422657	M	36	Inflamed	>3000	10.7	Nancy Score 4	Mayo 3
