# Supplementary material for: A single-cell atlas of ulcerative colitis reveals neutrophil–stromal circuits linked to biologic therapy resistance
Source: Front Immunol. 2026 Jun 11;17:1705328. doi: 10.3389/fimmu.2026.1705328 (PMC13294476; doi:10.3389/fimmu.2026.1705328)
Supplement: Supplementary file 14 [file Table5.xlsx]

## Sheet: Annotation Markers
High Level	High Level Markers	Level 2	Level 2 Markers
Stromal/Endothelial	PECAM1	ACKR1 endothelial	ACKR1
Stromal/Endothelial	PECAM1	CD36 endothelial	CD36
Stromal/Endothelial	PECAM1	CXCL12 endothelial	CXCL12
Stromal/Endothelial	PECAM1	Lymphatics	LYVE1, CCL21
Stromal/Fibroblast	ADAMDEC1, ABCA8, LUM, DCN, POSTN	Adventitial	CD34, PI16, SFRP2
Stromal/Fibroblast	ADAMDEC1, ABCA8, LUM, DCN, POSTN	crypt-bottom fibroblast	WNT2B,RSPO3
Stromal/Fibroblast	ADAMDEC1, ABCA8, LUM, DCN, POSTN	LP fibroblast	ADAMDEC1, ABCA8, CCL2
Stromal/Fibroblast	ADAMDEC1, ABCA8, LUM, DCN, POSTN	crypt-top fibroblast	PDGFRA, F3, WNT5A, WNT5B
Stromal/Fibroblast	ADAMDEC1, ABCA8, LUM, DCN, POSTN	inflammatory fibroblast	IL11, IL13RA2, CHI3L1
Stromal/SMC	MYH11, NPNT, HHIP
Stromal/Glial	ALDH1A1, S100B
Stromal/Pericyte	RGS5, NDUFA4L2
T Cells	PTPRC, CD3E, CD3G	CD4 T Cell	CD4
T Cells	PTPRC, CD3E, CD3G	CD8 T Cell	CD8A, GZMK
NK Cell	PTPRC	NK Cell	GNLY, NKG7, GZMB, PRF1
T Cells	PTPRC, CD3E, CD3G	ILC	KIT,IL23R,IL1R1
B Cells	PTPRC, MS4A1, PAX5	GC	MS4A1 hi, AICDA, MKI67 neg
B Cells	PTPRC, MS4A1, PAX5	Follicular B	IGHD, FCER2
B Cells	PTPRC, MS4A1, PAX5	Cycling B	MKI67, PCNA, CDK1
Plasma	MZB1, XBP1, PRDM1
Epithelial/Enterocytes	EPCAM, CA1, CA2
Epithelial/Enterocytes	EPCAM, CA1, CA2	Epithelial/BEST4+ Enterocytes	CA1, CA2, BEST4
Epithelial/Goblet	EPCAM, MUC2
Epithelial/Enteroendocrine	EPCAM, CHGA
Epithelial/Stem Cycling	EPCAM, PCNA, LGR5, TOP2A	Epithelial/Stem cell	PCNA, LGR5
Epithelial/Stem Cycling	EPCAM, PCNA, LGR5, TOP2A	Epithelial/TA	TOP2A
Epithelial/Tuft	EPCAM, SH2D6
Myeloid	TPSAB1	Mast Cell	TPSAB1			myeloid_genes <- list(neutrophils = c("FCGR3B", "VNN2","OSM","MX1","PADI4","CXCR4","MME","CREB5","SELL","HP","MPO","ELANE"),
Myeloid	CLC	Eosinophils	CLC			T_cells = c("CD3E"),
Myeloid	FCGR3B, VNN2, MME	Neutrophils	OSM,MX1,PADI4,CXCR4, MMP9, MPO			NKG7 = c("NKG7","KLRB1","GNLY","GZMA","B3GAT1","CD160","IL2RB","KLRD1","NCAM1"),
Myeloid	HLA-DRA	Macrophage	FCN1,VCAN,C1QA,C1QB,C1QC			eosinophils = c("CLC"),
						basophils = c("IL3RA","IGHE"),
						megakarocytes =c("PPBP","ITGA2B"),
						cycling_monocytes = c("MKI67","PCNA"),
						macrophage = c("LY6G6C","CX3CR1","C1QA", "GPNMB"),
						CD14_monocytes = c("CD14","VCAN", "FCN1","ITGAM","CCR2","CCR5"),
						intermediate_monocytes = c("CD68","ITGAX"),
						CD16_monocytes = c("FCGR3A","HLA-DRA"),
						cDC = c("CD1C","CD40","CD83","CD1A"),
						inf_DC = c("TNF","IL23A","NOS2"),
						pDC = c("IRF7","IRF8","TLR7","TLR9","NRP1"),
						mast_cells = c("TPSAB1"),
						erythrocytes = c("HBB", "HBA1"))
