# Supplementary material for: A single-cell atlas of ulcerative colitis reveals neutrophil–stromal circuits linked to biologic therapy resistance
Source: Front Immunol. 2026 Jun 11;17:1705328. doi: 10.3389/fimmu.2026.1705328 (PMC13294476; doi:10.3389/fimmu.2026.1705328)
Supplement: Supplementary file 15 [file Table6.xlsx]

## Sheet: Sheet1
B Cell	CD8 Cytotoxic T Cell	CD8 Gamma Delta T Cell	Dendritic cell	Endothelial	Enterocytes BEST4	Enteroendocrine	Glial	Goblet	ILC	Inflammatory fibroblast	Lymphatics	Mast Cell	Monocyte−derived macrophage	Neutrophil	NK	Pericyte	Plasma	Resident macrophage	SMC	Stem Cells	Tuft	T Regs	CD8 IEL	T Cell	ADAMDEC1 fibroblast	Crypt-top fibroblast
MS4A1	IFNG	CD160	IDO1	PLVAP	CA7	SCGN	PLP1	ITLN1	TNFSF11	MMP3	CCL21	TPSB2	CD300E	PROK2	FGFBP2	NDUFA4L2	MZB1	ACP5	MYH11	LGR5	SH2D6	FOXP3	CD8B	ICOS	ADAMDEC1	POSTN
BANK1	XCL1	KIR2DL4	CD1C	PECAM1	BEST4	FEV	L1CAM	KLK1	PCDH9	MMP1	LYVE1	CPA3		CXCR2	KLRF1	RGS5	ENAM	MS4A4A	HHIP	SMOC2	TRPM5	TNFRSF4	HOPX	CD3D	CCL11	PDGFRA
CD19	XCL2	TRDC	GPR157	VWF	OTOP2	INSM1	CDH19	SPINK4	LIF	COL7A1	FLT4	TPSAB1		ALPL	CX3CR1	NOTCH3	KCNN3	VSIG4		CLDN2	SH2D7		CXCR6	CD3G	ADH1B	BMP4
PAX5		KLRC2	LAMP3	RAMP2	MYOM1	CHGB	SOX10	REP15	KRT86	WISP1	RELN			FCGR3B			TNFRSF17	CD209		ASCL2	HTR3E		GZMB	IL7R
CD79B				CD34		UCN3		CAPN9						HCAR3			DERL3	STAB1			GNG13
				SHANK3				BEST2						FFAR2				C1QA
								FFAR4						TREM1				C1QB
																		C1QC
																		PLA2G7
