# Supplementary material for: A single-cell atlas of ulcerative colitis reveals neutrophil–stromal circuits linked to biologic therapy resistance
Source: Front Immunol. 2026 Jun 11;17:1705328. doi: 10.3389/fimmu.2026.1705328 (PMC13294476; doi:10.3389/fimmu.2026.1705328)
Supplement: Supplementary file 16 [file Table7.xlsx]

## Sheet: Supplementary_Table2_Neutrophil
feature	group	avgExpr	logFC	statistic	auc	pval	padj	pct_in	pct_out
A1BG	Neutrophil CXCR4	0.000546069	1.79389e-05	110805044	0.499999	0.992232	1	0.0189197	0.0190803
A1BG-AS1	Neutrophil CXCR4	0.000319348	8.64579e-05	110805134	0.5	0.994585	1	0.00945984	0.00954016
A1CF	Neutrophil CXCR4	0.00384687	0.000117981	1.10809e+08	0.500018	0.932271	1	0.132438	0.128792
A2M	Neutrophil CXCR4	0.00838707	0.000556747	110786964	0.499918	0.802028	1	0.293255	0.310055
A2M-AS1	Neutrophil CXCR4	0	-0.000399674	1.10789e+08	0.499928	0.218722	0.670304	0	0.0143102
A2ML1-AS1	Neutrophil CXCR4	0.000507893	0.000355897	1.10821e+08	0.500071	0.223966	0.670304	0.0189197	0.00477008
A4GALT	Neutrophil CXCR4	0.0013921	0.000959004	1.10852e+08	0.500212	0.035184	0.202657	0.0567591	0.0143102
AAAS	Neutrophil CXCR4	0.00627589	0.000588008	110808605	0.500015	0.956005	1	0.217576	0.214654
AACS	Neutrophil CXCR4	0.00273924	-0.000871454	1.10746e+08	0.499734	0.215974	0.670304	0.0945984	0.147873
AADAC	Neutrophil CXCR4	0	0	110805222	0.5	1	1	0	0
AADACL3	Neutrophil CXCR4	0	0	110805222	0.5	1	1	0	0
AADAT	Neutrophil CXCR4	0.000352787	-1.2689e-05	110799849	0.499976	0.718165	1	0.00945984	0.0143102
AAGAB	Neutrophil CXCR4	0.025955	0.00735309	111072292	0.501205	0.0246219	0.151817	0.974364	0.734593
AAK1	Neutrophil CXCR4	0.0280622	-0.0105789	1.10245e+08	0.497471	0.000216962	0.00207383	0.993284	1.50258
AAMDC	Neutrophil CXCR4	0.00521885	0.000972449	1.10814e+08	0.500041	0.865923	1	0.170277	0.162183
AAMP	Neutrophil CXCR4	0.0251007	0.00449402	110940201	0.500609	0.254203	0.741866	0.889225	0.767983
AANAT	Neutrophil CXCR4	0.00044238	0.00044238	110826186	0.500095	0.0464208	0.250026	0.0189197	0
AAR2	Neutrophil CXCR4	0.00397166	0.00128192	110862009	0.500256	0.190506	0.634855	0.141898	0.0906316
AARD	Neutrophil CXCR4	0	-0.000227459	110794651	0.499952	0.31528	0.811511	0	0.00954016
AARS	Neutrophil CXCR4	0.00867996	0.00130231	1.10855e+08	0.500225	0.476463	0.941061	0.312175	0.267125
AARS2	Neutrophil CXCR4	0.00104117	0.00043303	110810245	0.500023	0.811421	1	0.0283795	0.0238504
AARSD1	Neutrophil CXCR4	0.000288007	-0.000315229	110789278	0.499928	0.381827	0.925544	0.00945984	0.0238504
AASDH	Neutrophil CXCR4	0.00336291	-0.000979836	110740800	0.499709	0.211238	0.670304	0.113518	0.171723
AASDHPPT	Neutrophil CXCR4	0.00964141	-0.00112914	1.10733e+08	0.499676	0.385751	0.930377	0.350014	0.414997
AASS	Neutrophil CXCR4	0.000960916	0.000176682	110804961	0.499999	0.990691	1	0.0283795	0.0286205
AATBC	Neutrophil CXCR4	0.000449664	0.000449664	110826186	0.500095	0.0464208	0.250026	0.0189197	0
AATF	Neutrophil CXCR4	0.051924	-0.0159656	1.09964e+08	0.496202	3.11374e-05	0.000331718	1.88251	2.65217
AATK	Neutrophil CXCR4	0.0797921	-0.0155379	109946432	0.496125	0.000438585	0.00401551	3.00823	3.80653
AB015752.1	Neutrophil CXCR4	0	0	110805222	0.5	1	1	0	0
ABALON	Neutrophil CXCR4	0	-0.000107587	1.108e+08	0.499976	0.477682	0.941061	0	0.00477008
ABAT	Neutrophil CXCR4	0.0176445	-0.018029	1.09956e+08	0.49617	1.34822e-09	2.06508e-08	0.62435	1.39286
ABCA1	Neutrophil CXCR4	0.325832	0.12775	1.15575e+08	0.521523	1.35448e-36	5.3008e-35	11.6829	7.5415
ABCA10	Neutrophil CXCR4	0.00230639	0.000537738	110830850	0.500116	0.462765	0.941061	0.0851386	0.0620111
ABCA13	Neutrophil CXCR4	0.00344897	-0.00154504	110724856	0.499637	0.141419	0.555099	0.122978	0.195573
ABCA2	Neutrophil CXCR4	0.00774914	-0.0140951	110131880	0.496962	9.34325e-10	1.44341e-08	0.293255	0.901546
ABCA3	Neutrophil CXCR4	0.000738153	0.000434793	110820814	0.50007	0.392425	0.937352	0.0283795	0.0143102
ABCA4	Neutrophil CXCR4	0	-0.000112147	1.108e+08	0.499976	0.477682	0.941061	0	0.00477008
ABCA5	Neutrophil CXCR4	0.0117537	-0.00397532	110601049	0.499079	0.0333183	0.194823	0.406773	0.59149
ABCA6	Neutrophil CXCR4	0.00138605	0.000583654	110836393	0.500141	0.226623	0.675693	0.0567591	0.0286205
ABCA7	Neutrophil CXCR4	0.0381326	-0.0349616	109184601	0.492687	1.36326e-15	2.79429e-14	1.4379	2.90498
ABCA8	Neutrophil CXCR4	0.00100398	-0.0001188	110794299	0.499951	0.69486	1	0.0378394	0.0477008
ABCA9	Neutrophil CXCR4	0.000501583	0.000273683	110815616	0.500047	0.485045	0.941061	0.0189197	0.00954016
ABCB1	Neutrophil CXCR4	0.0046519	0.00329106	110925316	0.500542	0.00228513	0.0188236	0.160817	0.0524709
ABCB10	Neutrophil CXCR4	0.0025109	0.000483066	110815007	0.500044	0.792544	1	0.0851386	0.0763213
ABCB11	Neutrophil CXCR4	0	-0.00031697	1.10789e+08	0.499928	0.218722	0.670304	0	0.0143102
ABCB4	Neutrophil CXCR4	0.00118685	0.000826442	110841775	0.500165	0.0824893	0.387265	0.0472992	0.0143102
ABCB5	Neutrophil CXCR4	0.000339549	9.7186e-05	110805134	0.5	0.994585	1	0.00945984	0.00954016
ABCB6	Neutrophil CXCR4	0	-0.000248671	110794651	0.499952	0.31528	0.811511	0	0.00954016
ABCB7	Neutrophil CXCR4	0.00443298	0.000890861	110840699	0.50016	0.472124	0.941061	0.160817	0.128792
ABCB8	Neutrophil CXCR4	0.00618978	0.00283593	110903741	0.500445	0.0533521	0.280588	0.208117	0.119252
ABCB9	Neutrophil CXCR4	0.000522757	-0.000911651	1.10768e+08	0.499832	0.16592	0.570119	0.0189197	0.0524709
ABCC1	Neutrophil CXCR4	0.0344921	0.0157932	111372375	0.502559	6.23654e-06	7.2062e-05	1.2487	0.739363
ABCC10	Neutrophil CXCR4	0.00728384	0.00100066	1.10814e+08	0.500038	0.898672	1	0.255416	0.248044
ABCC11	Neutrophil CXCR4	0.000326327	-0.00028379	110789279	0.499928	0.381857	0.925544	0.00945984	0.0238504
ABCC12	Neutrophil CXCR4	0	0	110805222	0.5	1	1	0	0
ABCC2	Neutrophil CXCR4	0.000663592	-0.00413351	110625238	0.499188	0.000224282	0.0021419	0.0283795	0.190803
ABCC3	Neutrophil CXCR4	0.0214248	0.00472176	110957286	0.500686	0.148297	0.555099	0.728408	0.59149
ABCC4	Neutrophil CXCR4	0.00252896	-6.17472e-05	110804332	0.499996	0.982585	1	0.0945984	0.0954016
ABCC5	Neutrophil CXCR4	0.014684	-0.0243622	109702561	0.495024	1.52442e-14	2.98837e-13	0.529751	1.52643
ABCC5-AS1	Neutrophil CXCR4	0	-0.000116291	1.108e+08	0.499976	0.477682	0.941061	0	0.00477008
ABCC6	Neutrophil CXCR4	0.000987236	-0.000963294	110757401	0.499784	0.129846	0.541204	0.0283795	0.0715512
ABCC8	Neutrophil CXCR4	0	-0.000257655	110794651	0.499952	0.31528	0.811511	0	0.00954016
ABCC9	Neutrophil CXCR4	0.000577685	0.00041819	1.10821e+08	0.500071	0.223937	0.670304	0.0189197	0.00477008
ABCD1	Neutrophil CXCR4	0.008789	-0.00132954	1.10697e+08	0.499511	0.186937	0.625088	0.321635	0.419767
ABCD2	Neutrophil CXCR4	0.00131584	0.0010106	1.10831e+08	0.500118	0.185405	0.621411	0.0378394	0.0143102
ABCD3	Neutrophil CXCR4	0.00722325	-0.00181939	110702842	0.499538	0.155383	0.555099	0.236496	0.329136
ABCD4	Neutrophil CXCR4	0.00564077	-0.00118132	110729636	0.499659	0.237267	0.699136	0.189197	0.257584
ABCE1	Neutrophil CXCR4	0.0130998	0.00191159	1.10875e+08	0.500315	0.415637	0.941061	0.463532	0.400687
ABCF1	Neutrophil CXCR4	0.143815	0.0840943	114084481	0.514797	7.33104e-44	3.25472e-42	5.25021	2.31349
ABCF2	Neutrophil CXCR4	0.00383809	0.00168077	1.10862e+08	0.500257	0.169389	0.579704	0.132438	0.0810914
ABCF3	Neutrophil CXCR4	0.0197721	0.00175726	110831156	0.500117	0.813237	1	0.709488	0.686892
ABCG1	Neutrophil CXCR4	0.103822	0.0546242	1.12913e+08	0.509509	1.73496e-24	4.93426e-23	3.75556	1.8651
ABCG2	Neutrophil CXCR4	0.00257845	0.000207104	110814980	0.500044	0.793104	1	0.0851386	0.0763213
ABCG4	Neutrophil CXCR4	0	0	110805222	0.5	1	1	0	0
ABCG5	Neutrophil CXCR4	0	-0.000476756	110784080	0.499905	0.155538	0.555099	0	0.0190803
ABCG8	Neutrophil CXCR4	0.000332095	8.39833e-05	110805134	0.5	0.994585	1	0.00945984	0.00954016
ABHD1	Neutrophil CXCR4	0.000503285	0.000414127	1.10821e+08	0.500071	0.223907	0.670304	0.0189197	0.00477008
ABHD10	Neutrophil CXCR4	0.00324868	-0.000555058	1.10783e+08	0.4999	0.637092	1	0.113518	0.133562
ABHD11	Neutrophil CXCR4	0.0132925	0.00408458	110928246	0.500555	0.125809	0.531223	0.444613	0.333906
ABHD12	Neutrophil CXCR4	0.00530277	-0.000774667	1.10772e+08	0.499849	0.579348	1	0.189197	0.219424
ABHD12B	Neutrophil CXCR4	0.000859679	-0.000647843	110773248	0.499856	0.267271	0.77168	0.0283795	0.057241
ABHD13	Neutrophil CXCR4	0.0273824	-0.0233011	109730495	0.49515	2.17548e-10	3.50819e-09	1.02166	1.99389
ABHD14A	Neutrophil CXCR4	0.00318853	0.00155984	1.10862e+08	0.500258	0.124867	0.528294	0.113518	0.0620111
ABHD14A-ACY1	Neutrophil CXCR4	0	0	110805222	0.5	1	1	0	0
ABHD14B	Neutrophil CXCR4	0.00955182	0.00224733	1.10861e+08	0.50025	0.434656	0.941061	0.321635	0.271895
ABHD15	Neutrophil CXCR4	0.00276407	0.00103184	1.10841e+08	0.500163	0.311438	0.811511	0.0945984	0.0620111
ABHD15-AS1	Neutrophil CXCR4	0.000651534	-0.000167778	1.10789e+08	0.499928	0.472835	0.941061	0.0189197	0.0333906
ABHD16A	Neutrophil CXCR4	0.000791688	0.000311249	110815528	0.500047	0.600727	1	0.0283795	0.0190803
ABHD17A	Neutrophil CXCR4	0.03346	0.0128795	111262037	0.502061	0.00044121	0.0040384	1.2487	0.839534
ABHD17B	Neutrophil CXCR4	0.00847985	-0.00306273	110675491	0.499415	0.115353	0.496794	0.312175	0.429307
ABHD17C	Neutrophil CXCR4	0.00844596	-0.00362804	1.10602e+08	0.499085	0.0134877	0.0910387	0.264876	0.448388
ABHD18	Neutrophil CXCR4	0.021104	-0.0076365	110439961	0.498352	0.00495681	0.0377564	0.756787	1.08758
ABHD2	Neutrophil CXCR4	0.133347	-0.206145	1.02005e+08	0.460291	1.68939e-107	2.02508e-105	4.8056	12.8124
ABHD3	Neutrophil CXCR4	0.0571146	-0.0501535	1.08411e+08	0.489195	4.67957e-23	1.29338e-21	2.02441	4.20721
ABHD4	Neutrophil CXCR4	0.0520287	0.0248694	1.11744e+08	0.504238	6.59097e-10	1.03251e-08	1.90143	1.05896
ABHD5	Neutrophil CXCR4	0.194264	-0.213647	102017284	0.460345	1.08593e-89	1.03068e-87	7.1611	15.1116
ABHD6	Neutrophil CXCR4	0.00478741	0.00234628	110888313	0.500375	0.059035	0.306197	0.160817	0.0858615
ABHD8	Neutrophil CXCR4	0.00174818	-0.00161215	1.10725e+08	0.49964	0.061923	0.315346	0.0567591	0.128792
ABI1	Neutrophil CXCR4	0.190263	-0.0181609	109722584	0.495115	0.00230465	0.0189652	7.10434	8.17592
ABI2	Neutrophil CXCR4	0.00579216	0.0020269	110898330	0.50042	0.0707853	0.350434	0.208117	0.124022
ABI3	Neutrophil CXCR4	0.00482642	0.00205838	110893376	0.500398	0.0609641	0.31215	0.179737	0.100172
ABI3BP	Neutrophil CXCR4	0	-0.00110346	1.10758e+08	0.499785	0.0331258	0.193873	0	0.0429307
ABL1	Neutrophil CXCR4	0.00676115	-0.00204937	1.10708e+08	0.499562	0.16833	0.576934	0.227036	0.314825
ABL2	Neutrophil CXCR4	0.0323799	-0.0018586	110644302	0.499274	0.285976	0.800658	1.22032	1.36901
ABLIM1	Neutrophil CXCR4	0.0183611	-0.00108143	1.10762e+08	0.499806	0.690374	1	0.643269	0.682122
ABLIM2	Neutrophil CXCR4	0.0016124	0.00115794	110846979	0.500188	0.0760177	0.372389	0.0567591	0.0190803
ABLIM3	Neutrophil CXCR4	0.000624392	-0.000558554	110773336	0.499856	0.216147	0.670304	0.0189197	0.0477008
ABO	Neutrophil CXCR4	0.010154	0.00376505	110913335	0.500488	0.112541	0.487863	0.331095	0.233734
ABR	Neutrophil CXCR4	0.0514099	0.0108294	1.11103e+08	0.501344	0.08207	0.387031	1.88251	1.62183
ABRACL	Neutrophil CXCR4	0.0548938	0.0214567	111583892	0.503514	1.39089e-06	1.70645e-05	1.97711	1.27838
ABRAXAS1	Neutrophil CXCR4	0.00438711	0.00064049	110819629	0.500065	0.779805	1	0.160817	0.147873
ABRAXAS2	Neutrophil CXCR4	0.00629227	-0.00647316	1.10544e+08	0.498821	0.00179762	0.0149832	0.245956	0.481778
ABT1	Neutrophil CXCR4	0.0205419	0.00684689	1.11042e+08	0.501069	0.0198976	0.126769	0.737868	0.524709
ABTB1	Neutrophil CXCR4	0.221464	-0.215695	101669221	0.458775	3.7321e-89	3.49102e-87	8.16384	16.514
ABTB2	Neutrophil CXCR4	0.00410038	-0.00176302	110714130	0.499589	0.11977	0.512135	0.141898	0.224194
AC000036.1	Neutrophil CXCR4	0	0	110805222	0.5	1	1	0	0
AC000068.1	Neutrophil CXCR4	0.000343184	0.000343184	110815704	0.500047	0.159078	0.555099	0.00945984	0
AC000068.2	Neutrophil CXCR4	0	0	110805222	0.5	1	1	0	0
AC000068.3	Neutrophil CXCR4	0.000256336	0.000136974	110810419	0.500023	0.621538	1	0.00945984	0.00477008
AC000124.1	Neutrophil CXCR4	0	0	110805222	0.5	1	1	0	0
AC000403.1	Neutrophil CXCR4	0.00023594	-0.000281522	110794561	0.499952	0.521813	0.981481	0.00945984	0.0190803
AC001226.1	Neutrophil CXCR4	0.000634772	0.000496263	110831381	0.500118	0.0788719	0.378962	0.0283795	0.00477008
AC001226.2	Neutrophil CXCR4	0.00051481	-0.000514249	110783904	0.499904	0.365041	0.901313	0.0189197	0.0381607
AC002064.1	Neutrophil CXCR4	0	0	110805222	0.5	1	1	0	0
AC002066.1	Neutrophil CXCR4	0.000413846	-3.3073e-05	110805043	0.499999	0.992188	1	0.0189197	0.0190803
AC002070.1	Neutrophil CXCR4	0.000460561	-0.000372529	1.10789e+08	0.499928	0.472725	0.941061	0.0189197	0.0333906
AC002091.1	Neutrophil CXCR4	0.0516916	0.00782407	111096167	0.501313	0.0851	0.39714	1.83521	1.57413
AC002091.2	Neutrophil CXCR4	0.0134663	-0.00049182	110769096	0.499837	0.704819	1	0.501372	0.534249
AC002094.2	Neutrophil CXCR4	0	-9.54063e-05	1.108e+08	0.499976	0.477682	0.941061	0	0.00477008
AC002116.2	Neutrophil CXCR4	0.000310749	0.000310749	110815704	0.500047	0.159078	0.555099	0.00945984	0
AC002306.1	Neutrophil CXCR4	0	-0.000138276	1.108e+08	0.499976	0.477682	0.941061	0	0.00477008
AC002310.1	Neutrophil CXCR4	0.000308667	-0.000108508	110799848	0.499976	0.718115	1	0.00945984	0.0143102
AC002310.2	Neutrophil CXCR4	0	-0.000230704	110794651	0.499952	0.31528	0.811511	0	0.00954016
AC002347.1	Neutrophil CXCR4	0	0	110805222	0.5	1	1	0	0
AC002351.1	Neutrophil CXCR4	0	0	110805222	0.5	1	1	0	0
AC002378.1	Neutrophil CXCR4	0.00205453	0.00157289	110857463	0.500236	0.0343038	0.199011	0.0662189	0.0190803
AC002398.2	Neutrophil CXCR4	0	0	110805222	0.5	1	1	0	0
AC002401.1	Neutrophil CXCR4	0	0	110805222	0.5	1	1	0	0
AC002401.2	Neutrophil CXCR4	0	0	110805222	0.5	1	1	0	0
AC002401.3	Neutrophil CXCR4	0	0	110805222	0.5	1	1	0	0
AC002401.4	Neutrophil CXCR4	0	0	110805222	0.5	1	1	0	0
AC002428.2	Neutrophil CXCR4	0	0	110805222	0.5	1	1	0	0
AC002429.2	Neutrophil CXCR4	0.000487661	0.00011293	1.1081e+08	0.500023	0.758903	1	0.0189197	0.0143102
AC002451.1	Neutrophil CXCR4	0	0	110805222	0.5	1	1	0	0
AC002456.1	Neutrophil CXCR4	0.00395013	8.6449e-05	110803838	0.499994	0.978581	1	0.151357	0.152643
AC002463.1	Neutrophil CXCR4	0	0	110805222	0.5	1	1	0	0
AC002467.1	Neutrophil CXCR4	0.00178699	-0.00349261	1.10646e+08	0.499282	0.00273013	0.0220401	0.0662189	0.209884
AC002470.1	Neutrophil CXCR4	0	-8.02334e-05	1.108e+08	0.499976	0.477682	0.941061	0	0.00477008
AC002480.1	Neutrophil CXCR4	0.000237008	0.000237008	110815704	0.500047	0.159078	0.555099	0.00945984	0
AC002511.2	Neutrophil CXCR4	0.00366702	-0.000505002	110756506	0.49978	0.359041	0.893145	0.132438	0.176493
AC002550.1	Neutrophil CXCR4	0	0	110805222	0.5	1	1	0	0
AC002550.2	Neutrophil CXCR4	0	-0.000108028	1.108e+08	0.499976	0.477682	0.941061	0	0.00477008
AC002553.1	Neutrophil CXCR4	0	-0.000229526	1.108e+08	0.499976	0.477682	0.941061	0	0.00477008
AC002553.2	Neutrophil CXCR4	0.00166132	0.000681669	1.10831e+08	0.500117	0.334544	0.84781	0.0567591	0.0333906
AC003002.2	Neutrophil CXCR4	0	-0.000132232	1.108e+08	0.499976	0.477682	0.941061	0	0.00477008
AC003005.2	Neutrophil CXCR4	0	0	110805222	0.5	1	1	0	0
AC003035.1	Neutrophil CXCR4	0	0	110805222	0.5	1	1	0	0
AC003070.2	Neutrophil CXCR4	0	0	110805222	0.5	1	1	0	0
AC003092.1	Neutrophil CXCR4	0	0	110805222	0.5	1	1	0	0
AC003101.1	Neutrophil CXCR4	0	0	110805222	0.5	1	1	0	0
AC003101.2	Neutrophil CXCR4	0.00166161	0.00142253	110868026	0.500283	0.00490986	0.0374393	0.0662189	0.00954016
AC003102.1	Neutrophil CXCR4	0.0026378	0.000824023	110836050	0.500139	0.39771	0.941061	0.0945984	0.0667811
AC003681.1	Neutrophil CXCR4	0.00068444	-0.00167626	110730955	0.499665	0.0374149	0.213606	0.0283795	0.0954016
AC003682.1	Neutrophil CXCR4	0.00022805	0.00022805	110815704	0.500047	0.159078	0.555099	0.00945984	0
AC003684.1	Neutrophil CXCR4	0	0	110805222	0.5	1	1	0	0
AC003956.1	Neutrophil CXCR4	0	0	110805222	0.5	1	1	0	0
AC003958.2	Neutrophil CXCR4	0	0	110805222	0.5	1	1	0	0
AC003965.1	Neutrophil CXCR4	0.00033731	0.000220098	110810419	0.500023	0.621538	1	0.00945984	0.00477008
AC003965.2	Neutrophil CXCR4	0	0	110805222	0.5	1	1	0	0
AC003975.1	Neutrophil CXCR4	0.000749748	0.000628783	110831383	0.500118	0.078849	0.378962	0.0283795	0.00477008
AC003986.2	Neutrophil CXCR4	0	0	110805222	0.5	1	1	0	0
AC003991.1	Neutrophil CXCR4	0.00100285	-0.00286269	110667465	0.499378	0.00266394	0.0215654	0.0378394	0.162183
AC003991.2	Neutrophil CXCR4	0.000606491	-0.000116974	110794477	0.499952	0.60976	1	0.0189197	0.0286205
AC004009.1	Neutrophil CXCR4	0	-0.000125156	1.108e+08	0.499976	0.477682	0.941061	0	0.00477008
AC004012.1	Neutrophil CXCR4	0	0	110805222	0.5	1	1	0	0
AC004034.1	Neutrophil CXCR4	0	0	110805222	0.5	1	1	0	0
AC004053.1	Neutrophil CXCR4	0.000268303	1.26912e-05	110805134	0.5	0.994585	1	0.00945984	0.00954016
AC004066.2	Neutrophil CXCR4	0	0	110805222	0.5	1	1	0	0
AC004067.1	Neutrophil CXCR4	0	0	110805222	0.5	1	1	0	0
AC004069.1	Neutrophil CXCR4	0.00241524	-0.00329989	110645948	0.499281	0.004557	0.0351244	0.0851386	0.228964
AC004076.2	Neutrophil CXCR4	0.00053837	0.000316173	110815616	0.500047	0.485045	0.941061	0.0189197	0.00954016
AC004080.2	Neutrophil CXCR4	0	-0.000287068	110794651	0.499952	0.31528	0.811511	0	0.00954016
AC004130.1	Neutrophil CXCR4	0.000214163	-0.000535419	110783989	0.499904	0.280912	0.790549	0.00945984	0.0286205
AC004148.2	Neutrophil CXCR4	0.000676995	0.000342222	110826095	0.500094	0.209785	0.670304	0.0283795	0.00954016
AC004156.1	Neutrophil CXCR4	0	-0.000805147	1.10768e+08	0.499833	0.0602571	0.309117	0	0.0333906
AC004158.1	Neutrophil CXCR4	0.00016668	-0.000122192	110799846	0.499976	0.718014	1	0.00945984	0.0143102
AC004160.2	Neutrophil CXCR4	0	0	110805222	0.5	1	1	0	0
AC004223.2	Neutrophil CXCR4	0.000642831	0.000544518	1.10821e+08	0.500071	0.223907	0.670304	0.0189197	0.00477008
AC004223.3	Neutrophil CXCR4	0.000242049	0.000134058	110810419	0.500023	0.621538	1	0.00945984	0.00477008
AC004231.1	Neutrophil CXCR4	0	-0.000814324	110773509	0.499857	0.081947	0.386676	0	0.0286205
AC004232.2	Neutrophil CXCR4	0	0	110805222	0.5	1	1	0	0
AC004233.2	Neutrophil CXCR4	0	-0.000131899	1.108e+08	0.499976	0.477682	0.941061	0	0.00477008
AC004233.3	Neutrophil CXCR4	0.0144089	0.00399812	1.10974e+08	0.500763	0.055046	0.287767	0.548671	0.395917
AC004233.4	Neutrophil CXCR4	0.000835894	0.000724558	110831384	0.500118	0.0788375	0.378962	0.0283795	0.00477008
AC004241.1	Neutrophil CXCR4	0.00303709	-0.00399056	110624631	0.499185	0.00300524	0.0240456	0.104058	0.267125
AC004241.2	Neutrophil CXCR4	0.00136596	1.32708e-05	110794218	0.49995	0.719869	1	0.0472992	0.057241
AC004257.1	Neutrophil CXCR4	0.000242361	0.00014509	110810419	0.500023	0.621538	1	0.00945984	0.00477008
AC004263.1	Neutrophil CXCR4	0	0	110805222	0.5	1	1	0	0
AC004264.1	Neutrophil CXCR4	0.00027099	0.000131459	110810418	0.500023	0.621606	1	0.00945984	0.00477008
AC004408.1	Neutrophil CXCR4	0	0	110805222	0.5	1	1	0	0
AC004448.2	Neutrophil CXCR4	0.00114863	0.000820403	1.10831e+08	0.500118	0.185405	0.621411	0.0378394	0.0143102
AC004449.1	Neutrophil CXCR4	0	0	110805222	0.5	1	1	0	0
AC004466.1	Neutrophil CXCR4	0.000214163	-4.89224e-05	110805132	0.5	0.994461	1	0.00945984	0.00954016
AC004466.3	Neutrophil CXCR4	0	0	110805222	0.5	1	1	0	0
AC004471.1	Neutrophil CXCR4	0.000577048	0.000577048	110826186	0.500095	0.0464208	0.250026	0.0189197	0
AC004477.3	Neutrophil CXCR4	0	-0.000118729	1.108e+08	0.499976	0.477682	0.941061	0	0.00477008
AC004490.1	Neutrophil CXCR4	0.000268446	0.000147837	110810419	0.500023	0.621538	1	0.00945984	0.00477008
AC004492.1	Neutrophil CXCR4	0.000350563	0.00023592	110810419	0.500023	0.621538	1	0.00945984	0.00477008
AC004494.1	Neutrophil CXCR4	0	-9.88297e-05	1.108e+08	0.499976	0.477682	0.941061	0	0.00477008
AC004522.2	Neutrophil CXCR4	0	-0.000357699	110794651	0.499952	0.31528	0.811511	0	0.00954016
AC004528.1	Neutrophil CXCR4	0	0	110805222	0.5	1	1	0	0
AC004540.1	Neutrophil CXCR4	0.000642813	0.000290701	1.1081e+08	0.500023	0.758857	1	0.0189197	0.0143102
AC004540.2	Neutrophil CXCR4	0.000252112	-5.48267e-05	110799848	0.499976	0.718115	1	0.00945984	0.0143102
AC004551.1	Neutrophil CXCR4	0	-9.68032e-05	1.108e+08	0.499976	0.477682	0.941061	0	0.00477008
AC004584.1	Neutrophil CXCR4	0	-0.000104979	1.108e+08	0.499976	0.477682	0.941061	0	0.00477008
AC004585.1	Neutrophil CXCR4	0.000782809	0.000561122	110826099	0.500094	0.209698	0.670304	0.0283795	0.00954016
AC004596.1	Neutrophil CXCR4	0.000301221	-0.000597244	110773424	0.499857	0.154397	0.555099	0.00945984	0.0381607
AC004687.1	Neutrophil CXCR4	0.0675151	-0.0403661	1.09004e+08	0.491873	3.5013e-13	6.50889e-12	2.55416	4.18813
AC004687.2	Neutrophil CXCR4	0	0	110805222	0.5	1	1	0	0
AC004702.1	Neutrophil CXCR4	0	0	110805222	0.5	1	1	0	0
AC004706.1	Neutrophil CXCR4	0.000326606	0.000326606	110815704	0.500047	0.159078	0.555099	0.00945984	0
AC004707.1	Neutrophil CXCR4	0	0	110805222	0.5	1	1	0	0
AC004754.1	Neutrophil CXCR4	0	0	110805222	0.5	1	1	0	0
AC004771.1	Neutrophil CXCR4	0.000189836	-0.000155159	110799846	0.499976	0.718014	1	0.00945984	0.0143102
AC004771.3	Neutrophil CXCR4	0	0	110805222	0.5	1	1	0	0
AC004771.4	Neutrophil CXCR4	0	-0.000322795	110794651	0.499952	0.31528	0.811511	0	0.00954016
AC004775.1	Neutrophil CXCR4	0	0	110805222	0.5	1	1	0	0
AC004784.1	Neutrophil CXCR4	0	-0.000162982	110794651	0.499952	0.31528	0.811511	0	0.00954016
AC004801.3	Neutrophil CXCR4	0	-0.000190198	1.108e+08	0.499976	0.477682	0.941061	0	0.00477008
AC004801.6	Neutrophil CXCR4	0.000623573	-9.22165e-05	110810234	0.500023	0.811826	1	0.0283795	0.0238504
AC004803.1	Neutrophil CXCR4	0	0	110805222	0.5	1	1	0	0
AC004812.2	Neutrophil CXCR4	0.00445549	0.0034306	110941139	0.500613	0.000258747	0.00244864	0.160817	0.0381607
AC004816.1	Neutrophil CXCR4	0.000320911	-1.36288e-05	110799849	0.499976	0.718165	1	0.00945984	0.0143102
AC004817.3	Neutrophil CXCR4	0.000803704	-0.00182247	110725666	0.499641	0.0290713	0.174143	0.0283795	0.100172
AC004817.4	Neutrophil CXCR4	0	0	110805222	0.5	1	1	0	0
AC004824.1	Neutrophil CXCR4	0	0	110805222	0.5	1	1	0	0
AC004825.2	Neutrophil CXCR4	0.0024415	-0.00191075	110730208	0.499662	0.141264	0.555099	0.104058	0.171723
AC004832.1	Neutrophil CXCR4	0	0	110805222	0.5	1	1	0	0
AC004832.6	Neutrophil CXCR4	0.000244584	0.000135091	110810419	0.500023	0.621538	1	0.00945984	0.00477008
AC004834.1	Neutrophil CXCR4	0.000240605	0.000240605	110815704	0.500047	0.159078	0.555099	0.00945984	0
AC004835.1	Neutrophil CXCR4	0	0	110805222	0.5	1	1	0	0
AC004837.2	Neutrophil CXCR4	0	0	110805222	0.5	1	1	0	0
AC004839.1	Neutrophil CXCR4	0	-0.000138742	1.108e+08	0.499976	0.477682	0.941061	0	0.00477008
AC004846.1	Neutrophil CXCR4	0	-0.000267621	110794651	0.499952	0.31528	0.811511	0	0.00954016
AC004846.2	Neutrophil CXCR4	0.00838919	-0.00483122	110606756	0.499104	0.0219464	0.137654	0.312175	0.491318
AC004854.2	Neutrophil CXCR4	0.00344493	0.00208893	1.10894e+08	0.5004	0.01722	0.111563	0.132438	0.0524709
AC004865.2	Neutrophil CXCR4	0.000629146	0.000170292	110805047	0.499999	0.992363	1	0.0189197	0.0190803
AC004870.3	Neutrophil CXCR4	0	0	110805222	0.5	1	1	0	0
AC004875.1	Neutrophil CXCR4	0	-0.000188258	1.108e+08	0.499976	0.477682	0.941061	0	0.00477008
AC004877.1	Neutrophil CXCR4	0	0	110805222	0.5	1	1	0	0
AC004889.1	Neutrophil CXCR4	0.0028205	0.0019464	110878264	0.50033	0.0243277	0.150666	0.104058	0.0381607
AC004908.1	Neutrophil CXCR4	0	0	110805222	0.5	1	1	0	0
AC004908.3	Neutrophil CXCR4	0	-8.73476e-05	1.108e+08	0.499976	0.477682	0.941061	0	0.00477008
AC004918.1	Neutrophil CXCR4	0.00456202	0.00270454	110898952	0.500423	0.0214415	0.135116	0.151357	0.0667811
AC004921.1	Neutrophil CXCR4	0.00164687	0.000547506	1.10821e+08	0.500069	0.594701	1	0.0567591	0.0429307
AC004922.1	Neutrophil CXCR4	0.000769768	0.000556431	110826099	0.500094	0.209698	0.670304	0.0283795	0.00954016
AC004923.4	Neutrophil CXCR4	0.000217829	-3.63082e-05	110805132	0.5	0.994461	1	0.00945984	0.00954016
AC004930.1	Neutrophil CXCR4	0	0	110805222	0.5	1	1	0	0
AC004943.1	Neutrophil CXCR4	0	0	110805222	0.5	1	1	0	0
AC004943.2	Neutrophil CXCR4	0.000863339	-0.000393277	110783821	0.499903	0.425119	0.941061	0.0283795	0.0477008
AC004943.3	Neutrophil CXCR4	0	0	110805222	0.5	1	1	0	0
AC004944.1	Neutrophil CXCR4	0	0	110805222	0.5	1	1	0	0
AC004947.1	Neutrophil CXCR4	0	0	110805222	0.5	1	1	0	0
AC004948.1	Neutrophil CXCR4	0	0	110805222	0.5	1	1	0	0
AC004951.1	Neutrophil CXCR4	0.00234821	0.000762276	110836136	0.500139	0.364623	0.901313	0.0851386	0.057241
AC004969.1	Neutrophil CXCR4	0	-9.23988e-05	1.108e+08	0.499976	0.477682	0.941061	0	0.00477008
AC004974.1	Neutrophil CXCR4	0.00024437	-0.000214268	110794562	0.499952	0.521852	0.981481	0.00945984	0.0190803
AC004982.1	Neutrophil CXCR4	0	-0.00017194	110794651	0.499952	0.31528	0.811511	0	0.00954016
AC004982.2	Neutrophil CXCR4	0.000212144	-0.00073517	110773419	0.499856	0.154333	0.555099	0.00945984	0.0381607
AC004988.1	Neutrophil CXCR4	0.000614944	0.000414226	110815617	0.500047	0.485003	0.941061	0.0189197	0.00954016
AC004990.1	Neutrophil CXCR4	0.000431736	0.00012933	110815613	0.500047	0.485171	0.941061	0.0189197	0.00954016
AC005005.3	Neutrophil CXCR4	0	0	110805222	0.5	1	1	0	0
AC005008.2	Neutrophil CXCR4	0	0	110805222	0.5	1	1	0	0
AC005009.1	Neutrophil CXCR4	0.000253536	0.000253536	110815704	0.500047	0.159078	0.555099	0.00945984	0
AC005009.2	Neutrophil CXCR4	0	0	110805222	0.5	1	1	0	0
AC005013.1	Neutrophil CXCR4	0.000264941	0.000264941	110815704	0.500047	0.159078	0.555099	0.00945984	0
AC005014.2	Neutrophil CXCR4	0	0	110805222	0.5	1	1	0	0
AC005014.3	Neutrophil CXCR4	0	0	110805222	0.5	1	1	0	0
AC005021.1	Neutrophil CXCR4	0	0	110805222	0.5	1	1	0	0
AC005034.3	Neutrophil CXCR4	0.000839915	2.61296e-05	110799680	0.499975	0.813849	1	0.0283795	0.0333906
AC005034.4	Neutrophil CXCR4	0	0	110805222	0.5	1	1	0	0
AC005037.1	Neutrophil CXCR4	0.000474702	-0.00162775	1.10736e+08	0.499689	0.0336871	0.195958	0.0189197	0.0810914
AC005041.1	Neutrophil CXCR4	0	0	110805222	0.5	1	1	0	0
AC005041.3	Neutrophil CXCR4	0	0	110805222	0.5	1	1	0	0
AC005046.1	Neutrophil CXCR4	0.00141824	0.000425485	110815276	0.500045	0.735552	1	0.0567591	0.0477008
AC005050.1	Neutrophil CXCR4	0.00022522	0.000117669	110810419	0.500023	0.621538	1	0.00945984	0.00477008
AC005070.3	Neutrophil CXCR4	0.00134325	0.000225196	1.108e+08	0.499975	0.83398	1	0.0378394	0.0429307
AC005076.1	Neutrophil CXCR4	0.000273765	-0.000474784	110783993	0.499904	0.281003	0.790549	0.00945984	0.0286205
AC005082.1	Neutrophil CXCR4	0	-0.00075995	110773509	0.499857	0.081947	0.386676	0	0.0286205
AC005082.2	Neutrophil CXCR4	0	-9.80567e-05	1.108e+08	0.499976	0.477682	0.941061	0	0.00477008
AC005091.1	Neutrophil CXCR4	0.000404463	0.000404463	110815704	0.500047	0.159078	0.555099	0.00945984	0
AC005104.1	Neutrophil CXCR4	0.000224132	0.000224132	110815704	0.500047	0.159078	0.555099	0.00945984	0
AC005144.1	Neutrophil CXCR4	0	0	110805222	0.5	1	1	0	0
AC005154.5	Neutrophil CXCR4	0.00480231	-0.00390274	1.10619e+08	0.499159	0.00784401	0.0569473	0.170277	0.338676
AC005162.2	Neutrophil CXCR4	0	0	110805222	0.5	1	1	0	0
AC005162.3	Neutrophil CXCR4	0.000280755	0.000280755	110815704	0.500047	0.159078	0.555099	0.00945984	0
AC005165.1	Neutrophil CXCR4	0.000237892	-0.000302941	110789277	0.499928	0.381797	0.925544	0.00945984	0.0238504
AC005186.1	Neutrophil CXCR4	0	-0.000110463	1.108e+08	0.499976	0.477682	0.941061	0	0.00477008
AC005197.1	Neutrophil CXCR4	0	0	110805222	0.5	1	1	0	0
AC005220.1	Neutrophil CXCR4	0.000284132	0.000284132	110815704	0.500047	0.159078	0.555099	0.00945984	0
AC005224.1	Neutrophil CXCR4	0	-0.000241415	110794651	0.499952	0.31528	0.811511	0	0.00954016
AC005224.2	Neutrophil CXCR4	0	-9.93249e-05	1.108e+08	0.499976	0.477682	0.941061	0	0.00477008
AC005224.3	Neutrophil CXCR4	0.00418422	-0.000220559	110782721	0.499898	0.674819	1	0.151357	0.171723
AC005225.2	Neutrophil CXCR4	0	0	110805222	0.5	1	1	0	0
AC005225.3	Neutrophil CXCR4	0.000228488	0.000228488	110815704	0.500047	0.159078	0.555099	0.00945984	0
AC005229.4	Neutrophil CXCR4	0.000203731	-0.000788086	110778703	0.49988	0.207757	0.670304	0.00945984	0.0333906
AC005253.1	Neutrophil CXCR4	0.000974683	0.00062771	1.10831e+08	0.500118	0.185523	0.621411	0.0378394	0.0143102
AC005253.2	Neutrophil CXCR4	0	0	110805222	0.5	1	1	0	0
AC005256.1	Neutrophil CXCR4	0	-0.000135291	1.108e+08	0.499976	0.477682	0.941061	0	0.00477008
AC005261.1	Neutrophil CXCR4	0.00685609	-0.00247268	110676225	0.499418	0.0856629	0.397887	0.245956	0.362526
AC005261.2	Neutrophil CXCR4	0	0	110805222	0.5	1	1	0	0
AC005261.3	Neutrophil CXCR4	0.00116112	-0.000170197	110804769	0.499998	0.987474	1	0.0472992	0.0477008
AC005262.2	Neutrophil CXCR4	0	0	110805222	0.5	1	1	0	0
AC005277.1	Neutrophil CXCR4	0	0	110805222	0.5	1	1	0	0
AC005277.2	Neutrophil CXCR4	0	0	110805222	0.5	1	1	0	0
AC005280.2	Neutrophil CXCR4	0.0513965	-0.0193044	1.09877e+08	0.49581	7.14953e-06	8.21714e-05	1.94873	2.79527
AC005288.1	Neutrophil CXCR4	0	-0.000246961	110794651	0.499952	0.31528	0.811511	0	0.00954016
AC005304.3	Neutrophil CXCR4	0	0	110805222	0.5	1	1	0	0
AC005307.1	Neutrophil CXCR4	0	0	110805222	0.5	1	1	0	0
AC005329.1	Neutrophil CXCR4	0	0	110805222	0.5	1	1	0	0
AC005329.2	Neutrophil CXCR4	0	0	110805222	0.5	1	1	0	0
AC005332.1	Neutrophil CXCR4	0.000801917	0.000414374	110820813	0.50007	0.392456	0.937352	0.0283795	0.0143102
AC005332.2	Neutrophil CXCR4	0.000290939	0.000101963	110810418	0.500023	0.621606	1	0.00945984	0.00477008
AC005332.3	Neutrophil CXCR4	0.00132014	0.000321155	110820630	0.50007	0.550069	1	0.0472992	0.0333906
AC005332.4	Neutrophil CXCR4	0.00119896	5.60603e-05	110810058	0.500022	0.862132	1	0.0472992	0.0429307
AC005332.5	Neutrophil CXCR4	0.00270548	0.000400228	110820104	0.500067	0.714968	1	0.104058	0.0906316
AC005332.6	Neutrophil CXCR4	0.0118578	0.00347065	110928337	0.500556	0.110869	0.487176	0.416233	0.305285
AC005332.7	Neutrophil CXCR4	0	0	110805222	0.5	1	1	0	0
AC005339.1	Neutrophil CXCR4	0.000215713	8.14197e-05	110810418	0.500023	0.621606	1	0.00945984	0.00477008
AC005342.1	Neutrophil CXCR4	0	0	110805222	0.5	1	1	0	0
AC005343.1	Neutrophil CXCR4	0.000235844	0.000235844	110815704	0.500047	0.159078	0.555099	0.00945984	0
AC005344.1	Neutrophil CXCR4	0	0	110805222	0.5	1	1	0	0
AC005358.2	Neutrophil CXCR4	0	-0.000169297	1.108e+08	0.499976	0.477682	0.941061	0	0.00477008
AC005363.2	Neutrophil CXCR4	0.00218209	-0.000403775	1.10778e+08	0.499878	0.498602	0.957303	0.0756787	0.100172
AC005381.1	Neutrophil CXCR4	0	0	110805222	0.5	1	1	0	0
AC005383.1	Neutrophil CXCR4	0	0	110805222	0.5	1	1	0	0
AC005392.2	Neutrophil CXCR4	0.00618786	-0.00964351	110349094	0.497942	1.02196e-06	1.26775e-05	0.227036	0.639191
AC005392.3	Neutrophil CXCR4	0.00298345	-0.00470233	110598049	0.499065	0.00129221	0.0110553	0.113518	0.300515
AC005393.1	Neutrophil CXCR4	0	0	110805222	0.5	1	1	0	0
AC005410.2	Neutrophil CXCR4	0.000250827	-0.000474957	110789276	0.499928	0.381767	0.925544	0.00945984	0.0238504
AC005414.1	Neutrophil CXCR4	0	-0.000119757	1.108e+08	0.499976	0.477682	0.941061	0	0.00477008
AC005476.2	Neutrophil CXCR4	0.000199161	-0.000952353	110762846	0.499809	0.0860139	0.398307	0.00945984	0.0477008
AC005479.2	Neutrophil CXCR4	0.00201214	0.00201214	110899560	0.500426	2.38669e-05	0.000258	0.0851386	0
AC005480.1	Neutrophil CXCR4	0	-0.000260218	110794651	0.499952	0.31528	0.811511	0	0.00954016
AC005481.1	Neutrophil CXCR4	0	-9.69404e-05	1.108e+08	0.499976	0.477682	0.941061	0	0.00477008
AC005498.1	Neutrophil CXCR4	0	0	110805222	0.5	1	1	0	0
AC005498.2	Neutrophil CXCR4	0	0	110805222	0.5	1	1	0	0
AC005498.3	Neutrophil CXCR4	0	-0.000180822	1.108e+08	0.499976	0.477682	0.941061	0	0.00477008
AC005520.1	Neutrophil CXCR4	0	0	110805222	0.5	1	1	0	0
AC005520.2	Neutrophil CXCR4	0	-0.000411837	1.10789e+08	0.499928	0.218722	0.670304	0	0.0143102
AC005520.5	Neutrophil CXCR4	0.000616549	0.000515514	1.10821e+08	0.500071	0.223907	0.670304	0.0189197	0.00477008
AC005522.1	Neutrophil CXCR4	0	0	110805222	0.5	1	1	0	0
AC005523.1	Neutrophil CXCR4	0	0	110805222	0.5	1	1	0	0
AC005523.2	Neutrophil CXCR4	0.000277985	-1.72628e-05	110805133	0.5	0.994523	1	0.00945984	0.00954016
AC005534.1	Neutrophil CXCR4	0.000229727	0.000127917	110810419	0.500023	0.621538	1	0.00945984	0.00477008
AC005537.1	Neutrophil CXCR4	0.000329743	8.93534e-05	110805134	0.5	0.994585	1	0.00945984	0.00954016
AC005540.1	Neutrophil CXCR4	0	0	110805222	0.5	1	1	0	0
AC005544.2	Neutrophil CXCR4	0	0	110805222	0.5	1	1	0	0
AC005546.1	Neutrophil CXCR4	0.000260267	0.000260267	110815704	0.500047	0.159078	0.555099	0.00945984	0
AC005548.1	Neutrophil CXCR4	0	-8.3763e-05	1.108e+08	0.499976	0.477682	0.941061	0	0.00477008
AC005549.1	Neutrophil CXCR4	0	0	110805222	0.5	1	1	0	0
AC005550.2	Neutrophil CXCR4	0	-0.000467093	110784080	0.499905	0.155538	0.555099	0	0.0190803
AC005586.1	Neutrophil CXCR4	0.0012487	0.000912949	110847060	0.500189	0.0336136	0.195765	0.0472992	0.00954016
AC005606.1	Neutrophil CXCR4	0	0	110805222	0.5	1	1	0	0
AC005606.2	Neutrophil CXCR4	0	0	110805222	0.5	1	1	0	0
AC005614.1	Neutrophil CXCR4	0	-0.000219341	110794651	0.499952	0.31528	0.811511	0	0.00954016
AC005616.1	Neutrophil CXCR4	0.000233098	0.000233098	110815704	0.500047	0.159078	0.555099	0.00945984	0
AC005618.1	Neutrophil CXCR4	0	-0.000118201	1.108e+08	0.499976	0.477682	0.941061	0	0.00477008
AC005625.1	Neutrophil CXCR4	0	0	110805222	0.5	1	1	0	0
AC005670.2	Neutrophil CXCR4	0	-0.000296467	110794651	0.499952	0.31528	0.811511	0	0.00954016
AC005674.1	Neutrophil CXCR4	0.000222977	8.43132e-05	110810418	0.500023	0.621606	1	0.00945984	0.00477008
AC005695.3	Neutrophil CXCR4	0	-0.000106226	1.108e+08	0.499976	0.477682	0.941061	0	0.00477008
AC005696.1	Neutrophil CXCR4	0.000305966	0.000305966	110815704	0.500047	0.159078	0.555099	0.00945984	0
AC005696.2	Neutrophil CXCR4	0	-0.000131173	1.108e+08	0.499976	0.477682	0.941061	0	0.00477008
AC005696.3	Neutrophil CXCR4	0.000500345	0.000282933	110815617	0.500047	0.485003	0.941061	0.0189197	0.00954016
AC005696.4	Neutrophil CXCR4	0	0	110805222	0.5	1	1	0	0
AC005697.2	Neutrophil CXCR4	0	-0.000106509	1.108e+08	0.499976	0.477682	0.941061	0	0.00477008
AC005699.1	Neutrophil CXCR4	0	-0.000409798	110784080	0.499905	0.155538	0.555099	0	0.0190803
AC005722.2	Neutrophil CXCR4	0	0	110805222	0.5	1	1	0	0
AC005725.1	Neutrophil CXCR4	0	0	110805222	0.5	1	1	0	0
AC005726.1	Neutrophil CXCR4	0.00520721	-0.00846453	1.10402e+08	0.49818	4.09971e-06	4.81449e-05	0.198657	0.56287
AC005726.5	Neutrophil CXCR4	0.000856561	0.000470594	110820812	0.50007	0.392486	0.937352	0.0283795	0.0143102
AC005736.1	Neutrophil CXCR4	0.00065804	0.00053389	110831382	0.500118	0.0788604	0.378962	0.0283795	0.00477008
AC005740.4	Neutrophil CXCR4	0	-0.0002986	1.10789e+08	0.499928	0.218722	0.670304	0	0.0143102
AC005753.1	Neutrophil CXCR4	0	0	110805222	0.5	1	1	0	0
AC005759.1	Neutrophil CXCR4	0.000502351	-0.00012898	1.108e+08	0.499975	0.781409	1	0.0189197	0.0238504
AC005790.1	Neutrophil CXCR4	0	-0.000112229	1.108e+08	0.499976	0.477682	0.941061	0	0.00477008
AC005828.3	Neutrophil CXCR4	0.000262371	-5.29426e-05	110799849	0.499976	0.718165	1	0.00945984	0.0143102
AC005833.1	Neutrophil CXCR4	0.000290567	2.82414e-05	110805134	0.5	0.994585	1	0.00945984	0.00954016
AC005837.1	Neutrophil CXCR4	0.000343522	0.000245522	110810419	0.500023	0.621538	1	0.00945984	0.00477008
AC005838.2	Neutrophil CXCR4	0.000783562	0.000297544	110815528	0.500047	0.600727	1	0.0283795	0.0190803
AC005840.2	Neutrophil CXCR4	0.00156265	-0.000602346	110772980	0.499855	0.376421	0.924144	0.0567591	0.0858615
AC005840.4	Neutrophil CXCR4	0.00148105	-0.000213826	110773088	0.499855	0.346004	0.865799	0.0472992	0.0763213
AC005841.1	Neutrophil CXCR4	0	0	110805222	0.5	1	1	0	0
AC005842.1	Neutrophil CXCR4	0	-0.00010315	1.108e+08	0.499976	0.477682	0.941061	0	0.00477008
AC005845.1	Neutrophil CXCR4	0	0	110805222	0.5	1	1	0	0
AC005856.1	Neutrophil CXCR4	0	0	110805222	0.5	1	1	0	0
AC005865.1	Neutrophil CXCR4	0	0	110805222	0.5	1	1	0	0
AC005884.2	Neutrophil CXCR4	0	0	110805222	0.5	1	1	0	0
AC005899.5	Neutrophil CXCR4	0	-0.000358798	1.10789e+08	0.499928	0.218722	0.670304	0	0.0143102
AC005899.6	Neutrophil CXCR4	0.000707456	-7.1259e-05	110799669	0.499975	0.813486	1	0.0283795	0.0333906
AC005899.7	Neutrophil CXCR4	0.000209417	0.000209417	110815704	0.500047	0.159078	0.555099	0.00945984	0
AC005899.8	Neutrophil CXCR4	0	0	110805222	0.5	1	1	0	0
AC005920.1	Neutrophil CXCR4	0.000930481	0.000718544	110831381	0.500118	0.0788719	0.378962	0.0283795	0.00477008
AC005920.3	Neutrophil CXCR4	0	0	110805222	0.5	1	1	0	0
AC005921.2	Neutrophil CXCR4	0.000153165	-0.000120134	110805132	0.5	0.994461	1	0.00945984	0.00954016
AC005921.4	Neutrophil CXCR4	0	-0.000188736	1.108e+08	0.499976	0.477682	0.941061	0	0.00477008
AC005944.1	Neutrophil CXCR4	0.000222325	0.000222325	110815704	0.500047	0.159078	0.555099	0.00945984	0
AC005954.2	Neutrophil CXCR4	0.000260008	-7.59144e-05	110799849	0.499976	0.718165	1	0.00945984	0.0143102
AC005962.1	Neutrophil CXCR4	0	0	110805222	0.5	1	1	0	0
AC005993.1	Neutrophil CXCR4	0	0	110805222	0.5	1	1	0	0
AC006004.1	Neutrophil CXCR4	0	-8.12691e-05	1.108e+08	0.499976	0.477682	0.941061	0	0.00477008
AC006012.1	Neutrophil CXCR4	0	0	110805222	0.5	1	1	0	0
AC006017.1	Neutrophil CXCR4	0.000492603	-0.000105636	1.108e+08	0.499975	0.781525	1	0.0189197	0.0238504
AC006019.3	Neutrophil CXCR4	0	0	110805222	0.5	1	1	0	0
AC006027.1	Neutrophil CXCR4	0.000595787	0.000350355	110815616	0.500047	0.485045	0.941061	0.0189197	0.00954016
AC006030.1	Neutrophil CXCR4	0.00109663	0.000510957	1.10821e+08	0.50007	0.487429	0.941414	0.0378394	0.0238504
AC006033.2	Neutrophil CXCR4	0.00107173	0.00075706	110836577	0.500141	0.0854576	0.39714	0.0378394	0.00954016
AC006042.1	Neutrophil CXCR4	0	-0.000211937	1.108e+08	0.499976	0.477682	0.941061	0	0.00477008
AC006042.4	Neutrophil CXCR4	0	0	110805222	0.5	1	1	0	0
AC006058.1	Neutrophil CXCR4	0	-0.000107044	1.108e+08	0.499976	0.477682	0.941061	0	0.00477008
AC006058.3	Neutrophil CXCR4	0	0	110805222	0.5	1	1	0	0
AC006059.1	Neutrophil CXCR4	0.00174934	-0.000750852	110772894	0.499854	0.403049	0.941061	0.0662189	0.0954016
AC006059.2	Neutrophil CXCR4	0.00158193	-4.55208e-05	110799414	0.499974	0.857899	1	0.0567591	0.0620111
AC006064.1	Neutrophil CXCR4	0.000212429	-3.98865e-05	110805133	0.5	0.994523	1	0.00945984	0.00954016
AC006064.2	Neutrophil CXCR4	0.00101834	-0.000602196	110773164	0.499855	0.309906	0.811511	0.0378394	0.0667811
AC006064.4	Neutrophil CXCR4	0.0023675	-0.000421663	1.10788e+08	0.499924	0.695211	1	0.0945984	0.109712
AC006111.3	Neutrophil CXCR4	0	-0.00035301	1.10789e+08	0.499928	0.218722	0.670304	0	0.0143102
AC006116.8	Neutrophil CXCR4	0.000228488	-0.000877873	110778702	0.49988	0.20774	0.670304	0.00945984	0.0333906
AC006145.1	Neutrophil CXCR4	0	0	110805222	0.5	1	1	0	0
AC006146.1	Neutrophil CXCR4	0	0	110805222	0.5	1	1	0	0
AC006148.2	Neutrophil CXCR4	0	0	110805222	0.5	1	1	0	0
AC006160.1	Neutrophil CXCR4	0.000682734	8.08752e-05	110805046	0.499999	0.992319	1	0.0189197	0.0190803
AC006206.2	Neutrophil CXCR4	0	0	110805222	0.5	1	1	0	0
AC006213.1	Neutrophil CXCR4	0.000237302	5.59371e-05	110805134	0.5	0.994585	1	0.00945984	0.00954016
AC006213.2	Neutrophil CXCR4	0	0	110805222	0.5	1	1	0	0
AC006213.3	Neutrophil CXCR4	0	0	110805222	0.5	1	1	0	0
AC006238.1	Neutrophil CXCR4	0	-0.000115126	1.108e+08	0.499976	0.477682	0.941061	0	0.00477008
AC006252.1	Neutrophil CXCR4	0	-0.00027177	110794651	0.499952	0.31528	0.811511	0	0.00954016
AC006254.1	Neutrophil CXCR4	0	-0.000187318	1.108e+08	0.499976	0.477682	0.941061	0	0.00477008
AC006273.1	Neutrophil CXCR4	0	0	110805222	0.5	1	1	0	0
AC006299.1	Neutrophil CXCR4	0.000486294	4.50036e-06	1.108e+08	0.499975	0.781603	1	0.0189197	0.0238504
AC006329.1	Neutrophil CXCR4	0.000537099	0.000537099	110826186	0.500095	0.0464208	0.250026	0.0189197	0
AC006333.2	Neutrophil CXCR4	0.0022612	0.00149512	110857386	0.500235	0.0610152	0.312357	0.0756787	0.0286205
AC006369.1	Neutrophil CXCR4	0.10518	0.0582176	1.12958e+08	0.509716	8.42963e-27	2.56174e-25	3.6515	1.71723
AC006372.3	Neutrophil CXCR4	0.000233846	7.70346e-05	110810418	0.500023	0.621606	1	0.00945984	0.00477008
AC006441.3	Neutrophil CXCR4	0.000852687	-0.000523126	1.10789e+08	0.499927	0.573563	1	0.0378394	0.0524709
AC006449.2	Neutrophil CXCR4	0.00189531	0.000210174	110799344	0.499973	0.866263	1	0.0662189	0.0715512
AC006449.3	Neutrophil CXCR4	0	0	110805222	0.5	1	1	0	0
AC006449.5	Neutrophil CXCR4	0	0	110805222	0.5	1	1	0	0
AC006449.6	Neutrophil CXCR4	0.0448806	0.0108652	111199650	0.50178	0.0133995	0.0905565	1.71223	1.35947
AC006452.1	Neutrophil CXCR4	0	-0.000118011	1.108e+08	0.499976	0.477682	0.941061	0	0.00477008
AC006458.1	Neutrophil CXCR4	0	0	110805222	0.5	1	1	0	0
AC006480.2	Neutrophil CXCR4	0.00323758	0.0012279	1.10841e+08	0.500162	0.369357	0.910383	0.113518	0.0810914
AC006482.1	Neutrophil CXCR4	0.000387589	0.000387589	110815704	0.500047	0.159078	0.555099	0.00945984	0
AC006483.2	Neutrophil CXCR4	0.000232634	-0.000476606	110783991	0.499904	0.280958	0.790549	0.00945984	0.0286205
AC006504.1	Neutrophil CXCR4	0	0	110805222	0.5	1	1	0	0
AC006504.5	Neutrophil CXCR4	0.00155442	-0.000194326	110783654	0.499903	0.506089	0.966898	0.0472992	0.0667811
AC006547.1	Neutrophil CXCR4	0	-0.000107917	1.108e+08	0.499976	0.477682	0.941061	0	0.00477008
AC006547.2	Neutrophil CXCR4	0	-0.000350762	1.10789e+08	0.499928	0.218722	0.670304	0	0.0143102
AC006547.3	Neutrophil CXCR4	0	0	110805222	0.5	1	1	0	0
AC006581.2	Neutrophil CXCR4	0.0115715	0.00841001	111123915	0.501438	1.06031e-07	1.41571e-06	0.397313	0.109712
AC006942.1	Neutrophil CXCR4	0.00129544	-0.000610312	110778355	0.499879	0.419465	0.941061	0.0472992	0.0715512
AC006946.2	Neutrophil CXCR4	0	0	110805222	0.5	1	1	0	0
AC006960.3	Neutrophil CXCR4	0	-0.000424904	110784080	0.499905	0.155538	0.555099	0	0.0190803
AC006967.3	Neutrophil CXCR4	0	0	110805222	0.5	1	1	0	0
AC007029.1	Neutrophil CXCR4	0	0	110805222	0.5	1	1	0	0
AC007032.1	Neutrophil CXCR4	0.0912586	-0.0153293	110122926	0.496921	0.00663274	0.0489329	3.33932	3.96394
AC007036.1	Neutrophil CXCR4	0	0	110805222	0.5	1	1	0	0
AC007038.1	Neutrophil CXCR4	0.000830515	0.000370466	110820809	0.50007	0.392577	0.937352	0.0283795	0.0143102
AC007038.2	Neutrophil CXCR4	0.000531672	0.000133831	1.1081e+08	0.500023	0.758948	1	0.0189197	0.0143102
AC007040.1	Neutrophil CXCR4	0	-0.000361261	1.10789e+08	0.499928	0.218722	0.670304	0	0.0143102
AC007040.2	Neutrophil CXCR4	0.00296246	0.00138994	1.10852e+08	0.500211	0.170926	0.583579	0.0945984	0.0524709
AC007064.2	Neutrophil CXCR4	0	0	110805222	0.5	1	1	0	0
AC007098.1	Neutrophil CXCR4	0.000820649	0.000646567	110831381	0.500118	0.0788719	0.378962	0.0283795	0.00477008
AC007099.1	Neutrophil CXCR4	0.00035623	2.97206e-05	110805134	0.5	0.994585	1	0.00945984	0.00954016
AC007114.1	Neutrophil CXCR4	0.000266046	0.000138742	110810419	0.500023	0.621538	1	0.00945984	0.00477008
AC007114.2	Neutrophil CXCR4	0	-0.000176533	110794651	0.499952	0.31528	0.811511	0	0.00954016
AC007128.2	Neutrophil CXCR4	0	0	110805222	0.5	1	1	0	0
AC007163.1	Neutrophil CXCR4	0.000291126	0.0001723	110810419	0.500023	0.621538	1	0.00945984	0.00477008
AC007179.1	Neutrophil CXCR4	0.000269599	0.000141996	110810419	0.500023	0.621538	1	0.00945984	0.00477008
AC007182.1	Neutrophil CXCR4	0.00198017	0.00131937	110852171	0.500212	0.0685866	0.342387	0.0662189	0.0238504
AC007192.2	Neutrophil CXCR4	0.000233471	0.000233471	110815704	0.500047	0.159078	0.555099	0.00945984	0
AC007193.1	Neutrophil CXCR4	0	0	110805222	0.5	1	1	0	0
AC007193.3	Neutrophil CXCR4	0	0	110805222	0.5	1	1	0	0
AC007207.2	Neutrophil CXCR4	0	0	110805222	0.5	1	1	0	0
AC007216.1	Neutrophil CXCR4	0	0	110805222	0.5	1	1	0	0
AC007216.2	Neutrophil CXCR4	0.00346359	-0.00442842	110618827	0.499159	0.0050585	0.0384586	0.141898	0.310055
AC007216.4	Neutrophil CXCR4	0.00117903	0.000185244	110815349	0.500046	0.705874	1	0.0472992	0.0381607
AC007218.1	Neutrophil CXCR4	0	-0.000102283	1.108e+08	0.499976	0.477682	0.941061	0	0.00477008
AC007220.1	Neutrophil CXCR4	0.00119131	0.000728881	110826011	0.500094	0.323371	0.825258	0.0378394	0.0190803
AC007228.1	Neutrophil CXCR4	0.00112039	-3.01797e-05	1.108e+08	0.499975	0.833631	1	0.0378394	0.0429307
AC007240.1	Neutrophil CXCR4	0.000202656	-0.000239411	110794561	0.499952	0.521813	0.981481	0.00945984	0.0190803
AC007249.1	Neutrophil CXCR4	0	0	110805222	0.5	1	1	0	0
AC007249.2	Neutrophil CXCR4	0	-0.000238751	110794651	0.499952	0.31528	0.811511	0	0.00954016
AC007250.1	Neutrophil CXCR4	0	0	110805222	0.5	1	1	0	0
AC007255.1	Neutrophil CXCR4	0.00026745	-2.32135e-06	110805133	0.5	0.994523	1	0.00945984	0.00954016
AC007262.2	Neutrophil CXCR4	0.000756735	-4.72098e-05	110799675	0.499975	0.813684	1	0.0283795	0.0333906
AC007272.1	Neutrophil CXCR4	0	0	110805222	0.5	1	1	0	0
AC007277.1	Neutrophil CXCR4	0	0	110805222	0.5	1	1	0	0
AC007292.1	Neutrophil CXCR4	0	-0.000280877	110794651	0.499952	0.31528	0.811511	0	0.00954016
AC007292.2	Neutrophil CXCR4	0.000500656	4.26986e-05	1.1081e+08	0.500023	0.758994	1	0.0189197	0.0143102
AC007292.3	Neutrophil CXCR4	0.0022517	0.000428948	1.1081e+08	0.500021	0.897475	1	0.0756787	0.0715512
AC007298.2	Neutrophil CXCR4	0.0114559	-0.0286963	1.09524e+08	0.49422	1.83567e-19	4.43039e-18	0.397313	1.55505
AC007308.1	Neutrophil CXCR4	0.000191489	0.000191489	110815704	0.500047	0.159078	0.555099	0.00945984	0
AC007314.1	Neutrophil CXCR4	0.000231077	0.000102563	110810418	0.500023	0.621606	1	0.00945984	0.00477008
AC007319.1	Neutrophil CXCR4	0.000501394	-0.000813475	110773328	0.499856	0.216032	0.670304	0.0189197	0.0477008
AC007325.2	Neutrophil CXCR4	0	0	110805222	0.5	1	1	0	0
AC007325.4	Neutrophil CXCR4	0.00058322	0.000284104	110815615	0.500047	0.485087	0.941061	0.0189197	0.00954016
AC007326.2	Neutrophil CXCR4	0	0	110805222	0.5	1	1	0	0
AC007326.4	Neutrophil CXCR4	0	-0.000172983	110794651	0.499952	0.31528	0.811511	0	0.00954016
AC007333.2	Neutrophil CXCR4	0	0	110805222	0.5	1	1	0	0
AC007336.1	Neutrophil CXCR4	0.00189169	-0.0017135	110719965	0.499615	0.0699586	0.347591	0.0756787	0.152643
AC007342.4	Neutrophil CXCR4	0.000285171	-0.000630209	110778706	0.49988	0.207808	0.670304	0.00945984	0.0333906
AC007342.5	Neutrophil CXCR4	0.00429115	-0.00842135	1.10434e+08	0.498325	3.19972e-06	3.79059e-05	0.141898	0.477008
AC007349.2	Neutrophil CXCR4	0	0	110805222	0.5	1	1	0	0
AC007349.3	Neutrophil CXCR4	0	0	110805222	0.5	1	1	0	0
AC007364.1	Neutrophil CXCR4	0.000895953	0.000209534	110804962	0.499999	0.990727	1	0.0283795	0.0286205
AC007370.1	Neutrophil CXCR4	0	0	110805222	0.5	1	1	0	0
AC007370.2	Neutrophil CXCR4	0	0	110805222	0.5	1	1	0	0
AC007375.2	Neutrophil CXCR4	0.000236037	0.000236037	110815704	0.500047	0.159078	0.555099	0.00945984	0
AC007376.2	Neutrophil CXCR4	0	0	110805222	0.5	1	1	0	0
AC007378.1	Neutrophil CXCR4	0	-8.28494e-05	1.108e+08	0.499976	0.477682	0.941061	0	0.00477008
AC007383.2	Neutrophil CXCR4	0.000520444	0.000438681	1.10821e+08	0.500071	0.223907	0.670304	0.0189197	0.00477008
AC007384.1	Neutrophil CXCR4	0.0264302	0.00835821	1.11094e+08	0.501301	0.0128089	0.0873497	0.945984	0.686892
AC007388.1	Neutrophil CXCR4	0.00325181	0.000985535	110846347	0.500186	0.320808	0.823848	0.122978	0.0858615
AC007389.3	Neutrophil CXCR4	0	-0.000508859	110784080	0.499905	0.155538	0.555099	0	0.0190803
AC007389.5	Neutrophil CXCR4	0	-0.000104337	1.108e+08	0.499976	0.477682	0.941061	0	0.00477008
AC007391.1	Neutrophil CXCR4	0	0	110805222	0.5	1	1	0	0
AC007391.2	Neutrophil CXCR4	0.000196571	-0.000317133	110794561	0.499952	0.521813	0.981481	0.00945984	0.0190803
AC007405.1	Neutrophil CXCR4	0	0	110805222	0.5	1	1	0	0
AC007405.3	Neutrophil CXCR4	0.000237991	-0.000318748	110794560	0.499952	0.521774	0.981481	0.00945984	0.0190803
AC007448.3	Neutrophil CXCR4	0	0	110805222	0.5	1	1	0	0
AC007448.4	Neutrophil CXCR4	0.000644096	0.00031745	1.1081e+08	0.500023	0.758811	1	0.0189197	0.0143102
AC007463.1	Neutrophil CXCR4	0	0	110805222	0.5	1	1	0	0
AC007485.1	Neutrophil CXCR4	0	0	110805222	0.5	1	1	0	0
AC007491.1	Neutrophil CXCR4	0	0	110805222	0.5	1	1	0	0
AC007493.1	Neutrophil CXCR4	0.000974148	-0.00205562	110720305	0.499617	0.031012	0.183828	0.0378394	0.114482
AC007494.2	Neutrophil CXCR4	0	0	110805222	0.5	1	1	0	0
AC007495.1	Neutrophil CXCR4	0	0	110805222	0.5	1	1	0	0
AC007496.2	Neutrophil CXCR4	0	0	110805222	0.5	1	1	0	0
AC007529.1	Neutrophil CXCR4	0	0	110805222	0.5	1	1	0	0
AC007529.2	Neutrophil CXCR4	0	0	110805222	0.5	1	1	0	0
AC007541.1	Neutrophil CXCR4	0	0	110805222	0.5	1	1	0	0
AC007552.2	Neutrophil CXCR4	0	0	110805222	0.5	1	1	0	0
AC007556.1	Neutrophil CXCR4	0.000174189	-0.000510848	110783989	0.499904	0.280912	0.790549	0.00945984	0.0286205
AC007557.3	Neutrophil CXCR4	0	0	110805222	0.5	1	1	0	0
AC007566.1	Neutrophil CXCR4	0.000307757	0.000194361	110810419	0.500023	0.621538	1	0.00945984	0.00477008
AC007569.1	Neutrophil CXCR4	0.000965986	-0.00100132	110762580	0.499808	0.200055	0.660322	0.0378394	0.0763213
AC007570.1	Neutrophil CXCR4	0.000230805	0.000147004	110810419	0.500023	0.621538	1	0.00945984	0.00477008
AC007608.1	Neutrophil CXCR4	0	0	110805222	0.5	1	1	0	0
AC007608.3	Neutrophil CXCR4	0	-0.000141319	1.108e+08	0.499976	0.477682	0.941061	0	0.00477008
AC007611.1	Neutrophil CXCR4	0.0118333	-0.00110451	110722504	0.499627	0.367799	0.906887	0.435153	0.510399
AC007613.1	Neutrophil CXCR4	0.00955765	0.00127375	1.1085e+08	0.5002	0.554391	1	0.350014	0.310055
AC007614.1	Neutrophil CXCR4	0	0	110805222	0.5	1	1	0	0
AC007619.1	Neutrophil CXCR4	0	-0.000489784	110784080	0.499905	0.155538	0.555099	0	0.0190803
AC007620.2	Neutrophil CXCR4	0	-0.000183613	110794651	0.499952	0.31528	0.811511	0	0.00954016
AC007620.3	Neutrophil CXCR4	0	0	110805222	0.5	1	1	0	0
AC007622.2	Neutrophil CXCR4	0	0	110805222	0.5	1	1	0	0
AC007638.1	Neutrophil CXCR4	0	0	110805222	0.5	1	1	0	0
AC007638.2	Neutrophil CXCR4	0.000284304	0.000284304	110815704	0.500047	0.159078	0.555099	0.00945984	0
AC007639.1	Neutrophil CXCR4	0	-0.000127604	1.108e+08	0.499976	0.477682	0.941061	0	0.00477008
AC007663.2	Neutrophil CXCR4	0	0	110805222	0.5	1	1	0	0
AC007663.3	Neutrophil CXCR4	0	0	110805222	0.5	1	1	0	0
AC007666.1	Neutrophil CXCR4	0.00127579	0.000782605	110836491	0.500141	0.161371	0.560148	0.0472992	0.0190803
AC007679.1	Neutrophil CXCR4	0	-0.000102093	1.108e+08	0.499976	0.477682	0.941061	0	0.00477008
AC007681.1	Neutrophil CXCR4	0	-0.000118392	1.108e+08	0.499976	0.477682	0.941061	0	0.00477008
AC007686.3	Neutrophil CXCR4	0.00920981	0.000549355	110797139	0.499964	0.915864	1	0.331095	0.338676
AC007687.1	Neutrophil CXCR4	0	0	110805222	0.5	1	1	0	0
AC007728.2	Neutrophil CXCR4	0.0107833	-0.000714133	1.1077e+08	0.49984	0.681303	1	0.406773	0.438848
AC007743.1	Neutrophil CXCR4	0	-0.00037919	1.10789e+08	0.499928	0.218722	0.670304	0	0.0143102
AC007773.1	Neutrophil CXCR4	0.000204178	0.000204178	110815704	0.500047	0.159078	0.555099	0.00945984	0
AC007785.3	Neutrophil CXCR4	0	-0.000143973	1.108e+08	0.499976	0.477682	0.941061	0	0.00477008
AC007786.1	Neutrophil CXCR4	0	0	110805222	0.5	1	1	0	0
AC007823.1	Neutrophil CXCR4	0	0	110805222	0.5	1	1	0	0
AC007846.1	Neutrophil CXCR4	0	0	110805222	0.5	1	1	0	0
AC007848.1	Neutrophil CXCR4	0	0	110805222	0.5	1	1	0	0
AC007878.1	Neutrophil CXCR4	0.000589344	0.000477114	1.10821e+08	0.500071	0.223907	0.670304	0.0189197	0.00477008
AC007879.3	Neutrophil CXCR4	0.00112375	-0.00118414	110762476	0.499807	0.230964	0.686172	0.0472992	0.0858615
AC007881.2	Neutrophil CXCR4	0	0	110805222	0.5	1	1	0	0
AC007881.3	Neutrophil CXCR4	0.000587178	0.000478817	1.10821e+08	0.500071	0.223907	0.670304	0.0189197	0.00477008
AC007906.2	Neutrophil CXCR4	0.00148002	0.000318391	110815351	0.500046	0.705819	1	0.0472992	0.0381607
AC007920.2	Neutrophil CXCR4	0	0	110805222	0.5	1	1	0	0
AC007923.1	Neutrophil CXCR4	0	0	110805222	0.5	1	1	0	0
AC007938.1	Neutrophil CXCR4	0	0	110805222	0.5	1	1	0	0
AC007938.2	Neutrophil CXCR4	0.000557016	0.000429413	1.10821e+08	0.500071	0.223907	0.670304	0.0189197	0.00477008
AC007938.3	Neutrophil CXCR4	0.000288007	0.000188916	110810419	0.500023	0.621538	1	0.00945984	0.00477008
AC007950.1	Neutrophil CXCR4	0.000521688	-0.00192851	110715196	0.499594	0.0116415	0.0804733	0.0189197	0.100172
AC007950.2	Neutrophil CXCR4	0.00203221	3.40412e-05	1.1081e+08	0.500021	0.898207	1	0.0756787	0.0715512
AC007952.1	Neutrophil CXCR4	0	0	110805222	0.5	1	1	0	0
AC007952.3	Neutrophil CXCR4	0	-8.97599e-05	1.108e+08	0.499976	0.477682	0.941061	0	0.00477008
AC007952.4	Neutrophil CXCR4	0.0179629	0.00110651	1.10763e+08	0.499812	0.690117	1	0.60543	0.643961
AC007952.5	Neutrophil CXCR4	0	0	110805222	0.5	1	1	0	0
AC007952.6	Neutrophil CXCR4	0	0	110805222	0.5	1	1	0	0
AC007952.7	Neutrophil CXCR4	0	0	110805222	0.5	1	1	0	0
AC007966.1	Neutrophil CXCR4	0	-0.000326155	110794651	0.499952	0.31528	0.811511	0	0.00954016
AC007991.3	Neutrophil CXCR4	0.00154447	0.000818748	110820647	0.50007	0.549629	1	0.0472992	0.0333906
AC007993.3	Neutrophil CXCR4	0	0	110805222	0.5	1	1	0	0
AC007998.3	Neutrophil CXCR4	0	0	110805222	0.5	1	1	0	0
AC007998.4	Neutrophil CXCR4	0.000266186	2.31118e-05	110805134	0.5	0.994585	1	0.00945984	0.00954016
AC008014.1	Neutrophil CXCR4	0.00508404	-2.75325e-05	110808794	0.500016	0.94883	1	0.179737	0.176493
AC008033.3	Neutrophil CXCR4	0	-0.000129382	1.108e+08	0.499976	0.477682	0.941061	0	0.00477008
AC008035.1	Neutrophil CXCR4	0.000959193	-0.000694842	1.10778e+08	0.499879	0.382594	0.92637	0.0378394	0.0620111
AC008040.1	Neutrophil CXCR4	0.000517073	-0.000371998	110794473	0.499951	0.609627	1	0.0189197	0.0286205
AC008040.5	Neutrophil CXCR4	0.00323981	-0.00170234	110714307	0.49959	0.102337	0.457858	0.122978	0.205114
AC008050.1	Neutrophil CXCR4	0	-0.000752014	110773509	0.499857	0.081947	0.386676	0	0.0286205
AC008060.1	Neutrophil CXCR4	0	0	110805222	0.5	1	1	0	0
AC008063.1	Neutrophil CXCR4	0	0	110805222	0.5	1	1	0	0
AC008073.1	Neutrophil CXCR4	0	-8.23928e-05	1.108e+08	0.499976	0.477682	0.941061	0	0.00477008
AC008074.2	Neutrophil CXCR4	0.00875924	0.00528299	111029313	0.501011	0.00018547	0.00178919	0.340554	0.138332
AC008079.1	Neutrophil CXCR4	0.000702499	0.000702499	110836668	0.500142	0.01472	0.0974261	0.0283795	0
AC008080.1	Neutrophil CXCR4	0	0	110805222	0.5	1	1	0	0
AC008083.2	Neutrophil CXCR4	0.000933096	-0.000411359	110789101	0.499927	0.531765	0.994971	0.0283795	0.0429307
AC008105.1	Neutrophil CXCR4	0.000801991	0.000605502	110826100	0.500094	0.209676	0.670304	0.0283795	0.00954016
AC008105.3	Neutrophil CXCR4	0.0575855	-0.00279358	110576888	0.49897	0.249117	0.729125	2.15684	2.37073
AC008115.1	Neutrophil CXCR4	0.000159183	-0.00113992	110752272	0.499761	0.0484538	0.258984	0.00945984	0.057241
AC008115.2	Neutrophil CXCR4	0.000413572	0.000413572	110826186	0.500095	0.0464208	0.250026	0.0189197	0
AC008115.4	Neutrophil CXCR4	0	-0.000263077	110794651	0.499952	0.31528	0.811511	0	0.00954016
AC008121.2	Neutrophil CXCR4	0.000495233	0.000495233	110826186	0.500095	0.0464208	0.250026	0.0189197	0
AC008124.1	Neutrophil CXCR4	0.00547304	-0.000806836	1.10772e+08	0.499849	0.579133	1	0.189197	0.219424
AC008149.1	Neutrophil CXCR4	0	0	110805222	0.5	1	1	0	0
AC008170.1	Neutrophil CXCR4	0	-0.000252644	110794651	0.499952	0.31528	0.811511	0	0.00954016
AC008243.1	Neutrophil CXCR4	0	0	110805222	0.5	1	1	0	0
AC008250.1	Neutrophil CXCR4	0	0	110805222	0.5	1	1	0	0
AC008264.2	Neutrophil CXCR4	0	0	110805222	0.5	1	1	0	0
AC008268.1	Neutrophil CXCR4	0.000222814	0.000222814	110815704	0.500047	0.159078	0.555099	0.00945984	0
AC008269.1	Neutrophil CXCR4	0	0	110805222	0.5	1	1	0	0
AC008277.1	Neutrophil CXCR4	0	-0.000522313	110784080	0.499905	0.155538	0.555099	0	0.0190803
AC008280.3	Neutrophil CXCR4	0.000340199	-0.00034982	110789278	0.499928	0.381827	0.925544	0.00945984	0.0238504
AC008378.1	Neutrophil CXCR4	0	0	110805222	0.5	1	1	0	0
AC008393.1	Neutrophil CXCR4	0.000273612	0.000273612	110815704	0.500047	0.159078	0.555099	0.00945984	0
AC008397.1	Neutrophil CXCR4	0.000881082	0.000729719	1.10842e+08	0.500165	0.0276956	0.166859	0.0378394	0.00477008
AC008397.2	Neutrophil CXCR4	0.000438476	0.00030878	110810419	0.500023	0.621538	1	0.00945984	0.00477008
AC008403.3	Neutrophil CXCR4	0	0	110805222	0.5	1	1	0	0
AC008406.1	Neutrophil CXCR4	0.000257962	0.000257962	110815704	0.500047	0.159078	0.555099	0.00945984	0
AC008429.1	Neutrophil CXCR4	0	-0.000200221	110794651	0.499952	0.31528	0.811511	0	0.00954016
AC008429.3	Neutrophil CXCR4	0	-0.000379289	1.10789e+08	0.499928	0.218722	0.670304	0	0.0143102
AC008434.1	Neutrophil CXCR4	0	-0.000118875	1.108e+08	0.499976	0.477682	0.941061	0	0.00477008
AC008438.1	Neutrophil CXCR4	0.00155918	0.00118813	1.10852e+08	0.500212	0.0351529	0.202626	0.0567591	0.0143102
AC008438.2	Neutrophil CXCR4	0	0	110805222	0.5	1	1	0	0
AC008440.2	Neutrophil CXCR4	0.00242556	-0.00137601	1.10736e+08	0.499686	0.153763	0.555099	0.0945984	0.157413
AC008443.1	Neutrophil CXCR4	0	0	110805222	0.5	1	1	0	0
AC008443.3	Neutrophil CXCR4	0	0	110805222	0.5	1	1	0	0
AC008443.4	Neutrophil CXCR4	0	-0.000550891	110784080	0.499905	0.155538	0.555099	0	0.0190803
AC008443.5	Neutrophil CXCR4	0	-0.000264566	110794651	0.499952	0.31528	0.811511	0	0.00954016
AC008448.1	Neutrophil CXCR4	0	0	110805222	0.5	1	1	0	0
AC008467.1	Neutrophil CXCR4	0.00135751	-0.00179538	110725510	0.49964	0.0504513	0.267099	0.0472992	0.119252
AC008494.2	Neutrophil CXCR4	0	0	110805222	0.5	1	1	0	0
AC008494.3	Neutrophil CXCR4	0	0	110805222	0.5	1	1	0	0
AC008496.2	Neutrophil CXCR4	0	0	110805222	0.5	1	1	0	0
AC008507.2	Neutrophil CXCR4	0	0	110805222	0.5	1	1	0	0
AC008522.1	Neutrophil CXCR4	0.000561735	0.000443199	1.10821e+08	0.500071	0.223937	0.670304	0.0189197	0.00477008
AC008534.1	Neutrophil CXCR4	0	0	110805222	0.5	1	1	0	0
AC008537.4	Neutrophil CXCR4	0	0	110805222	0.5	1	1	0	0
AC008543.1	Neutrophil CXCR4	0.000700925	0.000443026	110826094	0.500094	0.209807	0.670304	0.0283795	0.00954016
AC008543.5	Neutrophil CXCR4	0	0	110805222	0.5	1	1	0	0
AC008549.2	Neutrophil CXCR4	0.000354301	0.000239658	110810419	0.500023	0.621538	1	0.00945984	0.00477008
AC008551.1	Neutrophil CXCR4	0	-0.000458919	110784080	0.499905	0.155538	0.555099	0	0.0190803
AC008555.1	Neutrophil CXCR4	0	0	110805222	0.5	1	1	0	0
AC008555.2	Neutrophil CXCR4	0	0	110805222	0.5	1	1	0	0
AC008555.5	Neutrophil CXCR4	0	-0.000350207	110794651	0.499952	0.31528	0.811511	0	0.00954016
AC008556.1	Neutrophil CXCR4	0	0	110805222	0.5	1	1	0	0
AC008568.1	Neutrophil CXCR4	0.000407148	0.000175647	110805134	0.5	0.994585	1	0.00945984	0.00954016
AC008569.1	Neutrophil CXCR4	0.0015342	0.000871656	110852160	0.500212	0.0686515	0.342411	0.0662189	0.0238504
AC008575.1	Neutrophil CXCR4	0.000392102	0.000392102	110815704	0.500047	0.159078	0.555099	0.00945984	0
AC008581.2	Neutrophil CXCR4	0	0	110805222	0.5	1	1	0	0
AC008592.2	Neutrophil CXCR4	0	0	110805222	0.5	1	1	0	0
AC008592.5	Neutrophil CXCR4	0.000285346	0.000157259	110810419	0.500023	0.621538	1	0.00945984	0.00477008
AC008608.2	Neutrophil CXCR4	0.000270769	0.000270769	110815704	0.500047	0.159078	0.555099	0.00945984	0
AC008609.1	Neutrophil CXCR4	0	0	110805222	0.5	1	1	0	0
AC008610.1	Neutrophil CXCR4	0.000802988	0.000201142	110815523	0.500046	0.600904	1	0.0283795	0.0190803
AC008622.2	Neutrophil CXCR4	0.000226751	0.000226751	110815704	0.500047	0.159078	0.555099	0.00945984	0
AC008629.1	Neutrophil CXCR4	0	-0.000132908	1.108e+08	0.499976	0.477682	0.941061	0	0.00477008
AC008649.1	Neutrophil CXCR4	0	0	110805222	0.5	1	1	0	0
AC008649.2	Neutrophil CXCR4	0	0	110805222	0.5	1	1	0	0
AC008655.1	Neutrophil CXCR4	0	0	110805222	0.5	1	1	0	0
AC008655.2	Neutrophil CXCR4	0	0	110805222	0.5	1	1	0	0
AC008663.2	Neutrophil CXCR4	0	0	110805222	0.5	1	1	0	0
AC008667.1	Neutrophil CXCR4	0.00051977	6.49465e-05	1.1081e+08	0.500023	0.759086	1	0.0189197	0.0143102
AC008676.3	Neutrophil CXCR4	0.000278146	-0.000417209	110783993	0.499904	0.281003	0.790549	0.00945984	0.0286205
AC008686.1	Neutrophil CXCR4	0	-0.000193271	1.108e+08	0.499976	0.477682	0.941061	0	0.00477008
AC008691.1	Neutrophil CXCR4	0.00261956	0.00207206	110888896	0.500378	0.00265558	0.0215246	0.0945984	0.0190803
AC008735.2	Neutrophil CXCR4	0.000255351	0.000255351	110815704	0.500047	0.159078	0.555099	0.00945984	0
AC008735.4	Neutrophil CXCR4	0	-0.000171053	1.108e+08	0.499976	0.477682	0.941061	0	0.00477008
AC008736.1	Neutrophil CXCR4	0.000399627	-0.000367168	1.10789e+08	0.499928	0.472587	0.941061	0.0189197	0.0333906
AC008738.2	Neutrophil CXCR4	0	0	110805222	0.5	1	1	0	0
AC008738.3	Neutrophil CXCR4	0	-0.000124427	1.108e+08	0.499976	0.477682	0.941061	0	0.00477008
AC008741.1	Neutrophil CXCR4	0	0	110805222	0.5	1	1	0	0
AC008747.1	Neutrophil CXCR4	0	-9.84841e-05	1.108e+08	0.499976	0.477682	0.941061	0	0.00477008
AC008750.3	Neutrophil CXCR4	0	0	110805222	0.5	1	1	0	0
AC008750.4	Neutrophil CXCR4	0.000198743	0.000198743	110815704	0.500047	0.159078	0.555099	0.00945984	0
AC008752.1	Neutrophil CXCR4	0	0	110805222	0.5	1	1	0	0
AC008752.2	Neutrophil CXCR4	0	0	110805222	0.5	1	1	0	0
AC008758.2	Neutrophil CXCR4	0	0	110805222	0.5	1	1	0	0
AC008758.4	Neutrophil CXCR4	0.00113633	0.00026693	1.1081e+08	0.500022	0.841656	1	0.0378394	0.0333906
AC008759.3	Neutrophil CXCR4	0	-0.000103215	1.108e+08	0.499976	0.477682	0.941061	0	0.00477008
AC008760.1	Neutrophil CXCR4	0	-0.000201279	110794651	0.499952	0.31528	0.811511	0	0.00954016
AC008761.1	Neutrophil CXCR4	0	0	110805222	0.5	1	1	0	0
AC008764.2	Neutrophil CXCR4	0.000243201	0.000144602	110810419	0.500023	0.621538	1	0.00945984	0.00477008
AC008764.3	Neutrophil CXCR4	0	0	110805222	0.5	1	1	0	0
AC008764.5	Neutrophil CXCR4	0	0	110805222	0.5	1	1	0	0
AC008764.6	Neutrophil CXCR4	0.000521261	0.000189908	1.1081e+08	0.500023	0.758857	1	0.0189197	0.0143102
AC008764.8	Neutrophil CXCR4	0.00355809	0.00192415	110888528	0.500376	0.0281058	0.168996	0.132438	0.057241
AC008771.1	Neutrophil CXCR4	0.000878156	-0.000570072	110783716	0.499903	0.469997	0.941061	0.0378394	0.057241
AC008781.1	Neutrophil CXCR4	0	-0.000240432	110794651	0.499952	0.31528	0.811511	0	0.00954016
AC008799.2	Neutrophil CXCR4	0	0	110805222	0.5	1	1	0	0
AC008808.2	Neutrophil CXCR4	0	0	110805222	0.5	1	1	0	0
AC008840.1	Neutrophil CXCR4	0.000288913	0.000288913	110815704	0.500047	0.159078	0.555099	0.00945984	0
AC008870.3	Neutrophil CXCR4	0.000247313	-2.1492e-05	110805133	0.5	0.994523	1	0.00945984	0.00954016
AC008870.4	Neutrophil CXCR4	0.000225052	0.000225052	110815704	0.500047	0.159078	0.555099	0.00945984	0
AC008875.1	Neutrophil CXCR4	0	-0.000387208	1.10789e+08	0.499928	0.218722	0.670304	0	0.0143102
AC008883.2	Neutrophil CXCR4	0	0	110805222	0.5	1	1	0	0
AC008892.1	Neutrophil CXCR4	0.000555056	0.000341492	110815617	0.500047	0.485003	0.941061	0.0189197	0.00954016
AC008894.2	Neutrophil CXCR4	0.000552969	-0.000651999	110773333	0.499856	0.216104	0.670304	0.0189197	0.0477008
AC008897.2	Neutrophil CXCR4	0.000125464	-0.000938949	110768130	0.499833	0.115013	0.495922	0.00945984	0.0429307
AC008897.3	Neutrophil CXCR4	0.00148689	0.000480412	1.10821e+08	0.500069	0.594869	1	0.0567591	0.0429307
AC008906.1	Neutrophil CXCR4	0.00202108	0.000588266	1.10831e+08	0.500116	0.428069	0.941061	0.0756787	0.0524709
AC008906.2	Neutrophil CXCR4	0.000562165	0.000313793	110815615	0.500047	0.485087	0.941061	0.0189197	0.00954016
AC008914.1	Neutrophil CXCR4	0	-0.000113018	1.108e+08	0.499976	0.477682	0.941061	0	0.00477008
AC008915.2	Neutrophil CXCR4	0	-0.000218705	110794651	0.499952	0.31528	0.811511	0	0.00954016
AC008937.1	Neutrophil CXCR4	0	-0.000234133	110794651	0.499952	0.31528	0.811511	0	0.00954016
AC008937.2	Neutrophil CXCR4	0.000315313	0.000103818	110805134	0.5	0.994585	1	0.00945984	0.00954016
AC008937.3	Neutrophil CXCR4	0.000332095	0.000206254	110810419	0.500023	0.621538	1	0.00945984	0.00477008
AC008945.1	Neutrophil CXCR4	0	0	110805222	0.5	1	1	0	0
AC008946.1	Neutrophil CXCR4	0.000262371	0.000262371	110815704	0.500047	0.159078	0.555099	0.00945984	0
AC008957.1	Neutrophil CXCR4	0.00038704	-0.000199746	110789279	0.499928	0.381857	0.925544	0.00945984	0.0238504
AC008957.2	Neutrophil CXCR4	0	0	110805222	0.5	1	1	0	0
AC008966.1	Neutrophil CXCR4	0.000212144	-2.51247e-05	110805133	0.5	0.994523	1	0.00945984	0.00954016
AC008966.2	Neutrophil CXCR4	0	0	110805222	0.5	1	1	0	0
AC008972.1	Neutrophil CXCR4	0	-9.35067e-05	1.108e+08	0.499976	0.477682	0.941061	0	0.00477008
AC008972.2	Neutrophil CXCR4	0	0	110805222	0.5	1	1	0	0
AC009005.1	Neutrophil CXCR4	0.00124451	-0.00246482	110699061	0.499521	0.0158603	0.103805	0.0472992	0.143102
AC009021.1	Neutrophil CXCR4	0.0060144	0.00466947	110993431	0.500849	2.47997e-05	0.000267369	0.227036	0.057241
AC009034.1	Neutrophil CXCR4	0	0	110805222	0.5	1	1	0	0
AC009035.1	Neutrophil CXCR4	0	0	110805222	0.5	1	1	0	0
AC009041.1	Neutrophil CXCR4	0	0	110805222	0.5	1	1	0	0
AC009041.2	Neutrophil CXCR4	0	-0.000453416	1.10789e+08	0.499928	0.218722	0.670304	0	0.0143102
AC009041.3	Neutrophil CXCR4	0.000214603	0.000214603	110815704	0.500047	0.159078	0.555099	0.00945984	0
AC009053.2	Neutrophil CXCR4	0.000975184	6.53298e-05	110815432	0.500046	0.664425	1	0.0378394	0.0286205
AC009060.1	Neutrophil CXCR4	0	0	110805222	0.5	1	1	0	0
AC009061.1	Neutrophil CXCR4	0	0	110805222	0.5	1	1	0	0
AC009061.2	Neutrophil CXCR4	0.00156999	-0.00250905	110688436	0.499473	0.013052	0.0887051	0.0567591	0.162183
AC009063.1	Neutrophil CXCR4	0	0	110805222	0.5	1	1	0	0
AC009065.1	Neutrophil CXCR4	0	0	110805222	0.5	1	1	0	0
AC009065.3	Neutrophil CXCR4	0	0	110805222	0.5	1	1	0	0
AC009065.4	Neutrophil CXCR4	0.000315683	6.42451e-05	110805134	0.5	0.994585	1	0.00945984	0.00954016
AC009065.6	Neutrophil CXCR4	0	0	110805222	0.5	1	1	0	0
AC009065.8	Neutrophil CXCR4	0	0	110805222	0.5	1	1	0	0
AC009088.1	Neutrophil CXCR4	0	-0.000685545	110773509	0.499857	0.081947	0.386676	0	0.0286205
AC009088.3	Neutrophil CXCR4	0.000245774	0.000245774	110815704	0.500047	0.159078	0.555099	0.00945984	0
AC009090.3	Neutrophil CXCR4	0	0	110805222	0.5	1	1	0	0
AC009090.6	Neutrophil CXCR4	0.000178187	0.000178187	110815704	0.500047	0.159078	0.555099	0.00945984	0
AC009093.1	Neutrophil CXCR4	0	0	110805222	0.5	1	1	0	0
AC009093.2	Neutrophil CXCR4	0.00415758	-0.00193631	110708825	0.499565	0.102416	0.458148	0.141898	0.228964
AC009093.5	Neutrophil CXCR4	0	0	110805222	0.5	1	1	0	0
AC009093.6	Neutrophil CXCR4	0	-8.53692e-05	1.108e+08	0.499976	0.477682	0.941061	0	0.00477008
AC009095.1	Neutrophil CXCR4	0	0	110805222	0.5	1	1	0	0
AC009097.1	Neutrophil CXCR4	0	0	110805222	0.5	1	1	0	0
AC009097.2	Neutrophil CXCR4	0.000251409	0.0001185	110810418	0.500023	0.621606	1	0.00945984	0.00477008
AC009097.3	Neutrophil CXCR4	0	0	110805222	0.5	1	1	0	0
AC009097.4	Neutrophil CXCR4	0	0	110805222	0.5	1	1	0	0
AC009107.2	Neutrophil CXCR4	0	-0.000105528	1.108e+08	0.499976	0.477682	0.941061	0	0.00477008
AC009108.3	Neutrophil CXCR4	0.000274531	-9.13898e-05	110799849	0.499976	0.718165	1	0.00945984	0.0143102
AC009113.1	Neutrophil CXCR4	0.00178009	0.00132597	110857460	0.500236	0.0343141	0.199011	0.0662189	0.0190803
AC009118.2	Neutrophil CXCR4	0	0	110805222	0.5	1	1	0	0
AC009118.3	Neutrophil CXCR4	0	-0.000140416	1.108e+08	0.499976	0.477682	0.941061	0	0.00477008
AC009119.1	Neutrophil CXCR4	0.0011483	0.000104475	110810059	0.500022	0.862104	1	0.0472992	0.0429307
AC009119.2	Neutrophil CXCR4	0.000210176	0.000210176	110815704	0.500047	0.159078	0.555099	0.00945984	0
AC009119.3	Neutrophil CXCR4	0	0	110805222	0.5	1	1	0	0
AC009120.3	Neutrophil CXCR4	0.00102993	0.00102993	110847150	0.500189	0.00485356	0.0370572	0.0378394	0
AC009120.5	Neutrophil CXCR4	0.000208394	0.000208394	110815704	0.500047	0.159078	0.555099	0.00945984	0
AC009121.2	Neutrophil CXCR4	0.000333597	0.000333597	110815704	0.500047	0.159078	0.555099	0.00945984	0
AC009123.1	Neutrophil CXCR4	0	-0.000167608	1.108e+08	0.499976	0.477682	0.941061	0	0.00477008
AC009126.1	Neutrophil CXCR4	0.00173573	-0.00019654	110794035	0.49995	0.753912	1	0.0662189	0.0763213
AC009133.1	Neutrophil CXCR4	0.0134847	-0.00147887	1.10691e+08	0.499484	0.234454	0.694499	0.463532	0.56764
AC009133.2	Neutrophil CXCR4	0	0	110805222	0.5	1	1	0	0
AC009133.3	Neutrophil CXCR4	0.00495927	-0.000818107	110777277	0.499874	0.615576	1	0.160817	0.186033
AC009133.4	Neutrophil CXCR4	0.00107166	8.60159e-05	110799676	0.499975	0.813717	1	0.0283795	0.0333906
AC009137.1	Neutrophil CXCR4	0	-0.000137132	1.108e+08	0.499976	0.477682	0.941061	0	0.00477008
AC009139.1	Neutrophil CXCR4	0.000496774	0.000496774	110826186	0.500095	0.0464208	0.250026	0.0189197	0
AC009139.2	Neutrophil CXCR4	0	-9.76901e-05	1.108e+08	0.499976	0.477682	0.941061	0	0.00477008
AC009148.1	Neutrophil CXCR4	0	0	110805222	0.5	1	1	0	0
AC009159.2	Neutrophil CXCR4	0	-0.000118875	1.108e+08	0.499976	0.477682	0.941061	0	0.00477008
AC009159.3	Neutrophil CXCR4	0	-0.000234194	110794651	0.499952	0.31528	0.811511	0	0.00954016
AC009163.5	Neutrophil CXCR4	0.000214236	-9.83301e-05	110805132	0.5	0.994461	1	0.00945984	0.00954016
AC009163.6	Neutrophil CXCR4	0.000287827	0.000155595	110810419	0.500023	0.621538	1	0.00945984	0.00477008
AC009171.2	Neutrophil CXCR4	0	-0.000298522	110794651	0.499952	0.31528	0.811511	0	0.00954016
AC009226.1	Neutrophil CXCR4	0.0101804	0.00298931	1.10887e+08	0.500368	0.252521	0.737889	0.340554	0.267125
AC009228.1	Neutrophil CXCR4	0	-0.000556969	1.10779e+08	0.499881	0.112307	0.487176	0	0.0238504
AC009229.2	Neutrophil CXCR4	0.00035373	0.00035373	110815704	0.500047	0.159078	0.555099	0.00945984	0
AC009234.1	Neutrophil CXCR4	0	-0.000148627	1.108e+08	0.499976	0.477682	0.941061	0	0.00477008
AC009237.14	Neutrophil CXCR4	0	-0.000307514	110794651	0.499952	0.31528	0.811511	0	0.00954016
AC009237.15	Neutrophil CXCR4	0	0	110805222	0.5	1	1	0	0
AC009242.1	Neutrophil CXCR4	0.000234601	-2.68253e-05	110805133	0.5	0.994523	1	0.00945984	0.00954016
AC009264.1	Neutrophil CXCR4	0.000933064	0.000354218	1.10821e+08	0.50007	0.487485	0.941414	0.0378394	0.0238504
AC009275.1	Neutrophil CXCR4	0	-0.000117445	1.108e+08	0.499976	0.477682	0.941061	0	0.00477008
AC009276.1	Neutrophil CXCR4	0	0	110805222	0.5	1	1	0	0
AC009283.1	Neutrophil CXCR4	0.00146783	-0.000559057	110772993	0.499855	0.376613	0.924189	0.0567591	0.0858615
AC009299.3	Neutrophil CXCR4	0.000258469	-0.00025073	110794563	0.499952	0.521891	0.981481	0.00945984	0.0190803
AC009309.1	Neutrophil CXCR4	0	0	110805222	0.5	1	1	0	0
AC009312.1	Neutrophil CXCR4	0	-9.44954e-05	1.108e+08	0.499976	0.477682	0.941061	0	0.00477008
AC009313.1	Neutrophil CXCR4	0.00081509	3.93117e-05	110799675	0.499975	0.813684	1	0.0283795	0.0333906
AC009318.1	Neutrophil CXCR4	0.00169959	-0.00176293	110735878	0.499687	0.109919	0.485073	0.0662189	0.128792
AC009318.2	Neutrophil CXCR4	0.00017642	-0.000159948	110799846	0.499976	0.718014	1	0.00945984	0.0143102
AC009318.3	Neutrophil CXCR4	0	-0.000937719	1.10768e+08	0.499833	0.0602571	0.309117	0	0.0333906
AC009318.4	Neutrophil CXCR4	0	-0.00163343	110731225	0.499666	0.0078725	0.0571158	0	0.0667811
AC009336.1	Neutrophil CXCR4	0	0	110805222	0.5	1	1	0	0
AC009396.3	Neutrophil CXCR4	0	0	110805222	0.5	1	1	0	0
AC009403.1	Neutrophil CXCR4	0.0021556	-0.00100448	1.10741e+08	0.499711	0.134296	0.555099	0.0662189	0.124022
AC009404.1	Neutrophil CXCR4	0.00666317	0.00396582	110951080	0.500658	0.00423065	0.03282	0.236496	0.104942
AC009414.2	Neutrophil CXCR4	0.00111978	0.000737573	110836575	0.500141	0.0854775	0.39714	0.0378394	0.00954016
AC009446.1	Neutrophil CXCR4	0.000565663	0.000176964	110805048	0.499999	0.992407	1	0.0189197	0.0190803
AC009495.1	Neutrophil CXCR4	0.000233659	-0.00034366	110789276	0.499928	0.381767	0.925544	0.00945984	0.0238504
AC009495.2	Neutrophil CXCR4	0	0	110805222	0.5	1	1	0	0
AC009495.3	Neutrophil CXCR4	0.00203852	-0.00280314	110672427	0.499401	0.0107528	0.0749064	0.0756787	0.195573
AC009502.1	Neutrophil CXCR4	0	-0.000445284	1.10789e+08	0.499928	0.218722	0.670304	0	0.0143102
AC009506.1	Neutrophil CXCR4	0.00858489	-0.0177987	1.10009e+08	0.496409	2.32105e-11	3.93714e-10	0.340554	1.05896
AC009509.1	Neutrophil CXCR4	0	0	110805222	0.5	1	1	0	0
AC009509.2	Neutrophil CXCR4	0	0	110805222	0.5	1	1	0	0
AC009509.4	Neutrophil CXCR4	0	0	110805222	0.5	1	1	0	0
AC009554.1	Neutrophil CXCR4	0.000238487	0.000128532	110810419	0.500023	0.621538	1	0.00945984	0.00477008
AC009554.2	Neutrophil CXCR4	0	-0.000247338	110794651	0.499952	0.31528	0.811511	0	0.00954016
AC009560.1	Neutrophil CXCR4	0	0	110805222	0.5	1	1	0	0
AC009570.1	Neutrophil CXCR4	0.00020652	0.000111999	110810419	0.500023	0.621538	1	0.00945984	0.00477008
AC009623.2	Neutrophil CXCR4	0	0	110805222	0.5	1	1	0	0
AC009630.1	Neutrophil CXCR4	0.00211043	0.000369448	110820284	0.500068	0.679463	1	0.0851386	0.0715512
AC009630.2	Neutrophil CXCR4	0.00182885	0.000501449	110820465	0.500069	0.629234	1	0.0662189	0.0524709
AC009646.2	Neutrophil CXCR4	0	0	110805222	0.5	1	1	0	0
AC009652.2	Neutrophil CXCR4	0.000251759	0.000138951	110810419	0.500023	0.621538	1	0.00945984	0.00477008
AC009686.2	Neutrophil CXCR4	0	-0.000544988	110784080	0.499905	0.155538	0.555099	0	0.0190803
AC009690.2	Neutrophil CXCR4	0.00194475	0.000436358	110825741	0.500093	0.503653	0.96435	0.0662189	0.0477008
AC009779.2	Neutrophil CXCR4	0.00651069	0.00293646	110919308	0.500515	0.0351087	0.202626	0.236496	0.133562
AC009779.4	Neutrophil CXCR4	0.00167616	0.000611215	1.10821e+08	0.500069	0.594605	1	0.0567591	0.0429307
AC009802.1	Neutrophil CXCR4	0.000341514	2.97889e-05	110799849	0.499976	0.718165	1	0.00945984	0.0143102
AC009812.1	Neutrophil CXCR4	0.000388696	-0.00057749	110783994	0.499904	0.281026	0.790549	0.00945984	0.0286205
AC009812.3	Neutrophil CXCR4	0	0	110805222	0.5	1	1	0	0
AC009812.4	Neutrophil CXCR4	0.000349471	0.000349471	110815704	0.500047	0.159078	0.555099	0.00945984	0
AC009831.1	Neutrophil CXCR4	0.00104737	0.00023276	110815436	0.500046	0.664302	1	0.0378394	0.0286205
AC009879.3	Neutrophil CXCR4	0	-0.000329672	1.10789e+08	0.499928	0.218722	0.670304	0	0.0143102
AC009902.2	Neutrophil CXCR4	0.000284823	0.000284823	110815704	0.500047	0.159078	0.555099	0.00945984	0
AC009902.3	Neutrophil CXCR4	0	0	110805222	0.5	1	1	0	0
AC009908.1	Neutrophil CXCR4	0	-0.000100608	1.108e+08	0.499976	0.477682	0.941061	0	0.00477008
AC009948.1	Neutrophil CXCR4	0.00081486	-0.000819801	110762682	0.499808	0.165601	0.570119	0.0283795	0.0667811
AC009948.3	Neutrophil CXCR4	0.00312654	-0.0042527	110613817	0.499136	0.00295094	0.0236462	0.122978	0.295745
AC009948.4	Neutrophil CXCR4	0.000430642	-0.00620572	1.10514e+08	0.498687	5.48562e-07	6.92983e-06	0.0189197	0.281435
AC009955.4	Neutrophil CXCR4	0	0	110805222	0.5	1	1	0	0
AC009961.1	Neutrophil CXCR4	0.00353956	-0.00232609	110708856	0.499565	0.0943339	0.429653	0.132438	0.219424
AC009962.1	Neutrophil CXCR4	0.00172534	0.000578088	110825744	0.500093	0.50359	0.96435	0.0662189	0.0477008
AC009965.1	Neutrophil CXCR4	0	0	110805222	0.5	1	1	0	0
AC009974.1	Neutrophil CXCR4	0.00152191	0.000710881	110836399	0.500141	0.226533	0.675693	0.0567591	0.0286205
AC009975.1	Neutrophil CXCR4	0.00107601	0.000134981	110804876	0.499998	0.989307	1	0.0378394	0.0381607
AC010096.1	Neutrophil CXCR4	0.000241634	5.93244e-05	110805134	0.5	0.994585	1	0.00945984	0.00954016
AC010099.4	Neutrophil CXCR4	0.000673283	0.000180746	110810248	0.500023	0.811311	1	0.0283795	0.0238504
AC010127.1	Neutrophil CXCR4	0.000647855	-3.26101e-05	110804954	0.499999	0.990441	1	0.0283795	0.0286205
AC010132.4	Neutrophil CXCR4	0	-0.000258384	110794651	0.499952	0.31528	0.811511	0	0.00954016
AC010136.1	Neutrophil CXCR4	0	0	110805222	0.5	1	1	0	0
AC010145.1	Neutrophil CXCR4	0	-0.00011473	1.108e+08	0.499976	0.477682	0.941061	0	0.00477008
AC010157.2	Neutrophil CXCR4	0	0	110805222	0.5	1	1	0	0
AC010173.1	Neutrophil CXCR4	0.000443878	-0.0015639	110741612	0.499713	0.0439228	0.245351	0.0189197	0.0763213
AC010175.1	Neutrophil CXCR4	0	0	110805222	0.5	1	1	0	0
AC010198.1	Neutrophil CXCR4	0	0	110805222	0.5	1	1	0	0
AC010201.1	Neutrophil CXCR4	0	0	110805222	0.5	1	1	0	0
AC010201.2	Neutrophil CXCR4	0.000203858	2.14079e-05	110805134	0.5	0.994585	1	0.00945984	0.00954016
AC010203.2	Neutrophil CXCR4	0.000497016	-0.00021645	110794476	0.499952	0.609727	1	0.0189197	0.0286205
AC010205.1	Neutrophil CXCR4	0	0	110805222	0.5	1	1	0	0
AC010207.1	Neutrophil CXCR4	0	0	110805222	0.5	1	1	0	0
AC010226.1	Neutrophil CXCR4	0.00129285	0.00020598	110825818	0.500093	0.459506	0.941061	0.0567591	0.0381607
AC010230.1	Neutrophil CXCR4	0	-8.69095e-05	1.108e+08	0.499976	0.477682	0.941061	0	0.00477008
AC010235.1	Neutrophil CXCR4	0	-0.000156694	1.108e+08	0.499976	0.477682	0.941061	0	0.00477008
AC010240.3	Neutrophil CXCR4	0.000491978	0.000330818	1.10821e+08	0.500071	0.223966	0.670304	0.0189197	0.00477008
AC010245.1	Neutrophil CXCR4	0	-8.13921e-05	1.108e+08	0.499976	0.477682	0.941061	0	0.00477008
AC010245.2	Neutrophil CXCR4	0.000194126	1.67988e-05	110810418	0.500023	0.621606	1	0.00945984	0.00477008
AC010247.2	Neutrophil CXCR4	0.00101015	0.000630229	110836575	0.500141	0.0854775	0.39714	0.0378394	0.00954016
AC010255.3	Neutrophil CXCR4	0	0	110805222	0.5	1	1	0	0
AC010261.1	Neutrophil CXCR4	0	0	110805222	0.5	1	1	0	0
AC010261.2	Neutrophil CXCR4	0	0	110805222	0.5	1	1	0	0
AC010271.1	Neutrophil CXCR4	0	-0.000455007	110784080	0.499905	0.155538	0.555099	0	0.0190803
AC010271.2	Neutrophil CXCR4	0	0	110805222	0.5	1	1	0	0
AC010273.1	Neutrophil CXCR4	0	0	110805222	0.5	1	1	0	0
AC010273.2	Neutrophil CXCR4	0	0	110805222	0.5	1	1	0	0
AC010280.1	Neutrophil CXCR4	0	0	110805222	0.5	1	1	0	0
AC010280.2	Neutrophil CXCR4	0.000281419	0.000281419	110815704	0.500047	0.159078	0.555099	0.00945984	0
AC010285.3	Neutrophil CXCR4	0.000203731	-0.000186364	110799847	0.499976	0.718064	1	0.00945984	0.0143102
AC010300.1	Neutrophil CXCR4	0	0	110805222	0.5	1	1	0	0
AC010319.3	Neutrophil CXCR4	0	-0.00011306	1.108e+08	0.499976	0.477682	0.941061	0	0.00477008
AC010320.2	Neutrophil CXCR4	0.000258851	0.000258851	110815704	0.500047	0.159078	0.555099	0.00945984	0
AC010320.4	Neutrophil CXCR4	0.000263174	-7.21842e-05	110799849	0.499976	0.718165	1	0.00945984	0.0143102
AC010325.1	Neutrophil CXCR4	0	-8.70757e-05	1.108e+08	0.499976	0.477682	0.941061	0	0.00477008
AC010325.2	Neutrophil CXCR4	0.00024643	2.90906e-05	110805133	0.5	0.994523	1	0.00945984	0.00954016
AC010327.4	Neutrophil CXCR4	0	-0.000264222	110794651	0.499952	0.31528	0.811511	0	0.00954016
AC010328.1	Neutrophil CXCR4	0	-0.00010203	1.108e+08	0.499976	0.477682	0.941061	0	0.00477008
AC010329.1	Neutrophil CXCR4	0	-8.67441e-05	1.108e+08	0.499976	0.477682	0.941061	0	0.00477008
AC010331.1	Neutrophil CXCR4	0	0	110805222	0.5	1	1	0	0
AC010333.1	Neutrophil CXCR4	0	0	110805222	0.5	1	1	0	0
AC010335.1	Neutrophil CXCR4	0	-0.000568699	1.10779e+08	0.499881	0.112307	0.487176	0	0.0238504
AC010336.1	Neutrophil CXCR4	0	0	110805222	0.5	1	1	0	0
AC010336.2	Neutrophil CXCR4	0	0	110805222	0.5	1	1	0	0
AC010336.4	Neutrophil CXCR4	0.000305084	0.000187592	110810419	0.500023	0.621538	1	0.00945984	0.00477008
AC010336.6	Neutrophil CXCR4	0	0	110805222	0.5	1	1	0	0
AC010343.3	Neutrophil CXCR4	0.000562075	0.000196624	1.1081e+08	0.500023	0.758903	1	0.0189197	0.0143102
AC010359.1	Neutrophil CXCR4	0.00181947	0.00149518	1.10873e+08	0.500307	0.00586909	0.0439706	0.0756787	0.0143102
AC010422.1	Neutrophil CXCR4	0	0	110805222	0.5	1	1	0	0
AC010422.2	Neutrophil CXCR4	0	-0.000114208	1.108e+08	0.499976	0.477682	0.941061	0	0.00477008
AC010422.3	Neutrophil CXCR4	0.00665818	0.0010874	1.10845e+08	0.500181	0.520058	0.981481	0.245956	0.209884
AC010422.8	Neutrophil CXCR4	0	-0.000442568	110784080	0.499905	0.155538	0.555099	0	0.0190803
AC010424.3	Neutrophil CXCR4	0	0	110805222	0.5	1	1	0	0
AC010463.2	Neutrophil CXCR4	0	0	110805222	0.5	1	1	0	0
AC010478.1	Neutrophil CXCR4	0	0	110805222	0.5	1	1	0	0
AC010487.2	Neutrophil CXCR4	0	-0.000106156	1.108e+08	0.499976	0.477682	0.941061	0	0.00477008
AC010491.1	Neutrophil CXCR4	0.000296921	0.000296921	110815704	0.500047	0.159078	0.555099	0.00945984	0
AC010501.1	Neutrophil CXCR4	0	-0.000115347	1.108e+08	0.499976	0.477682	0.941061	0	0.00477008
AC010503.4	Neutrophil CXCR4	0.0016125	-9.03355e-05	1.10799e+08	0.499974	0.857524	1	0.0567591	0.0620111
AC010504.1	Neutrophil CXCR4	0	-0.000103838	1.108e+08	0.499976	0.477682	0.941061	0	0.00477008
AC010519.1	Neutrophil CXCR4	0.000201164	0.000201164	110815704	0.500047	0.159078	0.555099	0.00945984	0
AC010525.1	Neutrophil CXCR4	0	0	110805222	0.5	1	1	0	0
AC010531.3	Neutrophil CXCR4	0	-0.000125383	1.108e+08	0.499976	0.477682	0.941061	0	0.00477008
AC010531.6	Neutrophil CXCR4	0	-0.000110699	1.108e+08	0.499976	0.477682	0.941061	0	0.00477008
AC010536.1	Neutrophil CXCR4	0	0	110805222	0.5	1	1	0	0
AC010536.3	Neutrophil CXCR4	0.000180553	0.000180553	110815704	0.500047	0.159078	0.555099	0.00945984	0
AC010542.2	Neutrophil CXCR4	0	0	110805222	0.5	1	1	0	0
AC010542.4	Neutrophil CXCR4	0.000840818	0.000344495	110826004	0.500094	0.323534	0.825258	0.0378394	0.0190803
AC010542.5	Neutrophil CXCR4	0.000266745	-0.000163749	110799847	0.499976	0.718064	1	0.00945984	0.0143102
AC010547.1	Neutrophil CXCR4	0	0	110805222	0.5	1	1	0	0
AC010547.3	Neutrophil CXCR4	0	-0.000104911	1.108e+08	0.499976	0.477682	0.941061	0	0.00477008
AC010616.1	Neutrophil CXCR4	0.00092237	0.000686998	110826099	0.500094	0.209698	0.670304	0.0283795	0.00954016
AC010618.2	Neutrophil CXCR4	0	0	110805222	0.5	1	1	0	0
AC010618.3	Neutrophil CXCR4	0.0013746	-0.000671583	110767795	0.499831	0.283551	0.796003	0.0472992	0.0810914
AC010624.3	Neutrophil CXCR4	0	-0.000100851	1.108e+08	0.499976	0.477682	0.941061	0	0.00477008
AC010642.2	Neutrophil CXCR4	0.00317308	0.00109513	110851651	0.50021	0.254556	0.742559	0.122978	0.0810914
AC010643.1	Neutrophil CXCR4	0	0	110805222	0.5	1	1	0	0
AC010654.1	Neutrophil CXCR4	0.000313603	4.6967e-05	110805134	0.5	0.994585	1	0.00945984	0.00954016
AC010680.1	Neutrophil CXCR4	0	0	110805222	0.5	1	1	0	0
AC010680.2	Neutrophil CXCR4	0.00212548	-0.00355147	110661662	0.499352	0.00861797	0.0617354	0.0851386	0.214654
AC010680.3	Neutrophil CXCR4	0.000851764	-0.00200396	110720291	0.499617	0.0309842	0.183788	0.0378394	0.114482
AC010680.4	Neutrophil CXCR4	0.000273917	-0.000342359	110789278	0.499928	0.381827	0.925544	0.00945984	0.0238504
AC010680.5	Neutrophil CXCR4	0.000289828	0.000289828	110815704	0.500047	0.159078	0.555099	0.00945984	0
AC010719.1	Neutrophil CXCR4	0.00135866	0.000764222	110831212	0.500117	0.269455	0.774387	0.0472992	0.0238504
AC010731.2	Neutrophil CXCR4	0	0	110805222	0.5	1	1	0	0
AC010735.2	Neutrophil CXCR4	0	0	110805222	0.5	1	1	0	0
AC010745.1	Neutrophil CXCR4	0	0	110805222	0.5	1	1	0	0
AC010754.1	Neutrophil CXCR4	0	-0.000126889	1.108e+08	0.499976	0.477682	0.941061	0	0.00477008
AC010761.1	Neutrophil CXCR4	0.000320911	0.00020247	110810419	0.500023	0.621538	1	0.00945984	0.00477008
AC010761.5	Neutrophil CXCR4	0	0	110805222	0.5	1	1	0	0
AC010761.6	Neutrophil CXCR4	0	0	110805222	0.5	1	1	0	0
AC010776.1	Neutrophil CXCR4	0	0	110805222	0.5	1	1	0	0
AC010809.1	Neutrophil CXCR4	0.000186841	-0.000296238	110794560	0.499952	0.521774	0.981481	0.00945984	0.0190803
AC010809.2	Neutrophil CXCR4	0.000572556	0.00034192	110815616	0.500047	0.485045	0.941061	0.0189197	0.00954016
AC010809.3	Neutrophil CXCR4	0	0	110805222	0.5	1	1	0	0
AC010834.1	Neutrophil CXCR4	0	0	110805222	0.5	1	1	0	0
AC010834.2	Neutrophil CXCR4	0	0	110805222	0.5	1	1	0	0
AC010834.3	Neutrophil CXCR4	0	0	110805222	0.5	1	1	0	0
AC010857.1	Neutrophil CXCR4	0	0	110805222	0.5	1	1	0	0
AC010864.1	Neutrophil CXCR4	0.00170913	6.10803e-05	110809872	0.500021	0.888882	1	0.0662189	0.0620111
AC010883.1	Neutrophil CXCR4	0.00019122	-0.00115037	110757560	0.499785	0.0644881	0.325956	0.00945984	0.0524709
AC010884.1	Neutrophil CXCR4	0	-0.000116474	1.108e+08	0.499976	0.477682	0.941061	0	0.00477008
AC010889.1	Neutrophil CXCR4	0	-0.000187879	110794651	0.499952	0.31528	0.811511	0	0.00954016
AC010890.1	Neutrophil CXCR4	0	0	110805222	0.5	1	1	0	0
AC010894.2	Neutrophil CXCR4	0.000562135	-0.00078615	1.10768e+08	0.499832	0.165955	0.570119	0.0189197	0.0524709
AC010904.2	Neutrophil CXCR4	0.000279115	0.000163945	110810419	0.500023	0.621538	1	0.00945984	0.00477008
AC010931.2	Neutrophil CXCR4	0.000769186	0.000663171	110831384	0.500118	0.0788375	0.378962	0.0283795	0.00477008
AC010969.2	Neutrophil CXCR4	0.00182444	0.00117658	1.10842e+08	0.500165	0.139538	0.555099	0.0567591	0.0238504
AC010973.2	Neutrophil CXCR4	0	0	110805222	0.5	1	1	0	0
AC010974.1	Neutrophil CXCR4	0	0	110805222	0.5	1	1	0	0
AC010976.1	Neutrophil CXCR4	0.000333597	-2.93832e-05	110799849	0.499976	0.718165	1	0.00945984	0.0143102
AC010980.2	Neutrophil CXCR4	0.0125326	0.0115329	111297526	0.502221	6.77238e-18	1.54141e-16	0.482452	0.0381607
AC010997.3	Neutrophil CXCR4	0	0	110805222	0.5	1	1	0	0
AC010997.4	Neutrophil CXCR4	0	0	110805222	0.5	1	1	0	0
AC010998.3	Neutrophil CXCR4	0.000300178	0.000185052	110810419	0.500023	0.621538	1	0.00945984	0.00477008
AC010999.2	Neutrophil CXCR4	0	0	110805222	0.5	1	1	0	0
AC011005.1	Neutrophil CXCR4	0.000220401	-7.43412e-05	110805132	0.5	0.994461	1	0.00945984	0.00954016
AC011008.1	Neutrophil CXCR4	0	0	110805222	0.5	1	1	0	0
AC011043.1	Neutrophil CXCR4	0	-0.00062456	110784080	0.499905	0.155538	0.555099	0	0.0190803
AC011092.2	Neutrophil CXCR4	0	-0.000622707	1.10779e+08	0.499881	0.112307	0.487176	0	0.0238504
AC011124.1	Neutrophil CXCR4	0	-0.000371057	1.10789e+08	0.499928	0.218722	0.670304	0	0.0143102
AC011195.2	Neutrophil CXCR4	0	-0.000130332	1.108e+08	0.499976	0.477682	0.941061	0	0.00477008
AC011247.1	Neutrophil CXCR4	0.000292444	0.000292444	110815704	0.500047	0.159078	0.555099	0.00945984	0
AC011287.1	Neutrophil CXCR4	0.00180623	0.000191332	110804615	0.499997	0.985809	1	0.0662189	0.0667811
AC011290.1	Neutrophil CXCR4	0	-0.000116382	1.108e+08	0.499976	0.477682	0.941061	0	0.00477008
AC011298.1	Neutrophil CXCR4	0	0	110805222	0.5	1	1	0	0
AC011337.1	Neutrophil CXCR4	0.000508436	0.000255605	110815615	0.500047	0.485087	0.941061	0.0189197	0.00954016
AC011363.1	Neutrophil CXCR4	0	0	110805222	0.5	1	1	0	0
AC011365.1	Neutrophil CXCR4	0.0002864	3.36953e-07	110805134	0.5	0.994585	1	0.00945984	0.00954016
AC011365.2	Neutrophil CXCR4	0	0	110805222	0.5	1	1	0	0
AC011374.1	Neutrophil CXCR4	0	-6.14455e-05	1.108e+08	0.499976	0.477682	0.941061	0	0.00477008
AC011374.2	Neutrophil CXCR4	0.00038704	-0.000284391	110789279	0.499928	0.381857	0.925544	0.00945984	0.0238504
AC011383.1	Neutrophil CXCR4	0	0	110805222	0.5	1	1	0	0
AC011389.1	Neutrophil CXCR4	0	0	110805222	0.5	1	1	0	0
AC011405.1	Neutrophil CXCR4	0.000195995	9.89723e-05	110810419	0.500023	0.621538	1	0.00945984	0.00477008
AC011416.3	Neutrophil CXCR4	0	-0.000102093	1.108e+08	0.499976	0.477682	0.941061	0	0.00477008
AC011444.1	Neutrophil CXCR4	0	-0.000313868	110794651	0.499952	0.31528	0.811511	0	0.00954016
AC011444.2	Neutrophil CXCR4	0.000926508	0.000188012	110815437	0.500046	0.664271	1	0.0378394	0.0286205
AC011444.3	Neutrophil CXCR4	0.00056447	0.000308769	110815616	0.500047	0.485045	0.941061	0.0189197	0.00954016
AC011445.2	Neutrophil CXCR4	0.00838376	-0.00313832	110628493	0.499203	0.038369	0.218245	0.312175	0.472238
AC011446.1	Neutrophil CXCR4	0.000233378	-0.000156848	110799846	0.499976	0.718014	1	0.00945984	0.0143102
AC011446.2	Neutrophil CXCR4	0.000650555	9.00066e-06	110804956	0.499999	0.990512	1	0.0283795	0.0286205
AC011447.3	Neutrophil CXCR4	0.00103079	-4.2645e-05	110804864	0.499998	0.988936	1	0.0378394	0.0381607
AC011450.1	Neutrophil CXCR4	0.000701627	-0.000540063	110783816	0.499903	0.425011	0.941061	0.0283795	0.0477008
AC011451.1	Neutrophil CXCR4	0	0	110805222	0.5	1	1	0	0
AC011453.1	Neutrophil CXCR4	0	0	110805222	0.5	1	1	0	0
AC011462.2	Neutrophil CXCR4	0	0	110805222	0.5	1	1	0	0
AC011466.1	Neutrophil CXCR4	0.000206785	-0.000883248	110768135	0.499833	0.115062	0.495922	0.00945984	0.0429307
AC011466.3	Neutrophil CXCR4	0	-0.00013558	1.108e+08	0.499976	0.477682	0.941061	0	0.00477008
AC011468.5	Neutrophil CXCR4	0.000293015	0.000122979	110805134	0.5	0.994585	1	0.00945984	0.00954016
AC011471.2	Neutrophil CXCR4	0	0	110805222	0.5	1	1	0	0
AC011472.1	Neutrophil CXCR4	0	0	110805222	0.5	1	1	0	0
AC011472.4	Neutrophil CXCR4	0	0	110805222	0.5	1	1	0	0
AC011476.3	Neutrophil CXCR4	0.00428922	0.00191008	1.10873e+08	0.500304	0.126092	0.532069	0.151357	0.0906316
AC011481.1	Neutrophil CXCR4	0	-0.000128637	1.108e+08	0.499976	0.477682	0.941061	0	0.00477008
AC011481.2	Neutrophil CXCR4	0	-0.000381033	1.10789e+08	0.499928	0.218722	0.670304	0	0.0143102
AC011484.1	Neutrophil CXCR4	0	0	110805222	0.5	1	1	0	0
AC011495.2	Neutrophil CXCR4	0	0	110805222	0.5	1	1	0	0
AC011495.3	Neutrophil CXCR4	0	0	110805222	0.5	1	1	0	0
AC011498.1	Neutrophil CXCR4	0	-0.000279693	110794651	0.499952	0.31528	0.811511	0	0.00954016
AC011498.2	Neutrophil CXCR4	0	0	110805222	0.5	1	1	0	0
AC011498.4	Neutrophil CXCR4	0.0040493	-0.00533982	1.10545e+08	0.498826	0.000377785	0.00349144	0.151357	0.386377
AC011498.6	Neutrophil CXCR4	0.000270916	0.000270916	110815704	0.500047	0.159078	0.555099	0.00945984	0
AC011503.1	Neutrophil CXCR4	0	0	110805222	0.5	1	1	0	0
AC011509.1	Neutrophil CXCR4	0	0	110805222	0.5	1	1	0	0
AC011511.1	Neutrophil CXCR4	0	0	110805222	0.5	1	1	0	0
AC011511.3	Neutrophil CXCR4	0	0	110805222	0.5	1	1	0	0
AC011511.5	Neutrophil CXCR4	0.00254957	0.0010142	110846539	0.500186	0.266745	0.77168	0.104058	0.0667811
AC011523.1	Neutrophil CXCR4	0.000302065	0.000302065	110815704	0.500047	0.159078	0.555099	0.00945984	0
AC011524.2	Neutrophil CXCR4	0	0	110805222	0.5	1	1	0	0
AC011525.2	Neutrophil CXCR4	0	0	110805222	0.5	1	1	0	0
AC011591.1	Neutrophil CXCR4	0	0	110805222	0.5	1	1	0	0
AC011595.2	Neutrophil CXCR4	0	0	110805222	0.5	1	1	0	0
AC011603.2	Neutrophil CXCR4	0.00114589	-0.000653654	110762597	0.499808	0.200234	0.660465	0.0378394	0.0763213
AC011603.3	Neutrophil CXCR4	0	0	110805222	0.5	1	1	0	0
AC011611.2	Neutrophil CXCR4	0.000496391	0.000496391	110826186	0.500095	0.0464208	0.250026	0.0189197	0
AC011611.4	Neutrophil CXCR4	0.000515884	0.000275519	110815617	0.500047	0.485003	0.941061	0.0189197	0.00954016
AC011632.1	Neutrophil CXCR4	0.000261973	0.000261973	110815704	0.500047	0.159078	0.555099	0.00945984	0
AC011632.2	Neutrophil CXCR4	0	0	110805222	0.5	1	1	0	0
AC011676.1	Neutrophil CXCR4	0.00784108	0.00449314	110987456	0.500822	0.00170279	0.0142295	0.302715	0.138332
AC011676.2	Neutrophil CXCR4	0	-0.000237631	110794651	0.499952	0.31528	0.811511	0	0.00954016
AC011676.3	Neutrophil CXCR4	0	-0.000352577	110794651	0.499952	0.31528	0.811511	0	0.00954016
AC011700.1	Neutrophil CXCR4	0	0	110805222	0.5	1	1	0	0
AC011731.1	Neutrophil CXCR4	0	0	110805222	0.5	1	1	0	0
AC011773.1	Neutrophil CXCR4	0	0	110805222	0.5	1	1	0	0
AC011773.3	Neutrophil CXCR4	0	0	110805222	0.5	1	1	0	0
AC011773.4	Neutrophil CXCR4	0.000522801	0.000522801	110826186	0.500095	0.0464208	0.250026	0.0189197	0
AC011815.1	Neutrophil CXCR4	0.000525883	0.000288984	110815615	0.500047	0.485087	0.941061	0.0189197	0.00954016
AC011815.2	Neutrophil CXCR4	0.00107898	-0.000186768	1.10789e+08	0.499927	0.573965	1	0.0378394	0.0524709
AC011816.2	Neutrophil CXCR4	0.000416561	0.000112612	110815613	0.500047	0.485171	0.941061	0.0189197	0.00954016
AC011825.2	Neutrophil CXCR4	0	0	110805222	0.5	1	1	0	0
AC011825.4	Neutrophil CXCR4	0.000279767	4.84615e-05	110805133	0.5	0.994523	1	0.00945984	0.00954016
AC011899.2	Neutrophil CXCR4	0.000255229	-0.00089256	110768135	0.499833	0.115062	0.495922	0.00945984	0.0429307
AC011899.3	Neutrophil CXCR4	0.00187141	-0.00170121	1.10736e+08	0.499688	0.0946715	0.430706	0.0567591	0.119252
AC011912.1	Neutrophil CXCR4	0.000549683	-0.000147288	110794477	0.499952	0.60976	1	0.0189197	0.0286205
AC011921.1	Neutrophil CXCR4	0.000544293	0.000433633	1.10821e+08	0.500071	0.223907	0.670304	0.0189197	0.00477008
AC011933.3	Neutrophil CXCR4	0	0	110805222	0.5	1	1	0	0
AC011939.3	Neutrophil CXCR4	0.000291877	-0.00010979	110799849	0.499976	0.718165	1	0.00945984	0.0143102
AC011944.1	Neutrophil CXCR4	0.000339225	-6.23628e-05	110794564	0.499952	0.52193	0.981481	0.00945984	0.0190803
AC011978.2	Neutrophil CXCR4	0.00112287	-1.39628e-05	110804780	0.499998	0.987778	1	0.0472992	0.0477008
AC011990.1	Neutrophil CXCR4	0.000241324	-0.000532977	110778707	0.49988	0.207825	0.670304	0.00945984	0.0333906
AC011997.1	Neutrophil CXCR4	0	-0.000709897	110773509	0.499857	0.081947	0.386676	0	0.0286205
AC012065.3	Neutrophil CXCR4	0	-0.000117026	1.108e+08	0.499976	0.477682	0.941061	0	0.00477008
AC012065.4	Neutrophil CXCR4	0	-9.04415e-05	1.108e+08	0.499976	0.477682	0.941061	0	0.00477008
AC012073.1	Neutrophil CXCR4	0.000314576	0.00018942	110810419	0.500023	0.621538	1	0.00945984	0.00477008
AC012074.1	Neutrophil CXCR4	0	-0.000186511	110794651	0.499952	0.31528	0.811511	0	0.00954016
AC012085.2	Neutrophil CXCR4	0	0	110805222	0.5	1	1	0	0
AC012123.1	Neutrophil CXCR4	0	0	110805222	0.5	1	1	0	0
AC012146.3	Neutrophil CXCR4	0	0	110805222	0.5	1	1	0	0
AC012150.1	Neutrophil CXCR4	0.000476963	-0.000180583	110794475	0.499952	0.609693	1	0.0189197	0.0286205
AC012150.2	Neutrophil CXCR4	0.0001948	-0.000233105	110799846	0.499976	0.718014	1	0.00945984	0.0143102
AC012184.1	Neutrophil CXCR4	0	-0.000272476	110794651	0.499952	0.31528	0.811511	0	0.00954016
AC012184.4	Neutrophil CXCR4	0.00023959	-0.00116103	110757562	0.499785	0.0644993	0.325956	0.00945984	0.0524709
AC012213.2	Neutrophil CXCR4	0	0	110805222	0.5	1	1	0	0
AC012213.3	Neutrophil CXCR4	0.000289461	0.000289461	110815704	0.500047	0.159078	0.555099	0.00945984	0
AC012236.1	Neutrophil CXCR4	0.00828155	0.00384204	110960894	0.500702	0.0117186	0.0808683	0.312175	0.171723
AC012254.1	Neutrophil CXCR4	0	-8.3763e-05	1.108e+08	0.499976	0.477682	0.941061	0	0.00477008
AC012254.3	Neutrophil CXCR4	0	0	110805222	0.5	1	1	0	0
AC012291.2	Neutrophil CXCR4	0.00287119	-0.00199552	1.10725e+08	0.499639	0.0967981	0.439147	0.0851386	0.157413
AC012306.2	Neutrophil CXCR4	0.00289524	0.000221498	1.1081e+08	0.500019	0.918241	1	0.104058	0.100172
AC012307.1	Neutrophil CXCR4	0	-0.000120558	1.108e+08	0.499976	0.477682	0.941061	0	0.00477008
AC012313.1	Neutrophil CXCR4	0.00245908	0.000488026	110825479	0.500091	0.59339	1	0.0945984	0.0763213
AC012313.2	Neutrophil CXCR4	0	0	110805222	0.5	1	1	0	0
AC012313.5	Neutrophil CXCR4	0	-0.000192745	1.108e+08	0.499976	0.477682	0.941061	0	0.00477008
AC012313.6	Neutrophil CXCR4	0	-0.000138353	1.108e+08	0.499976	0.477682	0.941061	0	0.00477008
AC012313.7	Neutrophil CXCR4	0	0	110805222	0.5	1	1	0	0
AC012313.8	Neutrophil CXCR4	0	0	110805222	0.5	1	1	0	0
AC012313.9	Neutrophil CXCR4	0	0	110805222	0.5	1	1	0	0
AC012317.1	Neutrophil CXCR4	0	0	110805222	0.5	1	1	0	0
AC012358.1	Neutrophil CXCR4	0	0	110805222	0.5	1	1	0	0
AC012358.3	Neutrophil CXCR4	0.0029687	0.000718326	110825399	0.500091	0.614552	1	0.104058	0.0858615
AC012360.1	Neutrophil CXCR4	0	-0.0002994	1.10789e+08	0.499928	0.218722	0.670304	0	0.0143102
AC012360.2	Neutrophil CXCR4	0	0	110805222	0.5	1	1	0	0
AC012360.3	Neutrophil CXCR4	0.00148459	-0.000626017	110772988	0.499855	0.376539	0.924144	0.0567591	0.0858615
AC012368.1	Neutrophil CXCR4	0.120218	-0.0437868	1.09031e+08	0.491993	2.45071e-09	3.67549e-08	4.27585	5.88628
AC012368.2	Neutrophil CXCR4	0.00145739	-0.00235146	1.10704e+08	0.499544	0.025682	0.157269	0.0567591	0.147873
AC012377.1	Neutrophil CXCR4	0.000242049	0.000242049	110815704	0.500047	0.159078	0.555099	0.00945984	0
AC012378.1	Neutrophil CXCR4	0	0	110805222	0.5	1	1	0	0
AC012378.2	Neutrophil CXCR4	0	0	110805222	0.5	1	1	0	0
AC012409.2	Neutrophil CXCR4	0.00079374	-0.000173888	110794390	0.499951	0.660785	1	0.0283795	0.0381607
AC012414.5	Neutrophil CXCR4	0	0	110805222	0.5	1	1	0	0
AC012417.1	Neutrophil CXCR4	0	0	110805222	0.5	1	1	0	0
AC012435.2	Neutrophil CXCR4	0.000324393	-0.000258048	110789279	0.499928	0.381857	0.925544	0.00945984	0.0238504
AC012442.1	Neutrophil CXCR4	0.000273765	0.000167398	110810419	0.500023	0.621538	1	0.00945984	0.00477008
AC012447.1	Neutrophil CXCR4	0.00514014	0.00267218	110862114	0.500257	0.189687	0.632909	0.141898	0.0906316
AC012464.3	Neutrophil CXCR4	0	0	110805222	0.5	1	1	0	0
AC012467.1	Neutrophil CXCR4	0.00020098	0.00020098	110815704	0.500047	0.159078	0.555099	0.00945984	0
AC012467.2	Neutrophil CXCR4	0.000457976	-0.000384387	1.10789e+08	0.499928	0.472669	0.941061	0.0189197	0.0333906
AC012485.2	Neutrophil CXCR4	0.000529217	0.000529217	110826186	0.500095	0.0464208	0.250026	0.0189197	0
AC012485.3	Neutrophil CXCR4	0.000202656	-3.2623e-05	110805133	0.5	0.994523	1	0.00945984	0.00954016
AC012499.1	Neutrophil CXCR4	0	0	110805222	0.5	1	1	0	0
AC012507.2	Neutrophil CXCR4	0	-0.000114643	1.108e+08	0.499976	0.477682	0.941061	0	0.00477008
AC012508.1	Neutrophil CXCR4	0	0	110805222	0.5	1	1	0	0
AC012510.1	Neutrophil CXCR4	0.00178358	0.000940127	110841601	0.500164	0.191387	0.636121	0.0662189	0.0333906
AC012511.1	Neutrophil CXCR4	0	0	110805222	0.5	1	1	0	0
AC012557.1	Neutrophil CXCR4	0.000305744	0.000305744	110815704	0.500047	0.159078	0.555099	0.00945984	0
AC012557.2	Neutrophil CXCR4	0.000266605	-0.000211633	110794563	0.499952	0.521891	0.981481	0.00945984	0.0190803
AC012558.1	Neutrophil CXCR4	0	0	110805222	0.5	1	1	0	0
AC012588.1	Neutrophil CXCR4	0	0	110805222	0.5	1	1	0	0
AC012593.1	Neutrophil CXCR4	0.00112989	0.000177365	110804873	0.499998	0.989214	1	0.0378394	0.0381607
AC012594.1	Neutrophil CXCR4	0	-0.000341411	1.10789e+08	0.499928	0.218722	0.670304	0	0.0143102
AC012603.1	Neutrophil CXCR4	0.000286047	0.000286047	110815704	0.500047	0.159078	0.555099	0.00945984	0
AC012613.2	Neutrophil CXCR4	0	0	110805222	0.5	1	1	0	0
AC012615.1	Neutrophil CXCR4	0.00803994	0.00374418	110945237	0.500632	0.020458	0.12983	0.293255	0.166953
AC012615.2	Neutrophil CXCR4	0	-8.07645e-05	1.108e+08	0.499976	0.477682	0.941061	0	0.00477008
AC012615.4	Neutrophil CXCR4	0	0	110805222	0.5	1	1	0	0
AC012629.2	Neutrophil CXCR4	0.000321968	0.000187674	110810419	0.500023	0.621538	1	0.00945984	0.00477008
AC012640.1	Neutrophil CXCR4	0.000466866	-0.000101301	1.108e+08	0.499975	0.781448	1	0.0189197	0.0238504
AC012640.2	Neutrophil CXCR4	0.000968383	0.000639537	110820815	0.50007	0.392395	0.937352	0.0283795	0.0143102
AC012640.3	Neutrophil CXCR4	0	0	110805222	0.5	1	1	0	0
AC012640.4	Neutrophil CXCR4	0.000286224	0.000286224	110815704	0.500047	0.159078	0.555099	0.00945984	0
AC012645.1	Neutrophil CXCR4	0.00845308	-0.0102611	1.10375e+08	0.498057	1.29603e-05	0.000144642	0.302715	0.691662
AC012645.3	Neutrophil CXCR4	0.000707548	-0.000497161	110783814	0.499903	0.424968	0.941061	0.0283795	0.0477008
AC012645.4	Neutrophil CXCR4	0.00054677	-0.00056387	1.10779e+08	0.49988	0.281159	0.790549	0.0189197	0.0429307
AC012651.1	Neutrophil CXCR4	0	-0.000344337	1.10789e+08	0.499928	0.218722	0.670304	0	0.0143102
AC012673.1	Neutrophil CXCR4	0	-0.000353725	1.10789e+08	0.499928	0.218722	0.670304	0	0.0143102
AC013264.1	Neutrophil CXCR4	0.000680382	-0.000441574	110783906	0.499904	0.365086	0.901313	0.0189197	0.0381607
AC013270.1	Neutrophil CXCR4	0	-0.000207169	110794651	0.499952	0.31528	0.811511	0	0.00954016
AC013275.1	Neutrophil CXCR4	0	0	110805222	0.5	1	1	0	0
AC013391.1	Neutrophil CXCR4	0	0	110805222	0.5	1	1	0	0
AC013394.1	Neutrophil CXCR4	0.0961769	0.0147079	111306143	0.50226	0.0308359	0.183221	3.47176	3.03377
AC013403.2	Neutrophil CXCR4	0.000210038	-0.000153432	110799847	0.499976	0.718064	1	0.00945984	0.0143102
AC013417.1	Neutrophil CXCR4	0	-0.000234588	110794651	0.499952	0.31528	0.811511	0	0.00954016
AC013448.1	Neutrophil CXCR4	0	0	110805222	0.5	1	1	0	0
AC013452.2	Neutrophil CXCR4	0	-0.000114079	1.108e+08	0.499976	0.477682	0.941061	0	0.00477008
AC013468.1	Neutrophil CXCR4	0	-0.000213065	110794651	0.499952	0.31528	0.811511	0	0.00954016
AC013470.2	Neutrophil CXCR4	0.000387589	5.52355e-05	110805134	0.5	0.994585	1	0.00945984	0.00954016
AC013472.3	Neutrophil CXCR4	0.000266186	0.000266186	110815704	0.500047	0.159078	0.555099	0.00945984	0
AC013549.1	Neutrophil CXCR4	0	0	110805222	0.5	1	1	0	0
AC013553.3	Neutrophil CXCR4	0	0	110805222	0.5	1	1	0	0
AC013553.4	Neutrophil CXCR4	0	0	110805222	0.5	1	1	0	0
AC013565.3	Neutrophil CXCR4	0.000497633	0.000290475	110815616	0.500047	0.485045	0.941061	0.0189197	0.00954016
AC013652.1	Neutrophil CXCR4	0.0013287	0.000105846	110794312	0.499951	0.695205	1	0.0378394	0.0477008
AC013652.2	Neutrophil CXCR4	0	0	110805222	0.5	1	1	0	0
AC013714.1	Neutrophil CXCR4	0	0	110805222	0.5	1	1	0	0
AC013726.1	Neutrophil CXCR4	0	0	110805222	0.5	1	1	0	0
AC013731.1	Neutrophil CXCR4	0	0	110805222	0.5	1	1	0	0
AC015468.3	Neutrophil CXCR4	0	0	110805222	0.5	1	1	0	0
AC015660.1	Neutrophil CXCR4	0	0	110805222	0.5	1	1	0	0
AC015660.3	Neutrophil CXCR4	0	0	110805222	0.5	1	1	0	0
AC015674.1	Neutrophil CXCR4	0.000239792	-0.000185691	110794564	0.499952	0.52193	0.981481	0.00945984	0.0190803
AC015689.1	Neutrophil CXCR4	0	-0.000112147	1.108e+08	0.499976	0.477682	0.941061	0	0.00477008
AC015712.1	Neutrophil CXCR4	0	0	110805222	0.5	1	1	0	0
AC015712.2	Neutrophil CXCR4	0.00159439	0.00128198	110857543	0.500236	0.0129377	0.0879685	0.0567591	0.00954016
AC015712.4	Neutrophil CXCR4	0	0	110805222	0.5	1	1	0	0
AC015722.2	Neutrophil CXCR4	0	0	110805222	0.5	1	1	0	0
AC015726.1	Neutrophil CXCR4	0.000582801	-0.00159122	110731056	0.499665	0.0258335	0.157857	0.0189197	0.0858615
AC015727.1	Neutrophil CXCR4	0	0	110805222	0.5	1	1	0	0
AC015802.4	Neutrophil CXCR4	0.000289095	-0.00102606	110762853	0.499809	0.0860657	0.398307	0.00945984	0.0477008
AC015802.6	Neutrophil CXCR4	0.00339211	-0.00936642	110386622	0.498111	2.13949e-07	2.79437e-06	0.122978	0.500859
AC015813.1	Neutrophil CXCR4	0.00112327	0.000910837	110836583	0.500142	0.0853977	0.39714	0.0378394	0.00954016
AC015813.3	Neutrophil CXCR4	0	0	110805222	0.5	1	1	0	0
AC015813.8	Neutrophil CXCR4	0	0	110805222	0.5	1	1	0	0
AC015818.2	Neutrophil CXCR4	0	0	110805222	0.5	1	1	0	0
AC015818.4	Neutrophil CXCR4	0	0	110805222	0.5	1	1	0	0
AC015819.1	Neutrophil CXCR4	0.00614044	0.0036271	110951081	0.500658	0.00423039	0.03282	0.236496	0.104942
AC015819.2	Neutrophil CXCR4	0.00601704	0.00426541	1.10978e+08	0.500778	0.000207724	0.00199023	0.227036	0.0715512
AC015845.2	Neutrophil CXCR4	0	-0.000317137	110794651	0.499952	0.31528	0.811511	0	0.00954016
AC015849.1	Neutrophil CXCR4	0	0	110805222	0.5	1	1	0	0
AC015849.3	Neutrophil CXCR4	0.000443353	-0.000536508	110783902	0.499904	0.364996	0.901313	0.0189197	0.0381607
AC015849.5	Neutrophil CXCR4	0	0	110805222	0.5	1	1	0	0
AC015908.2	Neutrophil CXCR4	0.000255597	2.24864e-05	110805134	0.5	0.994585	1	0.00945984	0.00954016
AC015908.3	Neutrophil CXCR4	0	0	110805222	0.5	1	1	0	0
AC015908.4	Neutrophil CXCR4	0	0	110805222	0.5	1	1	0	0
AC015909.2	Neutrophil CXCR4	0	0	110805222	0.5	1	1	0	0
AC015911.6	Neutrophil CXCR4	0	-0.00024874	110794651	0.499952	0.31528	0.811511	0	0.00954016
AC015912.1	Neutrophil CXCR4	0.000388781	0.000272307	1.10821e+08	0.500071	0.223966	0.670304	0.0189197	0.00477008
AC015912.3	Neutrophil CXCR4	0.0733583	-0.0544775	1.0833e+08	0.48883	2.20559e-20	5.52935e-19	2.78119	5.03244
AC015917.2	Neutrophil CXCR4	0	0	110805222	0.5	1	1	0	0
AC015922.2	Neutrophil CXCR4	0	0	110805222	0.5	1	1	0	0
AC015922.3	Neutrophil CXCR4	0.000471037	-5.57119e-05	110805043	0.499999	0.992188	1	0.0189197	0.0190803
AC015936.1	Neutrophil CXCR4	0.000348035	0.000348035	110815704	0.500047	0.159078	0.555099	0.00945984	0
AC015936.2	Neutrophil CXCR4	0	0	110805222	0.5	1	1	0	0
AC015961.2	Neutrophil CXCR4	0	0	110805222	0.5	1	1	0	0
AC015967.1	Neutrophil CXCR4	0	-0.000379652	1.10789e+08	0.499928	0.218722	0.670304	0	0.0143102
AC015971.1	Neutrophil CXCR4	0.000741499	-0.000353047	110789099	0.499927	0.531714	0.994971	0.0283795	0.0429307
AC015977.2	Neutrophil CXCR4	0	0	110805222	0.5	1	1	0	0
AC015982.1	Neutrophil CXCR4	0.00156223	-0.000105457	110794214	0.49995	0.719771	1	0.0472992	0.057241
AC015983.2	Neutrophil CXCR4	0	0	110805222	0.5	1	1	0	0
AC015987.1	Neutrophil CXCR4	0.000381891	-0.000467316	110783898	0.499904	0.364906	0.901313	0.0189197	0.0381607
AC016027.1	Neutrophil CXCR4	0.000376188	-2.16494e-05	1.1081e+08	0.500023	0.75904	1	0.0189197	0.0143102
AC016042.1	Neutrophil CXCR4	0.000271508	-0.000434733	110783993	0.499904	0.281003	0.790549	0.00945984	0.0286205
AC016065.1	Neutrophil CXCR4	0.000785362	-0.000736195	110778524	0.49988	0.337656	0.853347	0.0283795	0.0524709
AC016205.1	Neutrophil CXCR4	0.00132367	0.000181202	110799514	0.499974	0.847942	1	0.0472992	0.0524709
AC016252.1	Neutrophil CXCR4	0.000234129	0.000234129	110815704	0.500047	0.159078	0.555099	0.00945984	0
AC016257.1	Neutrophil CXCR4	0.000237302	-0.000184921	110799846	0.499976	0.718014	1	0.00945984	0.0143102
AC016355.1	Neutrophil CXCR4	0.000590057	0.000351481	110815616	0.500047	0.485045	0.941061	0.0189197	0.00954016
AC016383.2	Neutrophil CXCR4	0.000338263	0.000239864	110810419	0.500023	0.621538	1	0.00945984	0.00477008
AC016394.1	Neutrophil CXCR4	0.000182429	-0.000511955	110794560	0.499952	0.521774	0.981481	0.00945984	0.0190803
AC016396.1	Neutrophil CXCR4	0	0	110805222	0.5	1	1	0	0
AC016405.2	Neutrophil CXCR4	0	0	110805222	0.5	1	1	0	0
AC016405.3	Neutrophil CXCR4	0.00080608	-0.000197303	110794386	0.499951	0.660668	1	0.0283795	0.0381607
AC016493.1	Neutrophil CXCR4	0	0	110805222	0.5	1	1	0	0
AC016550.2	Neutrophil CXCR4	0	0	110805222	0.5	1	1	0	0
AC016575.1	Neutrophil CXCR4	0	0	110805222	0.5	1	1	0	0
AC016588.2	Neutrophil CXCR4	0.000897877	0.000414309	110826008	0.500094	0.323441	0.825258	0.0378394	0.0190803
AC016590.1	Neutrophil CXCR4	0	0	110805222	0.5	1	1	0	0
AC016590.3	Neutrophil CXCR4	0	0	110805222	0.5	1	1	0	0
AC016629.2	Neutrophil CXCR4	0	0	110805222	0.5	1	1	0	0
AC016644.1	Neutrophil CXCR4	0	0	110805222	0.5	1	1	0	0
AC016683.1	Neutrophil CXCR4	0	0	110805222	0.5	1	1	0	0
AC016687.3	Neutrophil CXCR4	0.000449691	-0.000417923	1.10789e+08	0.499928	0.472559	0.941061	0.0189197	0.0333906
AC016700.3	Neutrophil CXCR4	0.000221277	-4.91499e-05	110805132	0.5	0.994461	1	0.00945984	0.00954016
AC016705.2	Neutrophil CXCR4	0	-0.000144238	1.108e+08	0.499976	0.477682	0.941061	0	0.00477008
AC016708.1	Neutrophil CXCR4	0	-0.000512994	110784080	0.499905	0.155538	0.555099	0	0.0190803
AC016717.2	Neutrophil CXCR4	0	-0.000126596	1.108e+08	0.499976	0.477682	0.941061	0	0.00477008
AC016722.2	Neutrophil CXCR4	0	0	110805222	0.5	1	1	0	0
AC016723.1	Neutrophil CXCR4	0.000226751	-0.000250712	110794561	0.499952	0.521813	0.981481	0.00945984	0.0190803
AC016727.1	Neutrophil CXCR4	0.00747543	0.00173473	1.10871e+08	0.500299	0.310533	0.811511	0.283795	0.224194
AC016735.1	Neutrophil CXCR4	0.000253058	0.000253058	110815704	0.500047	0.159078	0.555099	0.00945984	0
AC016737.1	Neutrophil CXCR4	0.000506357	-0.000257962	1.10789e+08	0.499928	0.472752	0.941061	0.0189197	0.0333906
AC016738.1	Neutrophil CXCR4	0	0	110805222	0.5	1	1	0	0
AC016745.1	Neutrophil CXCR4	0	0	110805222	0.5	1	1	0	0
AC016745.2	Neutrophil CXCR4	0.000549336	0.000347672	110815617	0.500047	0.485003	0.941061	0.0189197	0.00954016
AC016773.1	Neutrophil CXCR4	0.000532411	0.000397337	1.10821e+08	0.500071	0.223937	0.670304	0.0189197	0.00477008
AC016825.1	Neutrophil CXCR4	0	0	110805222	0.5	1	1	0	0
AC016831.4	Neutrophil CXCR4	0.00711114	0.00075807	110808305	0.500014	0.963024	1	0.255416	0.252814
AC016831.5	Neutrophil CXCR4	0	-0.000228003	110794651	0.499952	0.31528	0.811511	0	0.00954016
AC016831.6	Neutrophil CXCR4	0.107407	-0.00838888	1.10294e+08	0.497693	0.0513583	0.271337	3.78394	4.26922
AC016866.1	Neutrophil CXCR4	0.000282258	0.000282258	110815704	0.500047	0.159078	0.555099	0.00945984	0
AC016876.1	Neutrophil CXCR4	0.0011289	0.000622589	110826010	0.500094	0.323394	0.825258	0.0378394	0.0190803
AC016876.3	Neutrophil CXCR4	0.000586758	-0.000188601	1.108e+08	0.499975	0.78137	1	0.0189197	0.0238504
AC016877.1	Neutrophil CXCR4	0	0	110805222	0.5	1	1	0	0
AC016877.3	Neutrophil CXCR4	0	0	110805222	0.5	1	1	0	0
AC016888.1	Neutrophil CXCR4	0	0	110805222	0.5	1	1	0	0
AC016907.2	Neutrophil CXCR4	0.000272855	-0.000312059	110789278	0.499928	0.381827	0.925544	0.00945984	0.0238504
AC016957.2	Neutrophil CXCR4	0.0179639	-0.00423255	1.10589e+08	0.499023	0.0663104	0.333503	0.671649	0.868155
AC016968.1	Neutrophil CXCR4	0	0	110805222	0.5	1	1	0	0
AC017002.3	Neutrophil CXCR4	0.00305755	0.00169245	110883337	0.500352	0.0321142	0.189356	0.122978	0.0524709
AC017002.5	Neutrophil CXCR4	0.00240216	0.00179456	1.10873e+08	0.500306	0.0147247	0.0974371	0.0851386	0.0238504
AC017007.5	Neutrophil CXCR4	0	0	110805222	0.5	1	1	0	0
AC017053.1	Neutrophil CXCR4	0.000526013	0.000445541	1.10821e+08	0.500071	0.223907	0.670304	0.0189197	0.00477008
AC017071.1	Neutrophil CXCR4	0	-0.000234217	110794651	0.499952	0.31528	0.811511	0	0.00954016
AC017074.1	Neutrophil CXCR4	0.000642398	0.000509422	1.10821e+08	0.500071	0.223907	0.670304	0.0189197	0.00477008
AC017076.1	Neutrophil CXCR4	0	0	110805222	0.5	1	1	0	0
AC017083.1	Neutrophil CXCR4	0.00124757	-0.000303788	110794198	0.49995	0.719381	1	0.0472992	0.057241
AC017083.2	Neutrophil CXCR4	0	-8.99404e-05	1.108e+08	0.499976	0.477682	0.941061	0	0.00477008
AC017083.3	Neutrophil CXCR4	0.00166339	-0.000342576	1.10778e+08	0.499878	0.450428	0.941061	0.0567591	0.0810914
AC017100.1	Neutrophil CXCR4	0.000474851	0.000338243	1.10821e+08	0.500071	0.223966	0.670304	0.0189197	0.00477008
AC017104.3	Neutrophil CXCR4	0	0	110805222	0.5	1	1	0	0
AC018358.1	Neutrophil CXCR4	0.000200369	0.000200369	110815704	0.500047	0.159078	0.555099	0.00945984	0
AC018362.1	Neutrophil CXCR4	0.000274377	-0.00141788	110736427	0.49969	0.0208235	0.131605	0.00945984	0.0715512
AC018362.2	Neutrophil CXCR4	0	-0.000106226	1.108e+08	0.499976	0.477682	0.941061	0	0.00477008
AC018410.1	Neutrophil CXCR4	0	0	110805222	0.5	1	1	0	0
AC018410.2	Neutrophil CXCR4	0.000213653	0.000213653	110815704	0.500047	0.159078	0.555099	0.00945984	0
AC018413.1	Neutrophil CXCR4	0.000954003	-0.00048784	1.10789e+08	0.499927	0.573776	1	0.0378394	0.0524709
AC018462.1	Neutrophil CXCR4	0	-9.96488e-05	1.108e+08	0.499976	0.477682	0.941061	0	0.00477008
AC018511.5	Neutrophil CXCR4	0	-0.000212736	1.108e+08	0.499976	0.477682	0.941061	0	0.00477008
AC018521.2	Neutrophil CXCR4	0	-0.000384911	1.10789e+08	0.499928	0.218722	0.670304	0	0.0143102
AC018521.4	Neutrophil CXCR4	0.00020354	8.61418e-05	110810418	0.500023	0.621606	1	0.00945984	0.00477008
AC018521.6	Neutrophil CXCR4	0	0	110805222	0.5	1	1	0	0
AC018521.7	Neutrophil CXCR4	0	0	110805222	0.5	1	1	0	0
AC018529.2	Neutrophil CXCR4	0.000491916	-0.000141229	1.108e+08	0.499975	0.781448	1	0.0189197	0.0238504
AC018552.3	Neutrophil CXCR4	0	0	110805222	0.5	1	1	0	0
AC018557.1	Neutrophil CXCR4	0.000213653	-0.000196735	110794563	0.499952	0.521891	0.981481	0.00945984	0.0190803
AC018557.2	Neutrophil CXCR4	0.000258596	0.000258596	110815704	0.500047	0.159078	0.555099	0.00945984	0
AC018618.1	Neutrophil CXCR4	0.000923761	0.000923761	110836668	0.500142	0.01472	0.0974261	0.0283795	0
AC018638.6	Neutrophil CXCR4	0.000781505	-0.000872427	110757398	0.499784	0.129822	0.541204	0.0283795	0.0715512
AC018638.7	Neutrophil CXCR4	0.00174597	-0.00201414	110709472	0.499568	0.0392927	0.222989	0.0662189	0.152643
AC018645.2	Neutrophil CXCR4	0.000575691	-9.78672e-05	1.108e+08	0.499975	0.781487	1	0.0189197	0.0238504
AC018647.2	Neutrophil CXCR4	0.00232778	0.000314906	1.1081e+08	0.500021	0.897763	1	0.0756787	0.0715512
AC018648.1	Neutrophil CXCR4	0	0	110805222	0.5	1	1	0	0
AC018682.1	Neutrophil CXCR4	0.000436778	0.000278462	1.10821e+08	0.500071	0.223966	0.670304	0.0189197	0.00477008
AC018690.1	Neutrophil CXCR4	0	-0.000150843	1.108e+08	0.499976	0.477682	0.941061	0	0.00477008
AC018716.2	Neutrophil CXCR4	0	0	110805222	0.5	1	1	0	0
AC018742.1	Neutrophil CXCR4	0.000761934	0.000184405	110810245	0.500023	0.811421	1	0.0283795	0.0238504
AC018761.1	Neutrophil CXCR4	0	-0.000127724	1.108e+08	0.499976	0.477682	0.941061	0	0.00477008
AC018761.2	Neutrophil CXCR4	0	-0.000247497	110794651	0.499952	0.31528	0.811511	0	0.00954016
AC018761.3	Neutrophil CXCR4	0.000211013	-0.000250356	110794562	0.499952	0.521852	0.981481	0.00945984	0.0190803
AC018767.1	Neutrophil CXCR4	0	0	110805222	0.5	1	1	0	0
AC018797.2	Neutrophil CXCR4	0.00421305	-0.00434926	1.10613e+08	0.499135	0.00567301	0.0426696	0.160817	0.333906
AC018809.2	Neutrophil CXCR4	0	0	110805222	0.5	1	1	0	0
AC018816.1	Neutrophil CXCR4	0.00507949	0.00126596	110861570	0.500254	0.279125	0.790549	0.189197	0.138332
AC018845.1	Neutrophil CXCR4	0	-0.000276819	110794651	0.499952	0.31528	0.811511	0	0.00954016
AC018845.3	Neutrophil CXCR4	0.000237596	5.78868e-05	110805134	0.5	0.994585	1	0.00945984	0.00954016
AC018946.1	Neutrophil CXCR4	0.000251759	0.000124633	110810418	0.500023	0.621606	1	0.00945984	0.00477008
AC019069.1	Neutrophil CXCR4	0.000855936	0.000533267	1.10831e+08	0.500118	0.185489	0.621411	0.0378394	0.0143102
AC019077.1	Neutrophil CXCR4	0	-0.000118681	1.108e+08	0.499976	0.477682	0.941061	0	0.00477008
AC019117.1	Neutrophil CXCR4	0	-0.000368785	1.10789e+08	0.499928	0.218722	0.670304	0	0.0143102
AC019129.2	Neutrophil CXCR4	0.000246649	0.000119106	110810418	0.500023	0.621606	1	0.00945984	0.00477008
AC019131.2	Neutrophil CXCR4	0.000219143	-3.29888e-05	110805132	0.5	0.994461	1	0.00945984	0.00954016
AC019155.3	Neutrophil CXCR4	0	0	110805222	0.5	1	1	0	0
AC019171.1	Neutrophil CXCR4	0.00106249	0.00106249	110836668	0.500142	0.01472	0.0974261	0.0283795	0
AC019186.1	Neutrophil CXCR4	0.000258089	0.000258089	110815704	0.500047	0.159078	0.555099	0.00945984	0
AC019197.1	Neutrophil CXCR4	0.000873013	0.000269706	1.10821e+08	0.50007	0.487653	0.941414	0.0378394	0.0238504
AC019205.1	Neutrophil CXCR4	0.000952292	0.000534715	110820814	0.50007	0.392425	0.937352	0.0283795	0.0143102
AC019254.1	Neutrophil CXCR4	0.00170966	-0.00134302	1.10757e+08	0.499782	0.258294	0.752313	0.0756787	0.119252
AC019257.1	Neutrophil CXCR4	0	0	110805222	0.5	1	1	0	0
AC019257.2	Neutrophil CXCR4	0	0	110805222	0.5	1	1	0	0
AC019257.7	Neutrophil CXCR4	0	0	110805222	0.5	1	1	0	0
AC019270.1	Neutrophil CXCR4	0	0	110805222	0.5	1	1	0	0
AC019330.1	Neutrophil CXCR4	0.000956465	-4.68301e-05	110794389	0.499951	0.660756	1	0.0283795	0.0381607
AC020558.1	Neutrophil CXCR4	0	-0.000235308	110794651	0.499952	0.31528	0.811511	0	0.00954016
AC020571.1	Neutrophil CXCR4	0.000651771	0.000651771	110836668	0.500142	0.01472	0.0974261	0.0283795	0
AC020594.1	Neutrophil CXCR4	0	-0.000129382	1.108e+08	0.499976	0.477682	0.941061	0	0.00477008
AC020611.2	Neutrophil CXCR4	0	-0.000137057	1.108e+08	0.499976	0.477682	0.941061	0	0.00477008
AC020636.1	Neutrophil CXCR4	0.00693349	-0.0271296	1.09576e+08	0.494455	2.31613e-20	5.7908e-19	0.283795	1.39286
AC020637.1	Neutrophil CXCR4	0.000265769	-0.00029109	110789279	0.499928	0.381857	0.925544	0.00945984	0.0238504
AC020656.1	Neutrophil CXCR4	0.00330124	-0.00107595	110730326	0.499662	0.141891	0.555099	0.104058	0.171723
AC020656.2	Neutrophil CXCR4	0	-0.00120984	1.10758e+08	0.499785	0.0331258	0.193873	0	0.0429307
AC020659.1	Neutrophil CXCR4	0.000565791	0.000344766	110815617	0.500047	0.485003	0.941061	0.0189197	0.00954016
AC020661.1	Neutrophil CXCR4	0.0035295	0.00179619	110877991	0.500328	0.0645511	0.325956	0.132438	0.0667811
AC020661.2	Neutrophil CXCR4	0	0	110805222	0.5	1	1	0	0
AC020661.3	Neutrophil CXCR4	0	0	110805222	0.5	1	1	0	0
AC020663.2	Neutrophil CXCR4	0	-0.000125383	1.108e+08	0.499976	0.477682	0.941061	0	0.00477008
AC020718.1	Neutrophil CXCR4	0	0	110805222	0.5	1	1	0	0
AC020741.1	Neutrophil CXCR4	0.00127893	-0.000303259	110788925	0.499926	0.605721	1	0.0472992	0.0620111
AC020743.1	Neutrophil CXCR4	0	0	110805222	0.5	1	1	0	0
AC020743.2	Neutrophil CXCR4	0.000226923	0.000114405	110810419	0.500023	0.621538	1	0.00945984	0.00477008
AC020763.1	Neutrophil CXCR4	0	0	110805222	0.5	1	1	0	0
AC020765.2	Neutrophil CXCR4	0.00282617	0.000626718	1.10841e+08	0.500162	0.369876	0.910933	0.113518	0.0810914
AC020779.2	Neutrophil CXCR4	0	0	110805222	0.5	1	1	0	0
AC020891.2	Neutrophil CXCR4	0	-0.00012415	1.108e+08	0.499976	0.477682	0.941061	0	0.00477008
AC020892.1	Neutrophil CXCR4	0	-0.000135003	1.108e+08	0.499976	0.477682	0.941061	0	0.00477008
AC020900.1	Neutrophil CXCR4	0.000389423	0.000295791	1.10821e+08	0.500071	0.223937	0.670304	0.0189197	0.00477008
AC020907.3	Neutrophil CXCR4	0.00275977	-0.00143944	1.1073e+08	0.499662	0.129313	0.540545	0.0945984	0.162183
AC020908.1	Neutrophil CXCR4	0	0	110805222	0.5	1	1	0	0
AC020909.2	Neutrophil CXCR4	0	-0.000131043	1.108e+08	0.499976	0.477682	0.941061	0	0.00477008
AC020909.3	Neutrophil CXCR4	0	-0.000102093	1.108e+08	0.499976	0.477682	0.941061	0	0.00477008
AC020910.4	Neutrophil CXCR4	0.000323038	0.000323038	110815704	0.500047	0.159078	0.555099	0.00945984	0
AC020911.1	Neutrophil CXCR4	0	-0.000151995	1.108e+08	0.499976	0.477682	0.941061	0	0.00477008
AC020911.2	Neutrophil CXCR4	0.00767114	-0.00385246	1.10681e+08	0.49944	0.10623	0.471624	0.264876	0.376836
AC020912.1	Neutrophil CXCR4	0.000219456	0.000219456	110815704	0.500047	0.159078	0.555099	0.00945984	0
AC020915.1	Neutrophil CXCR4	0.000208326	0.000104022	110810419	0.500023	0.621538	1	0.00945984	0.00477008
AC020915.3	Neutrophil CXCR4	0	-0.000733709	1.10779e+08	0.499881	0.112307	0.487176	0	0.0238504
AC020916.1	Neutrophil CXCR4	0.429303	0.0631643	112961160	0.509729	2.95039e-06	3.50678e-05	15.202	13.485
AC020916.2	Neutrophil CXCR4	0.000444396	0.000444396	110815704	0.500047	0.159078	0.555099	0.00945984	0
AC020917.2	Neutrophil CXCR4	0	-0.000155529	1.108e+08	0.499976	0.477682	0.941061	0	0.00477008
AC020917.3	Neutrophil CXCR4	0.0007822	0.000645814	110831382	0.500118	0.0788604	0.378962	0.0283795	0.00477008
AC020922.1	Neutrophil CXCR4	0	0	110805222	0.5	1	1	0	0
AC020922.2	Neutrophil CXCR4	0.00347112	0.00109461	110846422	0.500186	0.295336	0.811511	0.113518	0.0763213
AC020922.3	Neutrophil CXCR4	0	0	110805222	0.5	1	1	0	0
AC020922.4	Neutrophil CXCR4	0	0	110805222	0.5	1	1	0	0
AC020928.1	Neutrophil CXCR4	0	0	110805222	0.5	1	1	0	0
AC020928.2	Neutrophil CXCR4	0.000262371	5.73783e-05	110805134	0.5	0.994585	1	0.00945984	0.00954016
AC020931.1	Neutrophil CXCR4	0	0	110805222	0.5	1	1	0	0
AC020978.3	Neutrophil CXCR4	0.000267026	0.000267026	110815704	0.500047	0.159078	0.555099	0.00945984	0
AC020978.5	Neutrophil CXCR4	0.00187551	0.000883741	110841597	0.500164	0.191436	0.636121	0.0662189	0.0333906
AC021016.3	Neutrophil CXCR4	0.00117334	-0.000358899	110783733	0.499903	0.470349	0.941061	0.0378394	0.057241
AC021028.1	Neutrophil CXCR4	0.00117931	-0.000796499	110767782	0.499831	0.283384	0.795846	0.0472992	0.0810914
AC021054.1	Neutrophil CXCR4	0.0271167	0.00721167	1.11046e+08	0.501086	0.0473879	0.254558	0.993284	0.777523
AC021074.3	Neutrophil CXCR4	0	0	110805222	0.5	1	1	0	0
AC021086.1	Neutrophil CXCR4	0.000470063	0.000226267	110815615	0.500047	0.485087	0.941061	0.0189197	0.00954016
AC021088.1	Neutrophil CXCR4	0	0	110805222	0.5	1	1	0	0
AC021092.1	Neutrophil CXCR4	0	-0.000486995	110784080	0.499905	0.155538	0.555099	0	0.0190803
AC021097.1	Neutrophil CXCR4	0	-0.000822322	110773509	0.499857	0.081947	0.386676	0	0.0286205
AC021097.3	Neutrophil CXCR4	0	0	110805222	0.5	1	1	0	0
AC021146.12	Neutrophil CXCR4	0	0	110805222	0.5	1	1	0	0
AC021151.1	Neutrophil CXCR4	0	0	110805222	0.5	1	1	0	0
AC021188.1	Neutrophil CXCR4	0.000262638	0.000152488	110810419	0.500023	0.621538	1	0.00945984	0.00477008
AC021205.3	Neutrophil CXCR4	0	0	110805222	0.5	1	1	0	0
AC021218.1	Neutrophil CXCR4	0.00233664	0.000471467	110825564	0.500092	0.56865	1	0.0851386	0.0667811
AC021224.1	Neutrophil CXCR4	0.000294362	0.000157456	110810419	0.500023	0.621538	1	0.00945984	0.00477008
AC021242.2	Neutrophil CXCR4	0.000227268	0.000227268	110815704	0.500047	0.159078	0.555099	0.00945984	0
AC021242.3	Neutrophil CXCR4	0.0013842	0.000547748	110825920	0.500093	0.401726	0.941061	0.0472992	0.0286205
AC021321.1	Neutrophil CXCR4	0.000588587	0.000375559	110815617	0.500047	0.485003	0.941061	0.0189197	0.00954016
AC021422.1	Neutrophil CXCR4	0	0	110805222	0.5	1	1	0	0
AC021483.2	Neutrophil CXCR4	0.00045927	-0.000314698	1.10789e+08	0.499928	0.472725	0.941061	0.0189197	0.0333906
AC021491.4	Neutrophil CXCR4	0	-0.000120357	1.108e+08	0.499976	0.477682	0.941061	0	0.00477008
AC021517.2	Neutrophil CXCR4	0	0	110805222	0.5	1	1	0	0
AC021546.1	Neutrophil CXCR4	0	-9.28624e-05	1.108e+08	0.499976	0.477682	0.941061	0	0.00477008
AC021549.1	Neutrophil CXCR4	0	0	110805222	0.5	1	1	0	0
AC021594.2	Neutrophil CXCR4	0.00127468	-0.00212751	110693828	0.499497	0.0125725	0.0858638	0.0472992	0.147873
AC021660.2	Neutrophil CXCR4	0	0	110805222	0.5	1	1	0	0
AC021683.2	Neutrophil CXCR4	0	-0.000152368	1.108e+08	0.499976	0.477682	0.941061	0	0.00477008
AC021683.5	Neutrophil CXCR4	0.000288007	-5.79571e-05	110799849	0.499976	0.718165	1	0.00945984	0.0143102
AC021723.2	Neutrophil CXCR4	0	-0.000111862	1.108e+08	0.499976	0.477682	0.941061	0	0.00477008
AC021739.2	Neutrophil CXCR4	0.000419004	0.000294185	1.10821e+08	0.500071	0.223966	0.670304	0.0189197	0.00477008
AC021739.3	Neutrophil CXCR4	0	0	110805222	0.5	1	1	0	0
AC021739.4	Neutrophil CXCR4	0	-0.000120206	1.108e+08	0.499976	0.477682	0.941061	0	0.00477008
AC021744.1	Neutrophil CXCR4	0	-0.000125156	1.108e+08	0.499976	0.477682	0.941061	0	0.00477008
AC021752.1	Neutrophil CXCR4	0.000861654	0.000352545	110815530	0.500047	0.600657	1	0.0283795	0.0190803
AC021755.3	Neutrophil CXCR4	0	0	110805222	0.5	1	1	0	0
AC021851.1	Neutrophil CXCR4	0	0	110805222	0.5	1	1	0	0
AC021860.1	Neutrophil CXCR4	0	0	110805222	0.5	1	1	0	0
AC021915.2	Neutrophil CXCR4	0	0	110805222	0.5	1	1	0	0
AC021979.1	Neutrophil CXCR4	0	0	110805222	0.5	1	1	0	0
AC022001.3	Neutrophil CXCR4	0	-0.0002731	1.10789e+08	0.499928	0.218722	0.670304	0	0.0143102
AC022007.1	Neutrophil CXCR4	0.000202782	-5.52599e-05	110805132	0.5	0.994461	1	0.00945984	0.00954016
AC022021.1	Neutrophil CXCR4	0	-0.00057053	1.10779e+08	0.499881	0.112307	0.487176	0	0.0238504
AC022023.1	Neutrophil CXCR4	0	0	110805222	0.5	1	1	0	0
AC022034.1	Neutrophil CXCR4	0.000542847	-7.12425e-05	110805042	0.499999	0.992144	1	0.0189197	0.0190803
AC022075.1	Neutrophil CXCR4	0.000808803	0.000295014	110815528	0.500047	0.600727	1	0.0283795	0.0190803
AC022075.2	Neutrophil CXCR4	0	0	110805222	0.5	1	1	0	0
AC022079.2	Neutrophil CXCR4	0	0	110805222	0.5	1	1	0	0
AC022087.1	Neutrophil CXCR4	0	0	110805222	0.5	1	1	0	0
AC022098.1	Neutrophil CXCR4	0.0029005	0.00025494	110798991	0.499972	0.885793	1	0.104058	0.109712
AC022098.3	Neutrophil CXCR4	0.000234412	-0.000292695	110789278	0.499928	0.381827	0.925544	0.00945984	0.0238504
AC022098.4	Neutrophil CXCR4	0.000836972	-0.000294414	110794386	0.499951	0.660668	1	0.0283795	0.0381607
AC022113.1	Neutrophil CXCR4	0.000654403	0.000445237	110815617	0.500047	0.485003	0.941061	0.0189197	0.00954016
AC022126.1	Neutrophil CXCR4	0	-0.000420236	1.10789e+08	0.499928	0.218722	0.670304	0	0.0143102
AC022140.1	Neutrophil CXCR4	0.000264393	0.000133089	110810419	0.500023	0.621538	1	0.00945984	0.00477008
AC022144.1	Neutrophil CXCR4	0.000665198	-9.6326e-05	110794477	0.499952	0.60976	1	0.0189197	0.0286205
AC022148.1	Neutrophil CXCR4	0	0	110805222	0.5	1	1	0	0
AC022148.2	Neutrophil CXCR4	0	0	110805222	0.5	1	1	0	0
AC022150.1	Neutrophil CXCR4	0	0	110805222	0.5	1	1	0	0
AC022154.1	Neutrophil CXCR4	0	0	110805222	0.5	1	1	0	0
AC022167.1	Neutrophil CXCR4	0	-0.000103739	1.108e+08	0.499976	0.477682	0.941061	0	0.00477008
AC022167.2	Neutrophil CXCR4	0.000805027	-0.001463	110741531	0.499713	0.0617856	0.314913	0.0283795	0.0858615
AC022167.3	Neutrophil CXCR4	0.00026304	4.26171e-05	110805134	0.5	0.994585	1	0.00945984	0.00954016
AC022167.4	Neutrophil CXCR4	0	0	110805222	0.5	1	1	0	0
AC022182.1	Neutrophil CXCR4	0	-0.00164149	1.10737e+08	0.49969	0.0104438	0.073068	0	0.0620111
AC022182.2	Neutrophil CXCR4	0.000839577	0.000282368	110810245	0.500023	0.811421	1	0.0283795	0.0238504
AC022196.1	Neutrophil CXCR4	0	0	110805222	0.5	1	1	0	0
AC022201.2	Neutrophil CXCR4	0	0	110805222	0.5	1	1	0	0
AC022211.2	Neutrophil CXCR4	0	0	110805222	0.5	1	1	0	0
AC022217.2	Neutrophil CXCR4	0	0	110805222	0.5	1	1	0	0
AC022217.3	Neutrophil CXCR4	0.0192328	-0.0032823	110693616	0.499496	0.308187	0.811511	0.62435	0.725052
AC022239.1	Neutrophil CXCR4	0	0	110805222	0.5	1	1	0	0
AC022296.3	Neutrophil CXCR4	0	0	110805222	0.5	1	1	0	0
AC022306.2	Neutrophil CXCR4	0	-0.000126362	1.108e+08	0.499976	0.477682	0.941061	0	0.00477008
AC022364.1	Neutrophil CXCR4	0.000249108	9.17004e-05	110810418	0.500023	0.621606	1	0.00945984	0.00477008
AC022382.1	Neutrophil CXCR4	0	-0.000132032	1.108e+08	0.499976	0.477682	0.941061	0	0.00477008
AC022390.1	Neutrophil CXCR4	0	-0.000124483	1.108e+08	0.499976	0.477682	0.941061	0	0.00477008
AC022392.1	Neutrophil CXCR4	0.000369204	0.000369204	110815704	0.500047	0.159078	0.555099	0.00945984	0
AC022395.1	Neutrophil CXCR4	0	0	110805222	0.5	1	1	0	0
AC022398.1	Neutrophil CXCR4	0	-8.35369e-05	1.108e+08	0.499976	0.477682	0.941061	0	0.00477008
AC022400.1	Neutrophil CXCR4	0.000467567	-0.00123776	110752189	0.499761	0.0748077	0.368092	0.0189197	0.0667811
AC022400.5	Neutrophil CXCR4	0.000211576	-0.000299835	110794561	0.499952	0.521813	0.981481	0.00945984	0.0190803
AC022509.1	Neutrophil CXCR4	0	0	110805222	0.5	1	1	0	0
AC022509.2	Neutrophil CXCR4	0.000496545	-3.32415e-05	110805045	0.499999	0.992275	1	0.0189197	0.0190803
AC022509.3	Neutrophil CXCR4	0	-0.000113481	1.108e+08	0.499976	0.477682	0.941061	0	0.00477008
AC022509.4	Neutrophil CXCR4	0	-0.00013558	1.108e+08	0.499976	0.477682	0.941061	0	0.00477008
AC022517.1	Neutrophil CXCR4	0	-0.000305962	110794651	0.499952	0.31528	0.811511	0	0.00954016
AC022535.1	Neutrophil CXCR4	0	0	110805222	0.5	1	1	0	0
AC022537.1	Neutrophil CXCR4	0	0	110805222	0.5	1	1	0	0
AC022558.2	Neutrophil CXCR4	0.000872008	0.000248804	110810246	0.500023	0.811384	1	0.0283795	0.0238504
AC022613.1	Neutrophil CXCR4	0	-0.000177891	1.108e+08	0.499976	0.477682	0.941061	0	0.00477008
AC022613.2	Neutrophil CXCR4	0	-0.000105702	1.108e+08	0.499976	0.477682	0.941061	0	0.00477008
AC022706.1	Neutrophil CXCR4	0.000720565	0.000474048	110826097	0.500094	0.209741	0.670304	0.0283795	0.00954016
AC022710.1	Neutrophil CXCR4	0	0	110805222	0.5	1	1	0	0
AC022730.4	Neutrophil CXCR4	0	0	110805222	0.5	1	1	0	0
AC022733.2	Neutrophil CXCR4	0	0	110805222	0.5	1	1	0	0
AC022762.2	Neutrophil CXCR4	0.00181637	-0.00342114	1.10662e+08	0.499353	0.00690174	0.0506634	0.0756787	0.205114
AC022784.1	Neutrophil CXCR4	0.00103665	-0.000144392	110794303	0.499951	0.694967	1	0.0378394	0.0477008
AC022784.5	Neutrophil CXCR4	0.000774676	-0.000546272	110773255	0.499856	0.267376	0.77168	0.0283795	0.057241
AC022816.1	Neutrophil CXCR4	0	0	110805222	0.5	1	1	0	0
AC022858.1	Neutrophil CXCR4	0.00028396	0.000143544	110810419	0.500023	0.621538	1	0.00945984	0.00477008
AC022893.1	Neutrophil CXCR4	0	-0.000913519	1.10768e+08	0.499833	0.0602571	0.309117	0	0.0333906
AC022893.2	Neutrophil CXCR4	0	-0.000102795	1.108e+08	0.499976	0.477682	0.941061	0	0.00477008
AC022915.2	Neutrophil CXCR4	0	-0.000268585	110794651	0.499952	0.31528	0.811511	0	0.00954016
AC022916.1	Neutrophil CXCR4	0.000671227	0.000201225	110805047	0.499999	0.992363	1	0.0189197	0.0190803
AC022929.2	Neutrophil CXCR4	0	0	110805222	0.5	1	1	0	0
AC022966.1	Neutrophil CXCR4	0	-0.000108101	1.108e+08	0.499976	0.477682	0.941061	0	0.00477008
AC023024.1	Neutrophil CXCR4	0.000241634	0.000241634	110815704	0.500047	0.159078	0.555099	0.00945984	0
AC023034.2	Neutrophil CXCR4	0	0	110805222	0.5	1	1	0	0
AC023043.1	Neutrophil CXCR4	0.000374293	-7.02022e-05	110794564	0.499952	0.52193	0.981481	0.00945984	0.0190803
AC023055.1	Neutrophil CXCR4	0.000212859	0.000212859	110815704	0.500047	0.159078	0.555099	0.00945984	0
AC023090.1	Neutrophil CXCR4	0	-0.00028865	110794651	0.499952	0.31528	0.811511	0	0.00954016
AC023095.1	Neutrophil CXCR4	0	0	110805222	0.5	1	1	0	0
AC023136.1	Neutrophil CXCR4	0.000331797	0.000208629	110810419	0.500023	0.621538	1	0.00945984	0.00477008
AC023137.1	Neutrophil CXCR4	0.000222814	9.91574e-05	110810418	0.500023	0.621606	1	0.00945984	0.00477008
AC023157.3	Neutrophil CXCR4	0.429779	0.016065	1.10822e+08	0.500077	0.970658	1	14.0573	14.315
AC023194.3	Neutrophil CXCR4	0.000193847	-0.000364329	110794560	0.499952	0.521774	0.981481	0.00945984	0.0190803
AC023300.2	Neutrophil CXCR4	0	0	110805222	0.5	1	1	0	0
AC023302.1	Neutrophil CXCR4	0.000278146	0.000207495	110810419	0.500023	0.621538	1	0.00945984	0.00477008
AC023355.1	Neutrophil CXCR4	0.000410619	0.000140477	110805134	0.5	0.994585	1	0.00945984	0.00954016
AC023481.1	Neutrophil CXCR4	0	0	110805222	0.5	1	1	0	0
AC023490.1	Neutrophil CXCR4	0	0	110805222	0.5	1	1	0	0
AC023509.2	Neutrophil CXCR4	0	0	110805222	0.5	1	1	0	0
AC023509.3	Neutrophil CXCR4	0	-0.000668831	110773509	0.499857	0.081947	0.386676	0	0.0286205
AC023509.4	Neutrophil CXCR4	0.000780741	7.52996e-05	110810242	0.500023	0.811532	1	0.0283795	0.0238504
AC023510.1	Neutrophil CXCR4	0	-0.000401605	1.10789e+08	0.499928	0.218722	0.670304	0	0.0143102
AC023510.2	Neutrophil CXCR4	0	0	110805222	0.5	1	1	0	0
AC023590.1	Neutrophil CXCR4	0.000270328	-0.000327076	110794562	0.499952	0.521852	0.981481	0.00945984	0.0190803
AC023593.1	Neutrophil CXCR4	0	0	110805222	0.5	1	1	0	0
AC023632.2	Neutrophil CXCR4	0	-0.000130332	1.108e+08	0.499976	0.477682	0.941061	0	0.00477008
AC023632.5	Neutrophil CXCR4	0	0	110805222	0.5	1	1	0	0
AC023669.1	Neutrophil CXCR4	0	-0.000139452	1.108e+08	0.499976	0.477682	0.941061	0	0.00477008
AC023790.2	Neutrophil CXCR4	0.00171072	0.00124664	1.10852e+08	0.500212	0.0351451	0.202626	0.0567591	0.0143102
AC023794.1	Neutrophil CXCR4	0	0	110805222	0.5	1	1	0	0
AC023794.2	Neutrophil CXCR4	0	0	110805222	0.5	1	1	0	0
AC023824.4	Neutrophil CXCR4	0	0	110805222	0.5	1	1	0	0
AC023830.2	Neutrophil CXCR4	0	0	110805222	0.5	1	1	0	0
AC023855.1	Neutrophil CXCR4	0	0	110805222	0.5	1	1	0	0
AC023906.2	Neutrophil CXCR4	0.000306857	0.000306857	110815704	0.500047	0.159078	0.555099	0.00945984	0
AC023906.3	Neutrophil CXCR4	0	0	110805222	0.5	1	1	0	0
AC023906.4	Neutrophil CXCR4	0	0	110805222	0.5	1	1	0	0
AC023906.5	Neutrophil CXCR4	0	-9.25446e-05	1.108e+08	0.499976	0.477682	0.941061	0	0.00477008
AC023908.3	Neutrophil CXCR4	0.000308211	4.08131e-05	110805134	0.5	0.994585	1	0.00945984	0.00954016
AC023946.1	Neutrophil CXCR4	0	0	110805222	0.5	1	1	0	0
AC023983.1	Neutrophil CXCR4	0	-0.000127008	1.108e+08	0.499976	0.477682	0.941061	0	0.00477008
AC023983.2	Neutrophil CXCR4	0	-0.000199197	1.108e+08	0.499976	0.477682	0.941061	0	0.00477008
AC024060.1	Neutrophil CXCR4	0.00136323	9.44786e-05	110804780	0.499998	0.987778	1	0.0472992	0.0477008
AC024075.3	Neutrophil CXCR4	0	0	110805222	0.5	1	1	0	0
AC024145.1	Neutrophil CXCR4	0.000221759	0.000112227	110810419	0.500023	0.621538	1	0.00945984	0.00477008
AC024230.1	Neutrophil CXCR4	0.00169521	-0.000228247	1.10789e+08	0.499926	0.630818	1	0.0567591	0.0715512
AC024243.1	Neutrophil CXCR4	0.000233752	0.000233752	110815704	0.500047	0.159078	0.555099	0.00945984	0
AC024257.3	Neutrophil CXCR4	0.000541478	-0.000322646	1.10789e+08	0.499928	0.472808	0.941061	0.0189197	0.0333906
AC024257.4	Neutrophil CXCR4	0.000207652	-0.000100183	110799848	0.499976	0.718115	1	0.00945984	0.0143102
AC024257.5	Neutrophil CXCR4	0	0	110805222	0.5	1	1	0	0
AC024267.1	Neutrophil CXCR4	0	0	110805222	0.5	1	1	0	0
AC024267.3	Neutrophil CXCR4	0.000182906	-0.000295571	110794560	0.499952	0.521774	0.981481	0.00945984	0.0190803
AC024267.4	Neutrophil CXCR4	0.000290382	-0.00136736	110746997	0.499737	0.0365228	0.20953	0.00945984	0.0620111
AC024267.5	Neutrophil CXCR4	0	0	110805222	0.5	1	1	0	0
AC024267.6	Neutrophil CXCR4	0	-0.00130528	110741796	0.499714	0.013883	0.0933562	0	0.057241
AC024270.4	Neutrophil CXCR4	0	0	110805222	0.5	1	1	0	0
AC024337.2	Neutrophil CXCR4	0	0	110805222	0.5	1	1	0	0
AC024361.2	Neutrophil CXCR4	0	-7.54706e-05	1.108e+08	0.499976	0.477682	0.941061	0	0.00477008
AC024361.3	Neutrophil CXCR4	0	-0.000143709	1.108e+08	0.499976	0.477682	0.941061	0	0.00477008
AC024559.1	Neutrophil CXCR4	0.000523912	0.000389478	1.10821e+08	0.500071	0.223937	0.670304	0.0189197	0.00477008
AC024560.1	Neutrophil CXCR4	0	-0.00012117	1.108e+08	0.499976	0.477682	0.941061	0	0.00477008
AC024560.3	Neutrophil CXCR4	0	-0.000203029	110794651	0.499952	0.31528	0.811511	0	0.00954016
AC024575.1	Neutrophil CXCR4	0	-0.000152961	1.108e+08	0.499976	0.477682	0.941061	0	0.00477008
AC024581.1	Neutrophil CXCR4	0	0	110805222	0.5	1	1	0	0
AC024592.2	Neutrophil CXCR4	0.00102914	0.000733265	110826098	0.500094	0.209719	0.670304	0.0283795	0.00954016
AC024610.2	Neutrophil CXCR4	0	0	110805222	0.5	1	1	0	0
AC024614.4	Neutrophil CXCR4	0	0	110805222	0.5	1	1	0	0
AC024651.1	Neutrophil CXCR4	0.000260397	1.52827e-05	110805133	0.5	0.994523	1	0.00945984	0.00954016
AC024909.2	Neutrophil CXCR4	0.00217672	-0.00151069	1.10736e+08	0.499687	0.125081	0.52856	0.0756787	0.138332
AC024933.1	Neutrophil CXCR4	0	-0.000169376	1.108e+08	0.499976	0.477682	0.941061	0	0.00477008
AC024941.1	Neutrophil CXCR4	0	0	110805222	0.5	1	1	0	0
AC024941.2	Neutrophil CXCR4	0	-0.000162083	1.108e+08	0.499976	0.477682	0.941061	0	0.00477008
AC025031.2	Neutrophil CXCR4	0	-0.000455646	110784080	0.499905	0.155538	0.555099	0	0.0190803
AC025031.4	Neutrophil CXCR4	0.000467373	0.00037249	1.10821e+08	0.500071	0.223907	0.670304	0.0189197	0.00477008
AC025034.1	Neutrophil CXCR4	0.00075627	0.000165681	110810242	0.500023	0.811532	1	0.0283795	0.0238504
AC025043.1	Neutrophil CXCR4	0.000654527	0.000502532	110831382	0.500118	0.0788604	0.378962	0.0283795	0.00477008
AC025048.4	Neutrophil CXCR4	0.00255599	0.00246318	1.10905e+08	0.500449	5.51388e-05	0.000568696	0.0945984	0.00477008
AC025062.3	Neutrophil CXCR4	0	0	110805222	0.5	1	1	0	0
AC025164.1	Neutrophil CXCR4	0.00310668	0.00113798	1.10831e+08	0.500115	0.491947	0.948577	0.0945984	0.0715512
AC025165.2	Neutrophil CXCR4	0.0012578	-0.00287515	1.10683e+08	0.499449	0.0103396	0.0724488	0.0567591	0.166953
AC025165.4	Neutrophil CXCR4	0	0	110805222	0.5	1	1	0	0
AC025165.5	Neutrophil CXCR4	0.000559795	-0.000245355	110794475	0.499952	0.609693	1	0.0189197	0.0286205
AC025166.1	Neutrophil CXCR4	0	0	110805222	0.5	1	1	0	0
AC025171.2	Neutrophil CXCR4	0.00549855	-0.0113823	1.10275e+08	0.497608	2.978e-08	4.13499e-07	0.208117	0.686892
AC025171.3	Neutrophil CXCR4	0.000973024	-0.000756911	1.10778e+08	0.499879	0.382594	0.92637	0.0378394	0.0620111
AC025171.4	Neutrophil CXCR4	0.000938452	-0.00100668	110762577	0.499808	0.200023	0.660322	0.0378394	0.0763213
AC025171.5	Neutrophil CXCR4	0	-0.000456225	110784080	0.499905	0.155538	0.555099	0	0.0190803
AC025174.1	Neutrophil CXCR4	0	-0.000186511	1.108e+08	0.499976	0.477682	0.941061	0	0.00477008
AC025175.1	Neutrophil CXCR4	0	-0.000198008	1.108e+08	0.499976	0.477682	0.941061	0	0.00477008
AC025176.1	Neutrophil CXCR4	0.00022884	0.000129191	110810419	0.500023	0.621538	1	0.00945984	0.00477008
AC025178.1	Neutrophil CXCR4	0.000410481	-0.000290514	110794471	0.499951	0.60956	1	0.0189197	0.0286205
AC025181.2	Neutrophil CXCR4	0.00300868	0.000936019	110825430	0.500091	0.614008	1	0.104058	0.0858615
AC025211.1	Neutrophil CXCR4	0.000238487	0.000238487	110815704	0.500047	0.159078	0.555099	0.00945984	0
AC025244.1	Neutrophil CXCR4	0	-0.000125726	1.108e+08	0.499976	0.477682	0.941061	0	0.00477008
AC025257.1	Neutrophil CXCR4	0	0	110805222	0.5	1	1	0	0
AC025259.1	Neutrophil CXCR4	0	0	110805222	0.5	1	1	0	0
AC025259.3	Neutrophil CXCR4	0	0	110805222	0.5	1	1	0	0
AC025262.1	Neutrophil CXCR4	0.0009616	0.000579893	110820813	0.50007	0.392456	0.937352	0.0283795	0.0143102
AC025263.1	Neutrophil CXCR4	0	-0.000554779	110784080	0.499905	0.155538	0.555099	0	0.0190803
AC025265.1	Neutrophil CXCR4	0.000744497	-0.000231542	110794387	0.499951	0.660697	1	0.0283795	0.0381607
AC025265.3	Neutrophil CXCR4	0	0	110805222	0.5	1	1	0	0
AC025280.2	Neutrophil CXCR4	0	0	110805222	0.5	1	1	0	0
AC025283.2	Neutrophil CXCR4	0.000315559	0.000315559	110815704	0.500047	0.159078	0.555099	0.00945984	0
AC025287.2	Neutrophil CXCR4	0	0	110805222	0.5	1	1	0	0
AC025287.3	Neutrophil CXCR4	0	-0.000135798	1.108e+08	0.499976	0.477682	0.941061	0	0.00477008
AC025287.4	Neutrophil CXCR4	0	0	110805222	0.5	1	1	0	0
AC025423.1	Neutrophil CXCR4	0.000229283	0.000229283	110815704	0.500047	0.159078	0.555099	0.00945984	0
AC025423.4	Neutrophil CXCR4	0	0	110805222	0.5	1	1	0	0
AC025428.2	Neutrophil CXCR4	0	0	110805222	0.5	1	1	0	0
AC025430.1	Neutrophil CXCR4	0	0	110805222	0.5	1	1	0	0
AC025470.2	Neutrophil CXCR4	0.00024698	0.000135362	110810419	0.500023	0.621538	1	0.00945984	0.00477008
AC025524.2	Neutrophil CXCR4	0.000291126	-6.56914e-06	110805133	0.5	0.994523	1	0.00945984	0.00954016
AC025539.1	Neutrophil CXCR4	0	-9.63947e-05	1.108e+08	0.499976	0.477682	0.941061	0	0.00477008
AC025569.1	Neutrophil CXCR4	0.000525369	2.23112e-05	110805045	0.499999	0.992275	1	0.0189197	0.0190803
AC025575.1	Neutrophil CXCR4	0	0	110805222	0.5	1	1	0	0
AC025575.2	Neutrophil CXCR4	0	-0.0004057	1.10789e+08	0.499928	0.218722	0.670304	0	0.0143102
AC025576.1	Neutrophil CXCR4	0	0	110805222	0.5	1	1	0	0
AC025580.1	Neutrophil CXCR4	0.00283129	-0.00024252	110793767	0.499948	0.785487	1	0.0945984	0.104942
AC025580.2	Neutrophil CXCR4	0.0181482	0.0126042	1.11312e+08	0.502286	1.42788e-10	2.31995e-09	0.662189	0.205114
AC025580.3	Neutrophil CXCR4	0	-0.000329458	110794651	0.499952	0.31528	0.811511	0	0.00954016
AC025674.2	Neutrophil CXCR4	0.000208598	0.000208598	110815704	0.500047	0.159078	0.555099	0.00945984	0
AC025682.1	Neutrophil CXCR4	0.00242519	-0.0047279	110593086	0.499043	0.000491213	0.00446952	0.0851386	0.276665
AC025741.1	Neutrophil CXCR4	0	-0.00013014	1.108e+08	0.499976	0.477682	0.941061	0	0.00477008
AC025917.1	Neutrophil CXCR4	0.0002374	0.0002374	110815704	0.500047	0.159078	0.555099	0.00945984	0
AC025918.1	Neutrophil CXCR4	0.000160306	0.000160306	110815704	0.500047	0.159078	0.555099	0.00945984	0
AC026100.1	Neutrophil CXCR4	0	0	110805222	0.5	1	1	0	0
AC026150.1	Neutrophil CXCR4	0	0	110805222	0.5	1	1	0	0
AC026150.3	Neutrophil CXCR4	0	0	110805222	0.5	1	1	0	0
AC026191.1	Neutrophil CXCR4	0	0	110805222	0.5	1	1	0	0
AC026202.2	Neutrophil CXCR4	0.0008971	0.000313161	1.10821e+08	0.50007	0.487569	0.941414	0.0378394	0.0238504
AC026250.1	Neutrophil CXCR4	0.00155879	0.00112454	110836494	0.500141	0.161331	0.560148	0.0472992	0.0190803
AC026304.1	Neutrophil CXCR4	0.00018534	-0.000107805	110799847	0.499976	0.718064	1	0.00945984	0.0143102
AC026333.4	Neutrophil CXCR4	0.000244263	0.000244263	110815704	0.500047	0.159078	0.555099	0.00945984	0
AC026336.2	Neutrophil CXCR4	0	0	110805222	0.5	1	1	0	0
AC026355.1	Neutrophil CXCR4	0	0	110805222	0.5	1	1	0	0
AC026358.1	Neutrophil CXCR4	0	0	110805222	0.5	1	1	0	0
AC026367.1	Neutrophil CXCR4	0	-0.00028853	110794651	0.499952	0.31528	0.811511	0	0.00954016
AC026367.2	Neutrophil CXCR4	0	-0.000205617	110794651	0.499952	0.31528	0.811511	0	0.00954016
AC026367.3	Neutrophil CXCR4	0.000225136	-0.000179219	110799847	0.499976	0.718064	1	0.00945984	0.0143102
AC026369.2	Neutrophil CXCR4	0	-0.000114993	1.108e+08	0.499976	0.477682	0.941061	0	0.00477008
AC026369.3	Neutrophil CXCR4	0.000385413	-2.84641e-05	110799849	0.499976	0.718165	1	0.00945984	0.0143102
AC026391.1	Neutrophil CXCR4	0.00043691	-0.000232412	1.108e+08	0.499975	0.781331	1	0.0189197	0.0238504
AC026401.3	Neutrophil CXCR4	0.0121806	-0.00377973	1.10627e+08	0.499195	0.0707905	0.350434	0.454072	0.615341
AC026412.3	Neutrophil CXCR4	0.000241324	0.00012355	110810419	0.500023	0.621538	1	0.00945984	0.00477008
AC026414.1	Neutrophil CXCR4	0	0	110805222	0.5	1	1	0	0
AC026458.2	Neutrophil CXCR4	0	0	110805222	0.5	1	1	0	0
AC026462.3	Neutrophil CXCR4	0.000297522	5.13314e-05	110805134	0.5	0.994585	1	0.00945984	0.00954016
AC026471.1	Neutrophil CXCR4	0.00201447	0.000345042	110815090	0.500045	0.777382	1	0.0756787	0.0667811
AC026471.2	Neutrophil CXCR4	0.000611423	0.0002955	110815615	0.500047	0.485087	0.941061	0.0189197	0.00954016
AC026471.3	Neutrophil CXCR4	0.000221517	0.000133556	110810419	0.500023	0.621538	1	0.00945984	0.00477008
AC026471.4	Neutrophil CXCR4	0.000727055	-7.28008e-05	110794478	0.499952	0.609793	1	0.0189197	0.0286205
AC026495.1	Neutrophil CXCR4	0	-0.000178655	1.108e+08	0.499976	0.477682	0.941061	0	0.00477008
AC026523.1	Neutrophil CXCR4	0	-0.00016385	1.108e+08	0.499976	0.477682	0.941061	0	0.00477008
AC026624.1	Neutrophil CXCR4	0	0	110805222	0.5	1	1	0	0
AC026691.1	Neutrophil CXCR4	0.000204821	0.000204821	110815704	0.500047	0.159078	0.555099	0.00945984	0
AC026704.1	Neutrophil CXCR4	0.000240605	-0.000395694	110794561	0.499952	0.521813	0.981481	0.00945984	0.0190803
AC026725.1	Neutrophil CXCR4	0.000752435	0.000378794	110820813	0.50007	0.392456	0.937352	0.0283795	0.0143102
AC026726.1	Neutrophil CXCR4	0	0	110805222	0.5	1	1	0	0
AC026740.1	Neutrophil CXCR4	0	0	110805222	0.5	1	1	0	0
AC026741.1	Neutrophil CXCR4	0.000237498	-0.000300508	110794561	0.499952	0.521813	0.981481	0.00945984	0.0190803
AC026765.1	Neutrophil CXCR4	0	0	110805222	0.5	1	1	0	0
AC026765.2	Neutrophil CXCR4	0	-0.000224012	110794651	0.499952	0.31528	0.811511	0	0.00954016
AC026771.1	Neutrophil CXCR4	0	0	110805222	0.5	1	1	0	0
AC026780.1	Neutrophil CXCR4	0	0	110805222	0.5	1	1	0	0
AC026785.2	Neutrophil CXCR4	0.00148174	0.00134903	1.10863e+08	0.50026	0.00343998	0.0271549	0.0567591	0.00477008
AC026785.3	Neutrophil CXCR4	0	0	110805222	0.5	1	1	0	0
AC026786.2	Neutrophil CXCR4	0	0	110805222	0.5	1	1	0	0
AC026801.2	Neutrophil CXCR4	0	0	110805222	0.5	1	1	0	0
AC026803.2	Neutrophil CXCR4	0.000664707	-0.00011316	110794477	0.499952	0.60976	1	0.0189197	0.0286205
AC026894.1	Neutrophil CXCR4	0	0	110805222	0.5	1	1	0	0
AC026904.1	Neutrophil CXCR4	0.000283104	0.000283104	110815704	0.500047	0.159078	0.555099	0.00945984	0
AC026904.2	Neutrophil CXCR4	0	0	110805222	0.5	1	1	0	0
AC026954.3	Neutrophil CXCR4	0	0	110805222	0.5	1	1	0	0
AC026979.2	Neutrophil CXCR4	0.0175245	0.00449236	1.11021e+08	0.500973	0.023736	0.14762	0.652729	0.457928
AC026979.3	Neutrophil CXCR4	0.000294362	0.000294362	110815704	0.500047	0.159078	0.555099	0.00945984	0
AC026979.4	Neutrophil CXCR4	0.000407104	-0.000378546	110794471	0.499951	0.60956	1	0.0189197	0.0286205
AC026992.1	Neutrophil CXCR4	0.000276084	0.000169255	110810419	0.500023	0.621538	1	0.00945984	0.00477008
AC026992.2	Neutrophil CXCR4	0	0	110805222	0.5	1	1	0	0
AC027020.2	Neutrophil CXCR4	0.00237176	-0.00108831	1.10731e+08	0.499663	0.103588	0.462621	0.0756787	0.143102
AC027031.2	Neutrophil CXCR4	0.000249563	-0.000186939	110799847	0.499976	0.718064	1	0.00945984	0.0143102
AC027088.2	Neutrophil CXCR4	0	0	110805222	0.5	1	1	0	0
AC027097.1	Neutrophil CXCR4	0.00243645	0.000620553	1.1082e+08	0.500068	0.656741	1	0.0756787	0.0620111
AC027097.2	Neutrophil CXCR4	0.000715886	-0.00145573	110741532	0.499713	0.0617897	0.314913	0.0283795	0.0858615
AC027130.1	Neutrophil CXCR4	0	0	110805222	0.5	1	1	0	0
AC027228.1	Neutrophil CXCR4	0	0	110805222	0.5	1	1	0	0
AC027228.2	Neutrophil CXCR4	0	0	110805222	0.5	1	1	0	0
AC027237.2	Neutrophil CXCR4	0.000238786	3.06513e-05	110810418	0.500023	0.621606	1	0.00945984	0.00477008
AC027237.3	Neutrophil CXCR4	0	0	110805222	0.5	1	1	0	0
AC027243.1	Neutrophil CXCR4	0	0	110805222	0.5	1	1	0	0
AC027271.1	Neutrophil CXCR4	0	-0.000202718	110794651	0.499952	0.31528	0.811511	0	0.00954016
AC027277.1	Neutrophil CXCR4	0	0	110805222	0.5	1	1	0	0
AC027288.1	Neutrophil CXCR4	0	0	110805222	0.5	1	1	0	0
AC027288.3	Neutrophil CXCR4	0	-0.000783143	110773509	0.499857	0.081947	0.386676	0	0.0286205
AC027290.1	Neutrophil CXCR4	0	0	110805222	0.5	1	1	0	0
AC027307.1	Neutrophil CXCR4	0	0	110805222	0.5	1	1	0	0
AC027307.2	Neutrophil CXCR4	0.00433225	-0.00104209	110782297	0.499897	0.693054	1	0.179737	0.200343
AC027307.3	Neutrophil CXCR4	0.000488786	0.000387966	1.10821e+08	0.500071	0.223907	0.670304	0.0189197	0.00477008
AC027319.1	Neutrophil CXCR4	0.000487794	-0.000469191	1.10779e+08	0.49988	0.281141	0.790549	0.0189197	0.0429307
AC027338.1	Neutrophil CXCR4	0	0	110805222	0.5	1	1	0	0
AC027449.1	Neutrophil CXCR4	0.000233378	0.000233378	110815704	0.500047	0.159078	0.555099	0.00945984	0
AC027514.2	Neutrophil CXCR4	0	0	110805222	0.5	1	1	0	0
AC027575.2	Neutrophil CXCR4	0	-0.000105048	1.108e+08	0.499976	0.477682	0.941061	0	0.00477008
AC027601.3	Neutrophil CXCR4	0.000309125	0.000309125	110815704	0.500047	0.159078	0.555099	0.00945984	0
AC027601.4	Neutrophil CXCR4	0	-0.000104877	1.108e+08	0.499976	0.477682	0.941061	0	0.00477008
AC027607.1	Neutrophil CXCR4	0.000713459	-0.000316482	110794378	0.499951	0.660433	1	0.0283795	0.0381607
AC027644.3	Neutrophil CXCR4	0.018964	0.000863978	110789367	0.499928	0.884899	1	0.681109	0.696432
AC027682.1	Neutrophil CXCR4	0	0	110805222	0.5	1	1	0	0
AC027682.4	Neutrophil CXCR4	0	0	110805222	0.5	1	1	0	0
AC027682.6	Neutrophil CXCR4	0	-0.000388249	1.10789e+08	0.499928	0.218722	0.670304	0	0.0143102
AC027688.2	Neutrophil CXCR4	0	0	110805222	0.5	1	1	0	0
AC027702.1	Neutrophil CXCR4	0	0	110805222	0.5	1	1	0	0
AC027796.3	Neutrophil CXCR4	0	0	110805222	0.5	1	1	0	0
AC027796.4	Neutrophil CXCR4	0	-8.04722e-05	1.108e+08	0.499976	0.477682	0.941061	0	0.00477008
AC032011.1	Neutrophil CXCR4	0	0	110805222	0.5	1	1	0	0
AC034102.4	Neutrophil CXCR4	0	-0.00015789	1.108e+08	0.499976	0.477682	0.941061	0	0.00477008
AC034102.5	Neutrophil CXCR4	0.00022805	-0.00044777	110789276	0.499928	0.381767	0.925544	0.00945984	0.0238504
AC034102.6	Neutrophil CXCR4	0.00020354	0.00020354	110815704	0.500047	0.159078	0.555099	0.00945984	0
AC034111.1	Neutrophil CXCR4	0	-0.000335883	1.10789e+08	0.499928	0.218722	0.670304	0	0.0143102
AC034187.1	Neutrophil CXCR4	0	0	110805222	0.5	1	1	0	0
AC034195.1	Neutrophil CXCR4	0.000481201	-0.000122742	110805044	0.499999	0.992232	1	0.0189197	0.0190803
AC034198.2	Neutrophil CXCR4	0.000230534	0.000230534	110815704	0.500047	0.159078	0.555099	0.00945984	0
AC034199.1	Neutrophil CXCR4	0.0487295	0.0299576	1.12001e+08	0.505394	2.24487e-18	5.21901e-17	1.79737	0.720282
AC034223.2	Neutrophil CXCR4	0	0	110805222	0.5	1	1	0	0
AC034226.1	Neutrophil CXCR4	0	0	110805222	0.5	1	1	0	0
AC034229.1	Neutrophil CXCR4	0	0	110805222	0.5	1	1	0	0
AC034229.4	Neutrophil CXCR4	0.000263578	0.000263578	110815704	0.500047	0.159078	0.555099	0.00945984	0
AC034231.1	Neutrophil CXCR4	0.000309586	2.71577e-05	110805134	0.5	0.994585	1	0.00945984	0.00954016
AC034236.2	Neutrophil CXCR4	0.000224215	0.000224215	110815704	0.500047	0.159078	0.555099	0.00945984	0
AC034243.1	Neutrophil CXCR4	0	-0.000416681	110784080	0.499905	0.155538	0.555099	0	0.0190803
AC035140.1	Neutrophil CXCR4	0	-0.000144061	1.108e+08	0.499976	0.477682	0.941061	0	0.00477008
AC036103.1	Neutrophil CXCR4	0	0	110805222	0.5	1	1	0	0
AC036108.2	Neutrophil CXCR4	0.00027944	0.00027944	110815704	0.500047	0.159078	0.555099	0.00945984	0
AC036108.3	Neutrophil CXCR4	0	0	110805222	0.5	1	1	0	0
AC036176.1	Neutrophil CXCR4	0.00083058	0.000352479	110815530	0.500047	0.600657	1	0.0283795	0.0190803
AC036214.4	Neutrophil CXCR4	0	0	110805222	0.5	1	1	0	0
AC037198.2	Neutrophil CXCR4	0	0	110805222	0.5	1	1	0	0
AC037459.2	Neutrophil CXCR4	0	0	110805222	0.5	1	1	0	0
AC037459.3	Neutrophil CXCR4	0.00436451	-0.00114979	110729847	0.49966	0.20864	0.670304	0.160817	0.228964
AC037459.4	Neutrophil CXCR4	0	0	110805222	0.5	1	1	0	0
AC037487.1	Neutrophil CXCR4	0	0	110805222	0.5	1	1	0	0
AC040162.1	Neutrophil CXCR4	0.0047646	0.000568695	110829960	0.500112	0.644616	1	0.179737	0.157413
AC040162.3	Neutrophil CXCR4	0	0	110805222	0.5	1	1	0	0
AC040169.1	Neutrophil CXCR4	0.0013817	0.00127954	1.10842e+08	0.500165	0.0276786	0.166859	0.0378394	0.00477008
AC040173.1	Neutrophil CXCR4	0.000294751	0.000186686	110810419	0.500023	0.621538	1	0.00945984	0.00477008
AC040918.1	Neutrophil CXCR4	0	0	110805222	0.5	1	1	0	0
AC040934.1	Neutrophil CXCR4	0.000255351	0.000255351	110815704	0.500047	0.159078	0.555099	0.00945984	0
AC040970.1	Neutrophil CXCR4	0.00623273	-0.00525738	110560243	0.498895	0.0024015	0.0196787	0.227036	0.448388
AC040977.1	Neutrophil CXCR4	0.0310983	0.017265	111472432	0.503011	5.46562e-09	8.02973e-08	1.1541	0.55333
AC044781.1	Neutrophil CXCR4	0	0	110805222	0.5	1	1	0	0
AC044802.1	Neutrophil CXCR4	0	-0.000148725	1.108e+08	0.499976	0.477682	0.941061	0	0.00477008
AC044802.2	Neutrophil CXCR4	0.000191166	0.000191166	110815704	0.500047	0.159078	0.555099	0.00945984	0
AC044849.1	Neutrophil CXCR4	0.010945	-0.00178054	1.10759e+08	0.499792	0.587876	1	0.387854	0.429307
AC046130.1	Neutrophil CXCR4	0.000137134	-0.000138495	110799846	0.499976	0.718014	1	0.00945984	0.0143102
AC046143.1	Neutrophil CXCR4	0.000619181	0.000366064	110815616	0.500047	0.485045	0.941061	0.0189197	0.00954016
AC046143.2	Neutrophil CXCR4	0	0	110805222	0.5	1	1	0	0
AC046168.1	Neutrophil CXCR4	0	0	110805222	0.5	1	1	0	0
AC046168.2	Neutrophil CXCR4	0	-0.00014942	1.108e+08	0.499976	0.477682	0.941061	0	0.00477008
AC046195.1	Neutrophil CXCR4	0.000907306	0.000218284	110804962	0.499999	0.990727	1	0.0283795	0.0286205
AC048341.1	Neutrophil CXCR4	0.0045056	0.00178342	110856724	0.500232	0.261396	0.758819	0.151357	0.104942
AC048341.2	Neutrophil CXCR4	0.00684237	0.00105561	1.10845e+08	0.50018	0.538691	1	0.264876	0.228964
AC048382.5	Neutrophil CXCR4	0	-0.000326551	1.10789e+08	0.499928	0.218722	0.670304	0	0.0143102
AC048382.6	Neutrophil CXCR4	0.000203097	-0.000156361	110799847	0.499976	0.718064	1	0.00945984	0.0143102
AC051619.10	Neutrophil CXCR4	0	0	110805222	0.5	1	1	0	0
AC051619.4	Neutrophil CXCR4	0	-0.000112106	1.108e+08	0.499976	0.477682	0.941061	0	0.00477008
AC051619.5	Neutrophil CXCR4	0	0	110805222	0.5	1	1	0	0
AC053503.1	Neutrophil CXCR4	0	0	110805222	0.5	1	1	0	0
AC053503.2	Neutrophil CXCR4	0	-0.000100821	1.108e+08	0.499976	0.477682	0.941061	0	0.00477008
AC053503.5	Neutrophil CXCR4	0	0	110805222	0.5	1	1	0	0
AC053513.1	Neutrophil CXCR4	0	-0.000124931	1.108e+08	0.499976	0.477682	0.941061	0	0.00477008
AC055713.1	Neutrophil CXCR4	0.000639116	-0.00156626	110730960	0.499665	0.0374277	0.213619	0.0283795	0.0954016
AC055764.2	Neutrophil CXCR4	0.000217983	0.000217983	110815704	0.500047	0.159078	0.555099	0.00945984	0
AC055811.3	Neutrophil CXCR4	0.00116526	0.000922403	110847060	0.500189	0.0336136	0.195765	0.0472992	0.00954016
AC055822.1	Neutrophil CXCR4	0.00194048	-0.00256856	1.10673e+08	0.499401	0.00852964	0.0611568	0.0662189	0.186033
AC058791.1	Neutrophil CXCR4	0.00252138	-0.000866075	110762072	0.499805	0.346723	0.866806	0.0945984	0.133562
AC060765.1	Neutrophil CXCR4	0	-0.000221898	110794651	0.499952	0.31528	0.811511	0	0.00954016
AC060766.4	Neutrophil CXCR4	0.000523297	-0.000287582	110783907	0.499904	0.365108	0.901313	0.0189197	0.0381607
AC060766.6	Neutrophil CXCR4	0.000203858	0.000203858	110815704	0.500047	0.159078	0.555099	0.00945984	0
AC060780.1	Neutrophil CXCR4	0.00650846	-0.00431338	1.10629e+08	0.499203	0.0240115	0.14899	0.245956	0.405457
AC060809.1	Neutrophil CXCR4	0.000968039	0.000586828	1.10831e+08	0.500118	0.185523	0.621411	0.0378394	0.0143102
AC060814.3	Neutrophil CXCR4	0	0	110805222	0.5	1	1	0	0
AC061975.6	Neutrophil CXCR4	0	0	110805222	0.5	1	1	0	0
AC061992.1	Neutrophil CXCR4	0.00597951	-0.0113971	110290663	0.497678	9.71762e-08	1.3034e-06	0.227036	0.691662
AC062004.1	Neutrophil CXCR4	0.000630955	0.000305356	1.1081e+08	0.500023	0.758811	1	0.0189197	0.0143102
AC062017.1	Neutrophil CXCR4	0.00129606	0.000550492	110836396	0.500141	0.226578	0.675693	0.0567591	0.0286205
AC062029.1	Neutrophil CXCR4	0.00138853	0.000753479	110836487	0.500141	0.161424	0.560148	0.0472992	0.0190803
AC062037.2	Neutrophil CXCR4	0.00186114	0.000873492	1.10842e+08	0.500164	0.236854	0.698831	0.0756787	0.0429307
AC063926.1	Neutrophil CXCR4	0	0	110805222	0.5	1	1	0	0
AC063943.1	Neutrophil CXCR4	0	0	110805222	0.5	1	1	0	0
AC063944.1	Neutrophil CXCR4	0.000518081	-0.000312951	1.10789e+08	0.499928	0.472752	0.941061	0.0189197	0.0333906
AC063952.4	Neutrophil CXCR4	0	0	110805222	0.5	1	1	0	0
AC063960.1	Neutrophil CXCR4	0	-0.000140092	1.108e+08	0.499976	0.477682	0.941061	0	0.00477008
AC063960.2	Neutrophil CXCR4	0	0	110805222	0.5	1	1	0	0
AC063979.2	Neutrophil CXCR4	0	0	110805222	0.5	1	1	0	0
AC064801.1	Neutrophil CXCR4	0.000640493	-8.25069e-05	110810239	0.500023	0.811642	1	0.0283795	0.0238504
AC064802.1	Neutrophil CXCR4	0	0	110805222	0.5	1	1	0	0
AC064805.1	Neutrophil CXCR4	0.000609542	-0.00285587	110678200	0.499427	0.00182637	0.0152112	0.0189197	0.133562
AC064805.2	Neutrophil CXCR4	0.000233285	-1.58285e-05	110805133	0.5	0.994523	1	0.00945984	0.00954016
AC064807.1	Neutrophil CXCR4	0.00051508	-0.000457402	1.10789e+08	0.499928	0.472642	0.941061	0.0189197	0.0333906
AC064807.2	Neutrophil CXCR4	0	0	110805222	0.5	1	1	0	0
AC064807.3	Neutrophil CXCR4	0	0	110805222	0.5	1	1	0	0
AC064807.4	Neutrophil CXCR4	0	0	110805222	0.5	1	1	0	0
AC064836.3	Neutrophil CXCR4	0.000223059	8.02194e-05	110810418	0.500023	0.621606	1	0.00945984	0.00477008
AC066613.1	Neutrophil CXCR4	0	-0.000141403	1.108e+08	0.499976	0.477682	0.941061	0	0.00477008
AC066613.2	Neutrophil CXCR4	0.000247202	-0.000332503	110789279	0.499928	0.381857	0.925544	0.00945984	0.0238504
AC067747.1	Neutrophil CXCR4	0	-0.000201033	110794651	0.499952	0.31528	0.811511	0	0.00954016
AC067750.1	Neutrophil CXCR4	0	0	110805222	0.5	1	1	0	0
AC067751.1	Neutrophil CXCR4	0	-0.000132908	1.108e+08	0.499976	0.477682	0.941061	0	0.00477008
AC067838.1	Neutrophil CXCR4	0.000216087	0.000216087	110815704	0.500047	0.159078	0.555099	0.00945984	0
AC067852.2	Neutrophil CXCR4	0.00187145	-0.00047346	110772915	0.499854	0.403354	0.941061	0.0662189	0.0954016
AC067930.1	Neutrophil CXCR4	0.000462996	-7.24883e-05	110805043	0.499999	0.992188	1	0.0189197	0.0190803
AC067930.2	Neutrophil CXCR4	0.000678014	-0.001206	110746817	0.499736	0.0792455	0.379785	0.0283795	0.0810914
AC067930.3	Neutrophil CXCR4	0	0	110805222	0.5	1	1	0	0
AC067930.4	Neutrophil CXCR4	0.00900082	-0.00869914	110380085	0.498082	2.53584e-05	0.000272847	0.331095	0.715512
AC067930.5	Neutrophil CXCR4	0.000207854	-0.000412532	110789275	0.499928	0.381737	0.925544	0.00945984	0.0238504
AC068020.1	Neutrophil CXCR4	0	0	110805222	0.5	1	1	0	0
AC068025.1	Neutrophil CXCR4	0	-0.000178081	1.108e+08	0.499976	0.477682	0.941061	0	0.00477008
AC068025.2	Neutrophil CXCR4	0.000222325	-0.000168652	110799846	0.499976	0.718014	1	0.00945984	0.0143102
AC068075.1	Neutrophil CXCR4	0	-0.000116933	1.108e+08	0.499976	0.477682	0.941061	0	0.00477008
AC068189.1	Neutrophil CXCR4	0.000374311	-0.000564012	110783898	0.499904	0.364906	0.901313	0.0189197	0.0381607
AC068234.2	Neutrophil CXCR4	0	0	110805222	0.5	1	1	0	0
AC068282.1	Neutrophil CXCR4	0.00316421	0.00156905	110857053	0.500234	0.171885	0.585948	0.113518	0.0667811
AC068305.2	Neutrophil CXCR4	0.000531682	0.000226308	1.1081e+08	0.500023	0.758811	1	0.0189197	0.0143102
AC068313.1	Neutrophil CXCR4	0.00399568	0.000298732	1.10809e+08	0.500018	0.938972	1	0.151357	0.147873
AC068338.2	Neutrophil CXCR4	0.000946151	-0.000571521	110794283	0.499951	0.694436	1	0.0378394	0.0477008
AC068338.3	Neutrophil CXCR4	0.00098001	0.000374886	1.10821e+08	0.50007	0.487597	0.941414	0.0378394	0.0238504
AC068385.1	Neutrophil CXCR4	0	-0.000154282	1.108e+08	0.499976	0.477682	0.941061	0	0.00477008
AC068389.1	Neutrophil CXCR4	0	-0.000100638	1.108e+08	0.499976	0.477682	0.941061	0	0.00477008
AC068418.1	Neutrophil CXCR4	0	0	110805222	0.5	1	1	0	0
AC068446.2	Neutrophil CXCR4	0.00022048	5.52213e-05	110810418	0.500023	0.621606	1	0.00945984	0.00477008
AC068473.5	Neutrophil CXCR4	0.0031916	0.00165712	1.10852e+08	0.50021	0.228323	0.679983	0.113518	0.0715512
AC068481.1	Neutrophil CXCR4	0	0	110805222	0.5	1	1	0	0
AC068491.3	Neutrophil CXCR4	0.000273006	-0.000107497	110799848	0.499976	0.718115	1	0.00945984	0.0143102
AC068492.1	Neutrophil CXCR4	0.00069076	0.000421044	110826096	0.500094	0.209763	0.670304	0.0283795	0.00954016
AC068506.1	Neutrophil CXCR4	0	-7.918e-05	1.108e+08	0.499976	0.477682	0.941061	0	0.00477008
AC068580.4	Neutrophil CXCR4	0.00612538	0.0054529	111025110	0.500992	6.81308e-08	9.26882e-07	0.227036	0.0286205
AC068594.1	Neutrophil CXCR4	0.000523457	0.000455453	1.10821e+08	0.500071	0.223907	0.670304	0.0189197	0.00477008
AC068594.2	Neutrophil CXCR4	0	0	110805222	0.5	1	1	0	0
AC068620.1	Neutrophil CXCR4	0	0	110805222	0.5	1	1	0	0
AC068620.2	Neutrophil CXCR4	0	0	110805222	0.5	1	1	0	0
AC068631.1	Neutrophil CXCR4	0.00108264	0.000541424	1.10831e+08	0.500118	0.185591	0.621411	0.0378394	0.0143102
AC068631.2	Neutrophil CXCR4	0.00839831	-0.00482785	110580497	0.498986	0.0116797	0.0806699	0.321635	0.524709
AC068643.1	Neutrophil CXCR4	0	0	110805222	0.5	1	1	0	0
AC068658.1	Neutrophil CXCR4	0	0	110805222	0.5	1	1	0	0
AC068707.1	Neutrophil CXCR4	0	0	110805222	0.5	1	1	0	0
AC068722.2	Neutrophil CXCR4	0.00195383	-0.00294043	1.10672e+08	0.499401	0.0107229	0.0747143	0.0756787	0.195573
AC068724.1	Neutrophil CXCR4	0	0	110805222	0.5	1	1	0	0
AC068724.3	Neutrophil CXCR4	0.00107042	0.000357175	110815441	0.500046	0.664147	1	0.0378394	0.0286205
AC068768.1	Neutrophil CXCR4	0.000579569	0.000255218	1.1081e+08	0.500023	0.758811	1	0.0189197	0.0143102
AC068790.9	Neutrophil CXCR4	0	-0.000132434	1.108e+08	0.499976	0.477682	0.941061	0	0.00477008
AC068831.1	Neutrophil CXCR4	0	0	110805222	0.5	1	1	0	0
AC068831.4	Neutrophil CXCR4	0.000179679	-0.00025415	110794560	0.499952	0.521774	0.981481	0.00945984	0.0190803
AC068831.6	Neutrophil CXCR4	0	0	110805222	0.5	1	1	0	0
AC068831.7	Neutrophil CXCR4	0	0	110805222	0.5	1	1	0	0
AC068858.1	Neutrophil CXCR4	0	0	110805222	0.5	1	1	0	0
AC068870.1	Neutrophil CXCR4	0	0	110805222	0.5	1	1	0	0
AC068870.2	Neutrophil CXCR4	0.000520005	0.000323441	1.10821e+08	0.500071	0.223966	0.670304	0.0189197	0.00477008
AC068888.1	Neutrophil CXCR4	0.00146161	0.000937597	110836494	0.500141	0.161331	0.560148	0.0472992	0.0190803
AC068896.1	Neutrophil CXCR4	0.000274377	0.000274377	110815704	0.500047	0.159078	0.555099	0.00945984	0
AC068898.1	Neutrophil CXCR4	0	-0.000128452	1.108e+08	0.499976	0.477682	0.941061	0	0.00477008
AC068944.1	Neutrophil CXCR4	0	0	110805222	0.5	1	1	0	0
AC068946.1	Neutrophil CXCR4	0	0	110805222	0.5	1	1	0	0
AC068946.2	Neutrophil CXCR4	0	0	110805222	0.5	1	1	0	0
AC068987.1	Neutrophil CXCR4	0	0	110805222	0.5	1	1	0	0
AC068987.2	Neutrophil CXCR4	0	0	110805222	0.5	1	1	0	0
AC068987.3	Neutrophil CXCR4	0.000681024	0.000681024	110836668	0.500142	0.01472	0.0974261	0.0283795	0
AC068987.4	Neutrophil CXCR4	0	0	110805222	0.5	1	1	0	0
AC068987.5	Neutrophil CXCR4	0	-9.60444e-05	1.108e+08	0.499976	0.477682	0.941061	0	0.00477008
AC069120.1	Neutrophil CXCR4	0	0	110805222	0.5	1	1	0	0
AC069148.1	Neutrophil CXCR4	0	0	110805222	0.5	1	1	0	0
AC069185.1	Neutrophil CXCR4	0.000184356	-0.000446351	110789275	0.499928	0.381737	0.925544	0.00945984	0.0238504
AC069200.1	Neutrophil CXCR4	0	0	110805222	0.5	1	1	0	0
AC069209.1	Neutrophil CXCR4	0.000210107	8.32176e-05	110810418	0.500023	0.621606	1	0.00945984	0.00477008
AC069213.1	Neutrophil CXCR4	0	-0.000323586	110794651	0.499952	0.31528	0.811511	0	0.00954016
AC069222.1	Neutrophil CXCR4	0	0	110805222	0.5	1	1	0	0
AC069224.1	Neutrophil CXCR4	0	-9.82555e-05	1.108e+08	0.499976	0.477682	0.941061	0	0.00477008
AC069228.1	Neutrophil CXCR4	0.00026304	-5.7333e-06	110805133	0.5	0.994523	1	0.00945984	0.00954016
AC069234.2	Neutrophil CXCR4	0	0	110805222	0.5	1	1	0	0
AC069234.3	Neutrophil CXCR4	0	0	110805222	0.5	1	1	0	0
AC069234.4	Neutrophil CXCR4	0	0	110805222	0.5	1	1	0	0
AC069234.5	Neutrophil CXCR4	0.00037868	7.79364e-05	110805134	0.5	0.994585	1	0.00945984	0.00954016
AC069277.1	Neutrophil CXCR4	0	-0.000268575	110794651	0.499952	0.31528	0.811511	0	0.00954016
AC069287.2	Neutrophil CXCR4	0	0	110805222	0.5	1	1	0	0
AC069287.3	Neutrophil CXCR4	0	-0.000124316	1.108e+08	0.499976	0.477682	0.941061	0	0.00477008
AC069307.1	Neutrophil CXCR4	0	-0.000153069	1.108e+08	0.499976	0.477682	0.941061	0	0.00477008
AC069444.2	Neutrophil CXCR4	0	0	110805222	0.5	1	1	0	0
AC069503.1	Neutrophil CXCR4	0.000254378	1.56425e-05	110805133	0.5	0.994523	1	0.00945984	0.00954016
AC069544.1	Neutrophil CXCR4	0.000586173	0.000586173	110826186	0.500095	0.0464208	0.250026	0.0189197	0
AC069549.1	Neutrophil CXCR4	0	0	110805222	0.5	1	1	0	0
AC072022.2	Neutrophil CXCR4	0.038521	-0.0142366	110062865	0.49665	4.18054e-05	0.000436321	1.46628	2.14177
AC072039.2	Neutrophil CXCR4	0.000249791	0.000249791	110815704	0.500047	0.159078	0.555099	0.00945984	0
AC072061.1	Neutrophil CXCR4	0.000935222	-0.00043117	110783823	0.499903	0.425162	0.941061	0.0283795	0.0477008
AC072062.1	Neutrophil CXCR4	0	0	110805222	0.5	1	1	0	0
AC073046.1	Neutrophil CXCR4	0.000453066	0.000105021	1.1081e+08	0.500023	0.758948	1	0.0189197	0.0143102
AC073050.1	Neutrophil CXCR4	0.00187141	-0.000625142	1.10768e+08	0.499831	0.31335	0.811511	0.0567591	0.0906316
AC073052.2	Neutrophil CXCR4	0	-0.000309336	1.10789e+08	0.499928	0.218722	0.670304	0	0.0143102
AC073072.1	Neutrophil CXCR4	0.000216087	0.000216087	110815704	0.500047	0.159078	0.555099	0.00945984	0
AC073073.2	Neutrophil CXCR4	0	-0.000207055	110794651	0.499952	0.31528	0.811511	0	0.00954016
AC073082.1	Neutrophil CXCR4	0.000690056	-0.000494539	110789091	0.499927	0.53151	0.994971	0.0283795	0.0429307
AC073111.5	Neutrophil CXCR4	0.00243101	0.00041234	1.10831e+08	0.500115	0.492964	0.94935	0.0945984	0.0715512
AC073133.1	Neutrophil CXCR4	0	0	110805222	0.5	1	1	0	0
AC073133.2	Neutrophil CXCR4	0	0	110805222	0.5	1	1	0	0
AC073172.1	Neutrophil CXCR4	0.0143877	-0.00823971	110446250	0.49838	0.00193924	0.0160808	0.558131	0.882465
AC073172.2	Neutrophil CXCR4	0	-0.000509763	110784080	0.499905	0.155538	0.555099	0	0.0190803
AC073195.1	Neutrophil CXCR4	0.00312942	0.00149051	110867496	0.500281	0.107228	0.475349	0.122978	0.0667811
AC073254.1	Neutrophil CXCR4	0	0	110805222	0.5	1	1	0	0
AC073257.2	Neutrophil CXCR4	0	0	110805222	0.5	1	1	0	0
AC073263.1	Neutrophil CXCR4	0.000185191	7.71639e-05	110810418	0.500023	0.621606	1	0.00945984	0.00477008
AC073263.2	Neutrophil CXCR4	0.000212001	9.59822e-05	110810418	0.500023	0.621606	1	0.00945984	0.00477008
AC073283.1	Neutrophil CXCR4	0	0	110805222	0.5	1	1	0	0
AC073283.2	Neutrophil CXCR4	0	-0.000210749	110794651	0.499952	0.31528	0.811511	0	0.00954016
AC073283.3	Neutrophil CXCR4	0	-0.00010302	1.108e+08	0.499976	0.477682	0.941061	0	0.00477008
AC073314.1	Neutrophil CXCR4	0	0	110805222	0.5	1	1	0	0
AC073316.1	Neutrophil CXCR4	0.000264941	4.39732e-05	110805134	0.5	0.994585	1	0.00945984	0.00954016
AC073320.1	Neutrophil CXCR4	0.00480194	0.000915583	110830049	0.500112	0.643426	1	0.179737	0.157413
AC073323.1	Neutrophil CXCR4	0	0	110805222	0.5	1	1	0	0
AC073332.1	Neutrophil CXCR4	0.00183197	-0.00115189	110730738	0.499664	0.0767542	0.375249	0.0567591	0.124022
AC073333.1	Neutrophil CXCR4	0	0	110805222	0.5	1	1	0	0
AC073335.2	Neutrophil CXCR4	0.00675439	0.000920468	110824294	0.500086	0.760808	1	0.236496	0.219424
AC073342.1	Neutrophil CXCR4	0.000267875	-5.48261e-05	110805133	0.5	0.994523	1	0.00945984	0.00954016
AC073349.1	Neutrophil CXCR4	0.0027813	0.0015441	1.10868e+08	0.500282	0.0670376	0.336644	0.104058	0.0477008
AC073352.1	Neutrophil CXCR4	0	-0.000280791	110794651	0.499952	0.31528	0.811511	0	0.00954016
AC073352.2	Neutrophil CXCR4	0.000452543	0.000216377	110815615	0.500047	0.485087	0.941061	0.0189197	0.00954016
AC073365.1	Neutrophil CXCR4	0.000450463	0.000217412	110815614	0.500047	0.485129	0.941061	0.0189197	0.00954016
AC073370.1	Neutrophil CXCR4	0	0	110805222	0.5	1	1	0	0
AC073389.1	Neutrophil CXCR4	0.000411329	0.000411329	110815704	0.500047	0.159078	0.555099	0.00945984	0
AC073389.3	Neutrophil CXCR4	0	0	110805222	0.5	1	1	0	0
AC073429.2	Neutrophil CXCR4	0	0	110805222	0.5	1	1	0	0
AC073486.1	Neutrophil CXCR4	0	-0.000117727	1.108e+08	0.499976	0.477682	0.941061	0	0.00477008
AC073508.3	Neutrophil CXCR4	0	-0.000725694	110773509	0.499857	0.081947	0.386676	0	0.0286205
AC073521.1	Neutrophil CXCR4	0	0	110805222	0.5	1	1	0	0
AC073525.1	Neutrophil CXCR4	0	0	110805222	0.5	1	1	0	0
AC073529.1	Neutrophil CXCR4	0.000254378	0.000127074	110810419	0.500023	0.621538	1	0.00945984	0.00477008
AC073534.1	Neutrophil CXCR4	0	-0.000281951	110794651	0.499952	0.31528	0.811511	0	0.00954016
AC073539.1	Neutrophil CXCR4	0	0	110805222	0.5	1	1	0	0
AC073539.3	Neutrophil CXCR4	0	0	110805222	0.5	1	1	0	0
AC073569.1	Neutrophil CXCR4	0	0	110805222	0.5	1	1	0	0
AC073569.2	Neutrophil CXCR4	0.000738983	0.000317181	110820810	0.50007	0.392547	0.937352	0.0283795	0.0143102
AC073575.1	Neutrophil CXCR4	0.000223141	0.0001521	110810419	0.500023	0.621538	1	0.00945984	0.00477008
AC073575.2	Neutrophil CXCR4	0	-0.000126537	1.108e+08	0.499976	0.477682	0.941061	0	0.00477008
AC073610.3	Neutrophil CXCR4	0.000938556	-2.10354e-05	110804867	0.499998	0.989029	1	0.0378394	0.0381607
AC073611.1	Neutrophil CXCR4	0	0	110805222	0.5	1	1	0	0
AC073641.1	Neutrophil CXCR4	0	0	110805222	0.5	1	1	0	0
AC073655.1	Neutrophil CXCR4	0	0	110805222	0.5	1	1	0	0
AC073655.2	Neutrophil CXCR4	0.000606183	0.000141823	110805044	0.499999	0.992232	1	0.0189197	0.0190803
AC073657.1	Neutrophil CXCR4	0	0	110805222	0.5	1	1	0	0
AC073842.1	Neutrophil CXCR4	0.000202468	0.000202468	110815704	0.500047	0.159078	0.555099	0.00945984	0
AC073842.2	Neutrophil CXCR4	0.000214971	-0.000215202	110799846	0.499976	0.718014	1	0.00945984	0.0143102
AC073864.1	Neutrophil CXCR4	0	0	110805222	0.5	1	1	0	0
AC073869.3	Neutrophil CXCR4	0	0	110805222	0.5	1	1	0	0
AC073869.5	Neutrophil CXCR4	0	0	110805222	0.5	1	1	0	0
AC073878.1	Neutrophil CXCR4	0	0	110805222	0.5	1	1	0	0
AC073896.2	Neutrophil CXCR4	0.000884088	-0.000104108	110794389	0.499951	0.660756	1	0.0283795	0.0381607
AC073896.3	Neutrophil CXCR4	0	0	110805222	0.5	1	1	0	0
AC073934.1	Neutrophil CXCR4	0.000915788	0.00015888	1.10821e+08	0.50007	0.487681	0.941414	0.0378394	0.0238504
AC073941.1	Neutrophil CXCR4	0.000222325	-0.000270668	110794561	0.499952	0.521813	0.981481	0.00945984	0.0190803
AC073957.3	Neutrophil CXCR4	0.0016024	-0.00106304	110751861	0.499759	0.175296	0.594764	0.0567591	0.104942
AC074029.3	Neutrophil CXCR4	0	0	110805222	0.5	1	1	0	0
AC074032.1	Neutrophil CXCR4	0.00123656	-0.00120541	110757214	0.499783	0.187827	0.627542	0.0472992	0.0906316
AC074044.1	Neutrophil CXCR4	0	0	110805222	0.5	1	1	0	0
AC074050.4	Neutrophil CXCR4	0	0	110805222	0.5	1	1	0	0
AC074052.2	Neutrophil CXCR4	0	0	110805222	0.5	1	1	0	0
AC074099.1	Neutrophil CXCR4	0	-0.000121067	1.108e+08	0.499976	0.477682	0.941061	0	0.00477008
AC074117.1	Neutrophil CXCR4	0.00161171	0.000538736	1.10821e+08	0.500069	0.594893	1	0.0567591	0.0429307
AC074124.1	Neutrophil CXCR4	0	0	110805222	0.5	1	1	0	0
AC074132.1	Neutrophil CXCR4	0.00561032	-0.000392797	110782273	0.499896	0.706132	1	0.198657	0.219424
AC074135.1	Neutrophil CXCR4	0	0	110805222	0.5	1	1	0	0
AC074183.1	Neutrophil CXCR4	0	-0.000158624	1.108e+08	0.499976	0.477682	0.941061	0	0.00477008
AC074237.1	Neutrophil CXCR4	0.000247758	0.000247758	110815704	0.500047	0.159078	0.555099	0.00945984	0
AC074351.1	Neutrophil CXCR4	0	-0.000116933	1.108e+08	0.499976	0.477682	0.941061	0	0.00477008
AC074366.1	Neutrophil CXCR4	0	0	110805222	0.5	1	1	0	0
AC074386.1	Neutrophil CXCR4	0.000979451	0.000388154	110826003	0.500094	0.323557	0.825258	0.0378394	0.0190803
AC074387.1	Neutrophil CXCR4	0	0	110805222	0.5	1	1	0	0
AC076968.1	Neutrophil CXCR4	0	0	110805222	0.5	1	1	0	0
AC078777.1	Neutrophil CXCR4	0	0	110805222	0.5	1	1	0	0
AC078785.1	Neutrophil CXCR4	0	-0.000818179	110773509	0.499857	0.081947	0.386676	0	0.0286205
AC078788.2	Neutrophil CXCR4	0	0	110805222	0.5	1	1	0	0
AC078795.1	Neutrophil CXCR4	0	0	110805222	0.5	1	1	0	0
AC078795.2	Neutrophil CXCR4	0.000591741	0.000250891	1.1081e+08	0.500023	0.758857	1	0.0189197	0.0143102
AC078795.3	Neutrophil CXCR4	0.000203476	7.17108e-05	110810418	0.500023	0.621606	1	0.00945984	0.00477008
AC078802.1	Neutrophil CXCR4	0	-0.000118488	1.108e+08	0.499976	0.477682	0.941061	0	0.00477008
AC078842.1	Neutrophil CXCR4	0	0	110805222	0.5	1	1	0	0
AC078846.1	Neutrophil CXCR4	0.00367939	0.000410922	110814558	0.500042	0.842707	1	0.132438	0.124022
AC078850.2	Neutrophil CXCR4	0	0	110805222	0.5	1	1	0	0
AC078864.1	Neutrophil CXCR4	0	0	110805222	0.5	1	1	0	0
AC078881.1	Neutrophil CXCR4	0.000237596	-0.000364231	110794560	0.499952	0.521774	0.981481	0.00945984	0.0190803
AC078883.1	Neutrophil CXCR4	0.00624083	-0.000963012	1.10729e+08	0.499658	0.27131	0.778247	0.227036	0.295745
AC078883.2	Neutrophil CXCR4	0	0	110805222	0.5	1	1	0	0
AC078906.1	Neutrophil CXCR4	0	0	110805222	0.5	1	1	0	0
AC078909.1	Neutrophil CXCR4	0	0	110805222	0.5	1	1	0	0
AC078923.1	Neutrophil CXCR4	0.000992293	0.00042137	110826001	0.500094	0.323603	0.825258	0.0378394	0.0190803
AC078929.1	Neutrophil CXCR4	0	-0.000106015	1.108e+08	0.499976	0.477682	0.941061	0	0.00477008
AC078962.4	Neutrophil CXCR4	0	-0.000132367	1.108e+08	0.499976	0.477682	0.941061	0	0.00477008
AC078993.1	Neutrophil CXCR4	0	-0.000127185	1.108e+08	0.499976	0.477682	0.941061	0	0.00477008
AC079015.1	Neutrophil CXCR4	0.000252112	0.000104648	110810418	0.500023	0.621606	1	0.00945984	0.00477008
AC079035.1	Neutrophil CXCR4	0	0	110805222	0.5	1	1	0	0
AC079061.1	Neutrophil CXCR4	0	-8.28311e-05	1.108e+08	0.499976	0.477682	0.941061	0	0.00477008
AC079089.1	Neutrophil CXCR4	0	-0.00080925	110773509	0.499857	0.081947	0.386676	0	0.0286205
AC079148.1	Neutrophil CXCR4	0	-0.000176483	110794651	0.499952	0.31528	0.811511	0	0.00954016
AC079171.1	Neutrophil CXCR4	0.000257208	0.000134575	110810419	0.500023	0.621538	1	0.00945984	0.00477008
AC079174.2	Neutrophil CXCR4	0.00378038	-0.001965	110708722	0.499565	0.110159	0.485799	0.151357	0.238504
AC079209.1	Neutrophil CXCR4	0.0407751	0.0160868	1.11402e+08	0.502692	2.26602e-05	0.000245612	1.50412	0.968327
AC079305.1	Neutrophil CXCR4	0.00779432	-0.00657628	110511964	0.498677	0.00116985	0.0100885	0.293255	0.5581
AC079305.3	Neutrophil CXCR4	0.0084772	-0.00059599	110760264	0.499797	0.553021	1	0.302715	0.343446
AC079322.1	Neutrophil CXCR4	0.000793146	-0.000297669	1.108e+08	0.499975	0.833456	1	0.0378394	0.0429307
AC079328.2	Neutrophil CXCR4	0	-9.09499e-05	1.108e+08	0.499976	0.477682	0.941061	0	0.00477008
AC079336.5	Neutrophil CXCR4	0.000258851	-0.000308763	110789278	0.499928	0.381827	0.925544	0.00945984	0.0238504
AC079340.1	Neutrophil CXCR4	0	-0.000104004	1.108e+08	0.499976	0.477682	0.941061	0	0.00477008
AC079340.2	Neutrophil CXCR4	0	-0.000124987	1.108e+08	0.499976	0.477682	0.941061	0	0.00477008
AC079341.1	Neutrophil CXCR4	0	0	110805222	0.5	1	1	0	0
AC079354.3	Neutrophil CXCR4	0	-0.000128269	1.108e+08	0.499976	0.477682	0.941061	0	0.00477008
AC079385.2	Neutrophil CXCR4	0	0	110805222	0.5	1	1	0	0
AC079447.1	Neutrophil CXCR4	0.000452876	-0.00112025	110762756	0.499808	0.127236	0.533667	0.0189197	0.057241
AC079465.1	Neutrophil CXCR4	0	-0.000503711	1.10789e+08	0.499928	0.218722	0.670304	0	0.0143102
AC079466.1	Neutrophil CXCR4	0	-0.000194615	1.108e+08	0.499976	0.477682	0.941061	0	0.00477008
AC079594.2	Neutrophil CXCR4	0	-0.000284114	110794651	0.499952	0.31528	0.811511	0	0.00954016
AC079598.1	Neutrophil CXCR4	0	0	110805222	0.5	1	1	0	0
AC079601.1	Neutrophil CXCR4	0	-0.000111256	1.108e+08	0.499976	0.477682	0.941061	0	0.00477008
AC079610.2	Neutrophil CXCR4	0	-0.000141237	1.108e+08	0.499976	0.477682	0.941061	0	0.00477008
AC079630.1	Neutrophil CXCR4	0.0222675	-0.0199751	1.0987e+08	0.495779	1.60497e-09	2.44332e-08	0.832466	1.67907
AC079742.1	Neutrophil CXCR4	0	0	110805222	0.5	1	1	0	0
AC079766.1	Neutrophil CXCR4	0	0	110805222	0.5	1	1	0	0
AC079779.1	Neutrophil CXCR4	0	0	110805222	0.5	1	1	0	0
AC079807.1	Neutrophil CXCR4	0.0019392	0.000274632	110804617	0.499997	0.985856	1	0.0662189	0.0667811
AC079834.2	Neutrophil CXCR4	0	0	110805222	0.5	1	1	0	0
AC079848.1	Neutrophil CXCR4	0	-0.000375833	1.10789e+08	0.499928	0.218722	0.670304	0	0.0143102
AC079906.1	Neutrophil CXCR4	0	0	110805222	0.5	1	1	0	0
AC079907.1	Neutrophil CXCR4	0.000283446	0.000283446	110815704	0.500047	0.159078	0.555099	0.00945984	0
AC079907.2	Neutrophil CXCR4	0	0	110805222	0.5	1	1	0	0
AC079921.2	Neutrophil CXCR4	0	-0.000842455	110773509	0.499857	0.081947	0.386676	0	0.0286205
AC079949.1	Neutrophil CXCR4	0	0	110805222	0.5	1	1	0	0
AC079949.2	Neutrophil CXCR4	0.000624469	0.000276481	1.1081e+08	0.500023	0.758811	1	0.0189197	0.0143102
AC079988.1	Neutrophil CXCR4	0	0	110805222	0.5	1	1	0	0
AC080013.1	Neutrophil CXCR4	0	-9.96488e-05	1.108e+08	0.499976	0.477682	0.941061	0	0.00477008
AC080013.4	Neutrophil CXCR4	0.000294751	5.57183e-05	110805134	0.5	0.994585	1	0.00945984	0.00954016
AC080013.5	Neutrophil CXCR4	0.000756081	0.000409481	110826094	0.500094	0.209807	0.670304	0.0283795	0.00954016
AC080013.6	Neutrophil CXCR4	0	-0.000112312	1.108e+08	0.499976	0.477682	0.941061	0	0.00477008
AC080023.1	Neutrophil CXCR4	0.000425813	-0.000877374	110762759	0.499808	0.127263	0.533667	0.0189197	0.057241
AC080037.1	Neutrophil CXCR4	0.000552321	0.000296046	110815617	0.500047	0.485003	0.941061	0.0189197	0.00954016
AC080038.1	Neutrophil CXCR4	0	0	110805222	0.5	1	1	0	0
AC080038.2	Neutrophil CXCR4	0.000525643	-4.49697e-05	1.108e+08	0.499975	0.781487	1	0.0189197	0.0238504
AC080078.1	Neutrophil CXCR4	0	0	110805222	0.5	1	1	0	0
AC080078.2	Neutrophil CXCR4	0.000700782	0.000599839	110831384	0.500118	0.0788375	0.378962	0.0283795	0.00477008
AC080112.1	Neutrophil CXCR4	0	0	110805222	0.5	1	1	0	0
AC080128.2	Neutrophil CXCR4	0	0	110805222	0.5	1	1	0	0
AC080129.2	Neutrophil CXCR4	0.000250712	0.000250712	110815704	0.500047	0.159078	0.555099	0.00945984	0
[truncated: 127,461 more rows]
