# Supplementary material for: A single-cell atlas of ulcerative colitis reveals neutrophil–stromal circuits linked to biologic therapy resistance
Source: Front Immunol. 2026 Jun 11;17:1705328. doi: 10.3389/fimmu.2026.1705328 (PMC13294476; doi:10.3389/fimmu.2026.1705328)
Supplement: Supplementary file 17 [file Table8.xlsx]

## Sheet: Sheet1
Neutrophil CXCR4	Neutrophil MX1	Neutrophil OSM	Neutrophil PADI4
TNFSF14	IFIT2	MIR3945HG	MMP9
HILPDA	MX1	OSM	PADI4
	CD274	RHOH	ARG1
	FCGR1A		VNN1
			RGS18
