# Supplementary material for: A single-cell atlas of ulcerative colitis reveals neutrophil–stromal circuits linked to biologic therapy resistance
Source: Front Immunol. 2026 Jun 11;17:1705328. doi: 10.3389/fimmu.2026.1705328 (PMC13294476; doi:10.3389/fimmu.2026.1705328)
Supplement: Supplementary file 18 [file Table9.xlsx]

## Sheet: Supplementary_Table7_Pseudotime
Row.names	status	p_value	morans_test_statistic	morans_I	gene_short_name	q_value	Max_Expression_in_Pseudotime	Pseudotime_at_Max_Expression
CCL4	OK	0	235.047	0.380794	CCL4	0	2.47289	bin_315
CCL3	OK	0	231.896	0.375688	CCL3	0	2.42778	bin_315
CCL4L2	OK	0	211.758	0.343055	CCL4L2	0	2.46453	bin_315
CCL3L1	OK	0	180.863	0.293004	CCL3L1	0	2.35474	bin_315
MNDA	OK	0	176.01	0.28516	MNDA	0	1.74286	bin_1
CXCR4	OK	0	164.042	0.265762	CXCR4	0	1.49375	bin_315
PDE4B	OK	0	163.409	0.264741	PDE4B	0	1.02159	bin_108
IFIT1	OK	0	153.269	0.248034	IFIT1	0	1.35235	bin_216
SOCS3	OK	0	142.607	0.231036	SOCS3	0	1.11076	bin_1
IL1B	OK	0	139.841	0.226555	IL1B	0	1.46332	bin_127
RSAD2	OK	0	136.103	0.220425	RSAD2	0	1.23146	bin_209
GBP1	OK	0	135.027	0.218751	GBP1	0	1.27265	bin_171
MMP9	OK	0	130.433	0.211302	MMP9	0	2.28353	bin_1
IFIT3	OK	0	129.274	0.209419	IFIT3	0	1.26855	bin_184
FTH1	OK	0	128.586	0.208289	FTH1	0	1.26692	bin_315
PLEK	OK	0	126.422	0.204805	PLEK	0	1.32555	bin_151
S100A8	OK	0	125.473	0.203263	S100A8	0	1.55329	bin_1
SELL	OK	0	119.371	0.193387	SELL	0	1.38115	bin_1
VEGFA	OK	0	119.366	0.19336	VEGFA	0	1.29582	bin_315
PLIN2	OK	0	118.298	0.191627	PLIN2	0	1.36645	bin_315
IFIT2	OK	0	117.237	0.189917	IFIT2	0	1.27921	bin_165
SQSTM1	OK	0	116.288	0.188383	SQSTM1	0	1.76193	bin_315
FNIP2	OK	0	115.904	0.187631	FNIP2	0	1.85691	bin_315
MX1	OK	0	113.049	0.183095	MX1	0	1.25721	bin_210
CSTB	OK	0	111.724	0.18099	CSTB	0	1.84308	bin_315
GBP5	OK	0	111.714	0.180969	GBP5	0	1.22299	bin_184
GBP4	OK	0	107.643	0.174331	GBP4	0	1.09087	bin_206
CSF1	OK	0	104.755	0.169687	CSF1	0	1.64438	bin_315
C15orf48	OK	0	104.619	0.169467	C15orf48	0	2.10273	bin_315
RHOH	OK	0	104.37	0.169077	RHOH	0	1.33017	bin_150
IFI6	OK	0	102.63	0.16624	IFI6	0	1.17392	bin_213
GCA	OK	0	101.636	0.16465	GCA	0	1.56552	bin_1
S100A9	OK	0	100.492	0.162788	S100A9	0	1.57145	bin_1
LGALS3	OK	0	99.0322	0.160419	LGALS3	0	1.87158	bin_315
CCRL2	OK	0	98.4937	0.159546	CCRL2	0	1.64237	bin_315
CXCR2	OK	0	97.1502	0.157381	CXCR2	0	1.5651	bin_1
CD83	OK	0	96.3339	0.156044	CD83	0	1.95462	bin_315
RGS2	OK	0	94.4011	0.152926	RGS2	0	1.91947	bin_1
PADI4	OK	0	93.0367	0.150689	PADI4	0	2.29944	bin_1
S100A12	OK	0	92.6448	0.150082	S100A12	0	2.04504	bin_1
CEACAM8	OK	0	93.2255	0.148913	CEACAM8	0	2.19076	bin_1
HERC5	OK	0	91.7295	0.148472	HERC5	0	1.32019	bin_211
PGLYRP1	OK	0	91.1537	0.147644	PGLYRP1	0	2.30154	bin_1
LTF	OK	0	91.1709	0.147333	LTF	0	1.89517	bin_1
IL1RN	OK	0	88.7221	0.143725	IL1RN	0	1.15145	bin_161
HILPDA	OK	0	88.5978	0.143476	HILPDA	0	1.18439	bin_251
CTSD	OK	0	88.5023	0.143355	CTSD	0	1.76438	bin_315
TBC1D2	OK	0	85.1152	0.137843	TBC1D2	0	1.35406	bin_315
RFLNB	OK	0	84.6921	0.137173	RFLNB	0	2.42345	bin_1
ISG15	OK	0	84.0268	0.136052	ISG15	0	1.19701	bin_220
VNN2	OK	0	83.9559	0.136003	VNN2	0	1.51325	bin_1
SAMHD1	OK	0	83.3754	0.135043	SAMHD1	0	1.20853	bin_194
PROK2	OK	0	83.2011	0.134779	PROK2	0	1.29828	bin_1
HCAR3	OK	0	83.0038	0.13446	HCAR3	0	1.30417	bin_149
FFAR2	OK	0	82.9003	0.134292	FFAR2	0	1.04347	bin_123
FCGR3B	OK	0	82.7378	0.134029	FCGR3B	0	1.50219	bin_1
HMGB2	OK	0	81.3958	0.131849	HMGB2	0	2.43012	bin_1
XAF1	OK	0	80.8256	0.130902	XAF1	0	1.2455	bin_206
FYB1	OK	0	77.5157	0.125568	FYB1	0	1.02252	bin_1
PPIF	OK	0	77.303	0.125222	PPIF	0	0.873943	bin_227
MEGF9	OK	0	77.1445	0.124956	MEGF9	0	2.24049	bin_1
IRF1	OK	0	76.7609	0.124345	IRF1	0	0.939781	bin_117
IFITM2	OK	0	75.9218	0.122969	IFITM2	0	1.04757	bin_1
SAMD9L	OK	0	75.3437	0.122037	SAMD9L	0	1.30082	bin_186
HLA-DRA	OK	0	73.8167	0.119545	HLA-DRA	0	2.42099	bin_315
TPI1	OK	0	73.6429	0.119289	TPI1	0	1.70474	bin_315
PFKFB3	OK	0	73.4373	0.118959	PFKFB3	0	1.45034	bin_1
LCP2	OK	0	72.8776	0.118053	LCP2	0	0.920378	bin_213
OAS3	OK	0	72.4911	0.11735	OAS3	0	1.24324	bin_210
CXCL8	OK	0	72.0333	0.116683	CXCL8	0	1.45468	bin_315
CAMP	OK	0	71.9036	0.116386	CAMP	0	2.09175	bin_1
PLAUR	OK	0	71.6994	0.116144	PLAUR	0	1.00786	bin_285
PLPP3	OK	0	71.0034	0.114916	PLPP3	0	1.50143	bin_315
SAT1	OK	0	69.6302	0.112786	SAT1	0	1.23764	bin_162
MGAT1	OK	0	69.4379	0.112465	MGAT1	0	1.63267	bin_315
APMAP	OK	0	67.9396	0.110043	APMAP	0	2.15224	bin_1
FCN1	OK	0	67.8252	0.109854	FCN1	0	2.35882	bin_1
RTN3	OK	0	67.8133	0.109847	RTN3	0	1.79613	bin_1
PLEKHB2	OK	0	67.3206	0.109039	PLEKHB2	0	1.50986	bin_315
MGLL	OK	0	66.9526	0.10834	MGLL	0	1.98317	bin_315
SLAMF7	OK	0	66.888	0.108317	SLAMF7	0	1.85341	bin_315
BPI	OK	0	66.8674	0.108117	BPI	0	2.09899	bin_1
PARP14	OK	0	65.6872	0.106391	PARP14	0	1.12979	bin_201
FCGR2A	OK	0	65.6396	0.106325	FCGR2A	0	0.871164	bin_107
PI3	OK	0	65.6413	0.10632	PI3	0	2.00396	bin_315
PLAU	OK	0	65.3574	0.10586	PLAU	0	1.03574	bin_258
SLC3A2	OK	0	65.2604	0.105695	SLC3A2	0	1.34845	bin_315
ZFP36L1	OK	0	64.8058	0.104974	ZFP36L1	0	1.67337	bin_1
CD69	OK	0	64.7339	0.104852	CD69	0	1.11406	bin_171
MIR3945HG	OK	0	64.0731	0.103783	MIR3945HG	0	1.36061	bin_141
C5AR1	OK	0	63.1684	0.102321	C5AR1	0	2.12779	bin_1
MME	OK	0	62.1417	0.10065	MME	0	1.90137	bin_1
PHACTR1	OK	0	61.9361	0.100323	PHACTR1	0	1.16131	bin_315
SOD2	OK	0	61.9154	0.100284	SOD2	0	0.951364	bin_190
P2RY14	OK	0	61.7955	0.100059	P2RY14	0	1.19389	bin_192
STEAP4	OK	0	61.1229	0.0990053	STEAP4	0	0.940702	bin_113
S100A4	OK	0	61.033	0.0988608	S100A4	0	1.8827	bin_1
TAGAP	OK	0	60.928	0.0986901	TAGAP	0	1.29183	bin_146
BASP1	OK	0	60.5787	0.0981238	BASP1	0	1.44775	bin_1
P2RY13	OK	0	60.1911	0.0974936	P2RY13	0	1.074	bin_1
BHLHE40	OK	0	59.7503	0.0967734	BHLHE40	0	1.3472	bin_315
CD55	OK	0	59.1495	0.095809	CD55	0	1.31507	bin_1
MMP8	OK	0	59.058	0.0951832	MMP8	0	2.30755	bin_1
HMOX1	OK	0	58.7774	0.0951625	HMOX1	0	1.47275	bin_315
CXCR1	OK	0	58.158	0.0942008	CXCR1	0	1.69116	bin_1
TNFAIP2	OK	0	58.0973	0.0941021	TNFAIP2	0	1.4204	bin_315
IFI44L	OK	0	57.469	0.0929751	IFI44L	0	1.28575	bin_212
TAP1	OK	0	56.7611	0.0919381	TAP1	0	1.29018	bin_169
CYBB	OK	0	56.7012	0.0918327	CYBB	0	1.86507	bin_315
JUN	OK	0	55.8451	0.0904456	JUN	0	1.93528	bin_315
CDKN1A	OK	0	55.698	0.090209	CDKN1A	0	1.65486	bin_315
FLOT2	OK	0	55.1504	0.0893258	FLOT2	0	1.78566	bin_1
LIMS1	OK	0	55.0945	0.0892303	LIMS1	0	1.97654	bin_315
MAPK14	OK	0	54.9661	0.0890263	MAPK14	0	1.85001	bin_1
RNF19B	OK	0	54.3262	0.0879933	RNF19B	0	1.346	bin_153
ZFP36	OK	0	53.3879	0.086472	ZFP36	0	0.940905	bin_49
NDRG1	OK	0	53.1459	0.0860753	NDRG1	0	1.178	bin_258
ALPL	OK	0	53.1369	0.0860663	ALPL	0	1.40376	bin_1
SORL1	OK	0	53.0865	0.0859838	SORL1	0	1.60683	bin_1
G0S2	OK	0	52.7555	0.0854465	G0S2	0	0.987994	bin_109
SLC25A37	OK	0	52.4588	0.084968	SLC25A37	0	1.1403	bin_1
ARL8B	OK	0	52.4332	0.0849174	ARL8B	0	1.6904	bin_315
CSF3R	OK	0	52.4189	0.0849017	CSF3R	0	0.845153	bin_22
SLC2A3	OK	0	52.4128	0.0848933	SLC2A3	0	2.18742	bin_1
ARHGDIB	OK	0	51.9948	0.0842161	ARHGDIB	0	1.64947	bin_1
GYG1	OK	0	51.9504	0.0841416	GYG1	0	1.57817	bin_1
NFKBIZ	OK	0	51.9447	0.084135	NFKBIZ	0	1.4793	bin_1
CST7	OK	0	51.9155	0.0840866	CST7	0	1.70479	bin_1
LILRA5	OK	0	51.6918	0.0837223	LILRA5	0	1.75138	bin_1
CD274	OK	0	51.6617	0.0836625	CD274	0	1.20155	bin_174
RALGDS	OK	0	51.0764	0.0827121	RALGDS	0	1.53983	bin_315
HCAR2	OK	0	51.0118	0.0826224	HCAR2	0	1.26408	bin_150
OAS2	OK	0	50.7103	0.0819658	OAS2	0	1.34115	bin_213
SNAPC1	OK	0	50.5583	0.0818089	SNAPC1	0	1.32569	bin_276
CD22	OK	0	50.5718	0.0817861	CD22	0	2.0154	bin_315
PYGL	OK	0	50.403	0.0816342	PYGL	0	1.89926	bin_1
CNN2	OK	0	50.2941	0.0814605	CNN2	0	1.59955	bin_1
ASAH1	OK	0	48.8183	0.0790676	ASAH1	0	1.76804	bin_315
CD63	OK	0	48.8066	0.0790497	CD63	0	1.61497	bin_315
IVNS1ABP	OK	0	48.3349	0.0782859	IVNS1ABP	0	0.998934	bin_216
CD74	OK	0	48.2787	0.0781902	CD74	0	2.15429	bin_315
HLA-DQB1	OK	0	48.1585	0.0778922	HLA-DQB1	0	2.51554	bin_315
TNFSF14	OK	0	47.9962	0.0777314	TNFSF14	0	1.17635	bin_277
SGTB	OK	0	47.9781	0.0776891	SGTB	0	1.55503	bin_315
ANKRD22	OK	0	47.7995	0.0774018	ANKRD22	0	1.40447	bin_176
FOS	OK	0	47.6533	0.0771812	FOS	0	1.89721	bin_1
SLCO4A1	OK	0	47.6105	0.0770712	SLCO4A1	0	1.85139	bin_315
NAMPT	OK	0	47.2064	0.0764462	NAMPT	0	1.06403	bin_149
HLA-DRB1	OK	0	47.0514	0.0761713	HLA-DRB1	0	2.39883	bin_315
FAM129A	OK	0	46.9471	0.0760373	FAM129A	0	1.38922	bin_1
M6PR	OK	0	46.8859	0.0759023	M6PR	0	2.08496	bin_315
CREB5	OK	0	46.7843	0.075769	CREB5	0	1.84999	bin_1
SERPINB9	OK	0	46.7563	0.075721	SERPINB9	0	1.63551	bin_315
DDX58	OK	0	46.7359	0.0756711	DDX58	0	1.30396	bin_197
TUBA1A	OK	0	46.3224	0.0750179	TUBA1A	0	1.97149	bin_1
TNFAIP6	OK	0	46.3105	0.0750046	TNFAIP6	0	0.983483	bin_177
ATP2B1	OK	0	46.2534	0.0749096	ATP2B1	0	1.20164	bin_313
BTG2	OK	0	45.9986	0.0745003	BTG2	0	1.54927	bin_1
HSD17B4	OK	0	45.3807	0.0734574	HSD17B4	0	1.90292	bin_315
NBN	OK	0	45.2579	0.0732986	NBN	0	1.3827	bin_315
EVI2B	OK	0	45.088	0.0730245	EVI2B	0	1.84499	bin_1
DHRS9	OK	0	44.8787	0.0726632	DHRS9	0	2.45656	bin_1
HSPA1B	OK	0	44.4173	0.0719123	HSPA1B	0	1.52808	bin_315
CXCL16	OK	0	44.3708	0.0718625	CXCL16	0	1.16455	bin_315
GNPDA1	OK	0	44.1049	0.0714132	GNPDA1	0	1.59398	bin_315
EDN1	OK	0	44.0926	0.0714012	EDN1	0	1.65353	bin_315
TPP1	OK	0	43.9916	0.0712441	TPP1	0	1.8554	bin_315
CCPG1	OK	0	43.9869	0.0712364	CCPG1	0	1.93045	bin_1
ACTB	OK	0	43.8487	0.0710084	ACTB	0	1.14291	bin_1
ICAM1	OK	0	43.1458	0.0698775	ICAM1	0	1.2421	bin_157
CEBPD	OK	0	43.0515	0.0697218	CEBPD	0	2.14508	bin_1
IFI44	OK	0	43.0883	0.0696979	IFI44	0	1.29959	bin_215
LDHA	OK	0	42.7706	0.069269	LDHA	0	1.35504	bin_286
CDA	OK	0	42.0009	0.0680172	CDA	0	2.1708	bin_1
ARG1	OK	0	41.9035	0.0678497	ARG1	0	2.40945	bin_1
ITM2B	OK	0	41.7537	0.0676222	ITM2B	0	1.19922	bin_1
ANXA5	OK	0	41.6388	0.0674294	ANXA5	0	1.96801	bin_315
PTGS2	OK	0	41.6249	0.0674117	PTGS2	0	1.07896	bin_47
IGSF6	OK	0	41.5151	0.0672357	IGSF6	0	0.940893	bin_192
GSTO1	OK	0	41.2253	0.0667592	GSTO1	0	1.56552	bin_315
LRP10	OK	0	41.2203	0.0667566	LRP10	0	1.73152	bin_1
AGAP3	OK	0	40.9645	0.066242	AGAP3	0	2.23203	bin_315
IRAK1	OK	0	40.8911	0.0662096	IRAK1	0	1.72052	bin_315
IRAK2	OK	0	40.3539	0.065344	IRAK2	0	1.54784	bin_315
AZIN1-AS1	OK	0	40.113	0.0649578	AZIN1-AS1	0	1.25478	bin_149
ZC3HAV1	OK	0	40.0702	0.0648871	ZC3HAV1	0	0.892588	bin_1
SERPINB1	OK	0	40.0243	0.0648202	SERPINB1	0	1.47225	bin_1
FAM210A	OK	0	40.0101	0.064744	FAM210A	0	1.21425	bin_256
CR1	OK	0	39.9416	0.0646845	CR1	0	1.68271	bin_1
NINJ1	OK	0	39.9207	0.0646499	NINJ1	0	1.87038	bin_315
VMP1	OK	0	39.7384	0.0643565	VMP1	0	1.36707	bin_1
SLC25A13	OK	0	39.5656	0.0640448	SLC25A13	0	1.71573	bin_315
KCNJ2	OK	0	39.3218	0.0636756	KCNJ2	0	1.38073	bin_147
SMAP2	OK	0	39.1039	0.0633283	SMAP2	0	1.88934	bin_1
ATP6V1B2	OK	0	38.8734	0.0629549	ATP6V1B2	0	1.46495	bin_315
TNFAIP3	OK	0	38.7657	0.0627809	TNFAIP3	0	0.967524	bin_315
SLPI	OK	0	38.7177	0.0626818	SLPI	0	2.071	bin_315
APOL6	OK	0	38.6511	0.0625898	APOL6	0	1.32184	bin_176
LRG1	OK	0	38.5042	0.0623558	LRG1	0	1.5227	bin_1
BRI3	OK	0	38.331	0.0620763	BRI3	0	1.54937	bin_315
OASL	OK	0	38.2773	0.0619485	OASL	0	1.39745	bin_202
RHOB	OK	0	38.2247	0.0619003	RHOB	0	1.37547	bin_315
TLR4	OK	0	38.2108	0.0618805	TLR4	0	1.16651	bin_1
TNFSF10	OK	0	38.0996	0.0616957	TNFSF10	0	1.77887	bin_1
PLBD1	OK	0	37.9491	0.0614517	PLBD1	0	2.04223	bin_1
PTGER4	OK	0	37.9454	0.0614322	PTGER4	0	1.54852	bin_315
CSF2RB	OK	0	37.9286	0.0614241	CSF2RB	0	1.31788	bin_161
TNFRSF1B	OK	0	37.605	0.0608995	TNFRSF1B	0	1.27975	bin_315
TCN1	OK	2.85811e-307	37.4513	0.0605267	TCN1	3.16635e-305	1.85374	bin_1
MAP1LC3B	OK	1.14845e-304	37.291	0.0603909	MAP1LC3B	1.26625e-302	1.19571	bin_257
RNF149	OK	4.18404e-300	37.0085	0.0599335	RNF149	4.59134e-298	1.1989	bin_1
JAML	OK	9.96507e-300	36.985	0.059893	JAML	1.08835e-297	1.67311	bin_1
OSM	OK	6.6336e-294	36.621	0.059303	OSM	7.211e-292	1.00696	bin_91
CD44	OK	2.0996e-293	36.5895	0.0592547	CD44	2.27169e-291	0.968781	bin_222
CD68	OK	1.01232e-292	36.5465	0.0591626	CD68	1.09019e-290	1.90614	bin_315
VIM	OK	2.50845e-289	36.3322	0.0588379	VIM	2.68892e-287	2.40134	bin_1
TKT	OK	3.57663e-287	36.1955	0.0586128	TKT	3.81628e-285	2.03026	bin_1
EMB	OK	7.7089e-287	36.1743	0.0585757	EMB	8.1877e-285	2.11774	bin_1
DNAJB1	OK	5.58669e-286	36.1196	0.0584788	DNAJB1	5.90659e-284	1.3731	bin_293
IFITM3	OK	3.38507e-283	35.9419	0.0582055	IFITM3	3.56264e-281	1.23345	bin_167
S100A6	OK	1.60077e-282	35.8987	0.0581354	S100A6	1.67711e-280	1.99739	bin_1
GK	OK	9.3236e-277	35.5273	0.0575331	GK	9.72426e-275	1.07517	bin_188
GADD45A	OK	4.71631e-276	35.4816	0.057443	GADD45A	4.89693e-274	2.35542	bin_1
ITGB2	OK	3.06879e-272	35.2335	0.0570558	ITGB2	3.17209e-270	1.91671	bin_1
IL1A	OK	4.4442e-272	35.223	0.057022	IL1A	4.57338e-270	1.85994	bin_315
TIFA	OK	1.14134e-271	35.1962	0.0569871	TIFA	1.16932e-269	1.35483	bin_158
OLR1	OK	8.44691e-269	35.0082	0.0566827	OLR1	8.61585e-267	1.04875	bin_174
PRR5L	OK	6.43842e-268	34.9502	0.0565694	PRR5L	6.53838e-266	0.946019	bin_208
RNF10	OK	2.17778e-267	34.9153	0.0565377	RNF10	2.20194e-265	1.96994	bin_1
IL1R2	OK	3.29179e-264	34.7052	0.0562015	IL1R2	3.29949e-262	1.06661	bin_1
LIMK2	OK	4.44575e-264	34.6965	0.0561869	LIMK2	4.43694e-262	1.06904	bin_134
TFEC	OK	1.01702e-263	34.6727	0.0560713	TFEC	1.01065e-261	2.12247	bin_315
P4HA1	OK	2.38772e-259	34.3814	0.0556598	P4HA1	2.36262e-257	1.75969	bin_315
TXNIP	OK	1.98986e-257	34.2527	0.055468	TXNIP	1.96057e-255	2.18408	bin_1
HSPA1A	OK	6.00217e-255	34.0857	0.0551954	HSPA1A	5.88874e-253	2.26504	bin_1
DYSF	OK	3.40157e-254	34.0348	0.0551141	DYSF	3.3232e-252	1.60459	bin_1
PGD	OK	3.23088e-253	33.9687	0.0550063	PGD	3.14318e-251	1.95144	bin_1
CRISP3	OK	1.84496e-249	33.7133	0.0544321	CRISP3	1.78737e-247	2.25883	bin_1
ANKRD12	OK	2.43209e-246	33.4997	0.0542468	ANKRD12	2.34636e-244	1.34375	bin_315
PPP2R5A	OK	1.46844e-242	33.2391	0.0538167	PPP2R5A	1.4108e-240	2.32416	bin_1
PIK3AP1	OK	2.23628e-240	33.0877	0.0535792	PIK3AP1	2.13962e-238	1.14024	bin_315
TRIB1	OK	2.50471e-239	33.0146	0.0534621	TRIB1	2.38659e-237	0.900532	bin_1
TRIM22	OK	5.32967e-236	32.7819	0.0530816	TRIM22	5.05751e-234	1.20108	bin_166
IL18BP	OK	3.28801e-234	32.656	0.0528239	IL18BP	3.10737e-232	1.96334	bin_315
WAS	OK	2.41691e-231	32.4535	0.0525522	WAS	2.27485e-229	1.74038	bin_1
APBB1IP	OK	5.79321e-230	32.3556	0.0523924	APBB1IP	5.43061e-228	1.67569	bin_1
TIPARP	OK	7.54243e-228	32.2049	0.0521368	TIPARP	7.04184e-226	1.11229	bin_1
DUSP6	OK	6.46814e-227	32.1381	0.0520402	DUSP6	6.01459e-225	1.06048	bin_177
CYP4F3	OK	1.02469e-226	32.1238	0.0520127	CYP4F3	9.49026e-225	2.04713	bin_1
FCER1G	OK	3.85304e-226	32.0826	0.0519516	FCER1G	3.55431e-224	1.1342	bin_268
HK2	OK	7.81354e-225	31.9888	0.0517928	HK2	7.17916e-223	1.27154	bin_258
ZYX	OK	1.72879e-223	31.8919	0.0516428	ZYX	1.58215e-221	1.74508	bin_1
SLC15A4	OK	1.12169e-218	31.5429	0.0510708	SLC15A4	1.0225e-216	1.84042	bin_315
TNFSF13B	OK	5.8737e-215	31.2705	0.0506334	TNFSF13B	5.33332e-213	0.815673	bin_115
HIF1A	OK	1.09006e-214	31.2508	0.050604	HIF1A	9.85908e-213	0.980835	bin_228
RNF213	OK	1.85021e-214	31.2338	0.0505729	RNF213	1.66691e-212	1.27339	bin_200
EGR1	OK	1.76994e-212	31.0876	0.0503394	EGR1	1.58842e-210	1.70024	bin_1
CORO1A	OK	9.82485e-212	31.0325	0.0502485	CORO1A	8.78319e-210	1.99859	bin_1
TSC22D3	OK	1.84589e-211	31.0122	0.0502163	TSC22D3	1.64384e-209	1.66236	bin_315
RUBCNL	OK	2.01739e-211	31.0093	0.0502004	RUBCNL	1.78968e-209	1.89116	bin_1
GBP3	OK	3.403e-211	30.9925	0.0501642	GBP3	3.00737e-209	1.26669	bin_183
GBP2	OK	1.04821e-209	30.8818	0.0500057	GBP2	9.22824e-208	1.33978	bin_171
